# Supplementary material for: Molecular insights into region-specific sexual dichromatism: Comparative transcriptome analysis of red cheek pigmentation in zebra finches
Source: PLoS Genet. 2025 May 12;21(5):e1011693. doi: 10.1371/journal.pgen.1011693 (PMC12068594; doi:10.1371/journal.pgen.1011693)
Supplement: S1 File — (XLSX) [file pgen.1011693.s007.xlsx]

## Sheet: Scalp vs Cheek
gene_id	baseMean	log2FoldChange	lfcSE	stat	pvalue	padj	MSG_1	MSG_3	FSG_1	FSG_3	MCR_1	MCR_3	MCR_4	FCG_2	FCG_3
HOXB3	29.9801	8.51033	1.14825	7.41159	1.25e-13	2.27e-10	78.8234	18.2567	111.93	60.8101	0	0	0	0	0
LOC116807524	6.33557	6.26791	1.35882	4.61276	3.97e-06	0.00152369	13.2849	13.4941	8.77885	21.4624	0	0	0	0	0
HOXB2	12.3875	5.5738	1.2484	4.46476	8.02e-06	0.00265446	20.3701	11.1128	55.9652	21.4624	0	0	2.57728	0	0
LOC100230707	2699.21	4.47471	0.623662	7.1749	7.24e-13	1.17e-09	7133.96	6373.16	2393.33	7099.28	89.3406	562.339	210.478	79.7534	351.279
HOXA6	37.6939	4.36133	0.820584	5.31491	1.07e-07	5.18e-05	108.05	7.14391	113.028	91.8113	3.88438	5.13083	6.87276	0	3.32441
OPN4	32.5293	3.99282	1.01819	3.9215	8.8e-05	0.0173276	14.1705	107.952	124.001	25.0395	2.91328	0	0	5.38874	13.2976
LOC115494032	88.1482	3.46315	0.920694	3.76146	0.000168927	0.0267547	148.79	13.4941	504.784	45.3095	14.5664	10.2617	0.859095	44.1877	11.0814
HOXA7	113.169	3.35523	0.523391	6.41056	1.45e-10	1.41e-07	313.522	35.7196	228.25	330.282	18.4508	26.6803	24.0547	19.3995	22.1627
DCT	35.7306	3.11144	0.56631	5.49423	3.92e-08	2.38e-05	104.507	21.4317	84.4964	70.3489	5.82656	7.18316	6.01366	14.0107	7.75695
HOXA5	91.7493	3.09909	0.593092	5.22532	1.74e-07	7.92e-05	224.957	33.3383	316.039	146.66	11.6531	22.5756	38.6593	9.69973	22.1627
NMNAT2	21.4954	2.93497	0.521691	5.62587	1.85e-08	1.28e-05	54.0251	32.5445	44.9916	34.5783	2.91328	7.18316	5.15457	4.31099	7.75695
TYRP1	3333.33	2.78842	0.352243	7.91617	2.45e-15	5.95e-12	6996.69	5657.98	5086.25	7662.07	1083.74	381.734	620.266	779.212	1732.02
DPYSL4	43.906	2.76862	0.68428	4.04603	5.21e-05	0.0118226	47.8255	115.89	74.6202	95.3884	13.5953	14.3663	6.87276	0	26.5953
HOXA3	675.804	2.56504	0.333363	7.69444	1.42e-14	2.96e-11	1149.58	589.77	1951.1	1331.86	140.809	226.783	313.57	164.895	213.87
LOC100222387	335.006	2.32361	0.418177	5.55652	2.75e-08	1.76e-05	1012.31	481.023	267.755	652.218	98.0805	79.0148	238.828	90.5309	95.2997
CPLX2	61.2245	2.26496	0.453391	4.99561	5.87e-07	0.000258967	76.1665	110.334	138.267	113.274	12.6242	18.471	48.1093	20.4772	13.2976
C1QTNF3	423.18	2.04086	0.517105	3.94669	7.92e-05	0.0161299	731.552	413.553	947.019	828.687	200.045	42.0728	54.123	281.292	310.278
SLC6A1	45.3908	1.95495	0.459061	4.25858	2.06e-05	0.00576481	60.2247	83.3457	124.001	41.7324	19.4219	19.4971	31.7865	10.7775	17.7302
HOXD4	175.787	1.9491	0.298115	6.53811	6.23e-11	6.48e-08	318.836	145.26	365.42	366.053	70.8899	67.7269	80.7549	85.1421	82.002
WDFY4	85.9874	1.7488	0.463886	3.76988	0.000163325	0.0264422	214.329	96.0459	196.427	57.233	65.0633	48.2298	31.7865	21.555	43.2173
SATB1	1384.24	1.6502	0.202285	8.15781	3.41e-16	1.24e-12	1901.5	1997.91	2472.34	2537.33	633.153	671.112	510.302	973.207	761.289
MYL10	68.9124	1.62767	0.422139	3.85578	0.000115362	0.0204992	86.7944	107.159	148.143	98.9655	20.393	29.7588	18.9001	64.6649	45.4336
HOXA2	410.771	1.52284	0.218164	6.98023	2.95e-12	3.9e-09	554.421	788.212	554.165	679.642	167.999	295.536	260.306	198.306	198.356
CACNA1D	51.35	1.50396	0.341645	4.40213	1.07e-05	0.00318759	82.3661	70.6454	76.815	90.619	29.1328	37.9681	15.4637	24.7882	34.3522
AMER2	921.685	1.39077	0.203082	6.84832	7.47e-12	8.37e-09	1115.04	1533.56	1459.48	1508.33	401.062	629.04	408.07	647.727	592.853
NPY4R2	122.137	1.38202	0.332397	4.15775	3.21e-05	0.00821604	277.211	121.447	168.993	175.276	110.705	63.6223	54.9821	54.9652	72.0288
LOC115496930	418.902	1.35388	0.299906	4.51434	6.35e-06	0.00225724	829.86	669.147	502.589	530.598	368.045	143.663	306.697	252.193	167.328
LOC100229516	144.396	1.34367	0.331681	4.05108	5.1e-05	0.0118226	209.901	302.426	176.674	181.238	66.0344	75.9363	97.0777	50.6542	139.625
CRABP1	228.633	1.33973	0.300962	4.4515	8.53e-06	0.00270113	310.865	388.153	256.781	420.901	146.635	112.878	71.3049	196.15	154.031
ALDH1A3	702.457	1.27438	0.288883	4.41141	1.03e-05	0.00316274	1162.87	1393.86	646.343	964.615	660.344	374.55	317.865	493.609	308.062
RSPO4	335.087	1.26929	0.265158	4.78691	1.69e-06	0.000705097	557.078	407.997	510.271	511.52	216.554	213.442	286.079	105.619	207.221
HS3ST2	70.5624	1.23655	0.306586	4.03328	5.5e-05	0.0119619	79.7091	139.703	83.3991	112.081	46.6125	56.4391	43.8138	33.4102	39.8929
LOC100217693	84.128	1.15323	0.289243	3.98706	6.69e-05	0.0141267	150.562	101.602	140.462	91.8113	67.0055	42.0728	44.6729	64.6649	54.2986
LOC100220938	610.6	1.14474	0.274943	4.16355	3.13e-05	0.00815294	974.222	695.341	1046.88	795.301	498.171	288.353	583.325	239.26	374.55
NRSN1	548.204	1.09091	0.28157	3.87437	0.000106902	0.0194388	838.717	561.988	1041.39	666.526	335.027	390.969	191.578	468.821	438.822
LOC115495725	483.072	-1.00197	0.268013	-3.73852	0.000185104	0.0290016	293.152	291.313	257.879	399.439	375.813	564.391	956.172	649.882	559.609
SPOCK1	531.814	-1.00655	0.214568	-4.69109	2.72e-06	0.00107022	295.809	419.903	263.366	383.938	705.985	750.127	848.786	500.075	618.34
FBLN1	2257.16	-1.06477	0.238414	-4.46604	7.97e-06	0.00265446	2107.86	1110.48	1387.06	1013.5	3427.96	2574.65	2476.77	3672.97	2543.17
NBEA	231.415	-1.12325	0.251871	-4.45961	8.21e-06	0.00265873	108.05	186.536	110.833	153.814	275.791	349.922	395.184	253.271	249.331
JPH3	75.4088	-1.12629	0.293778	-3.8338	0.000126178	0.0218875	58.4533	38.8946	39.5048	45.3095	106.82	105.695	128.864	78.6756	76.4614
PRUNE2	266.046	-1.13127	0.298349	-3.79176	0.000149581	0.0250522	185.988	130.178	173.382	151.429	456.414	387.891	434.702	309.314	165.112
MDFI	178.921	-1.16105	0.287166	-4.04314	5.27e-05	0.0118226	67.3099	158.754	85.5938	112.081	176.739	236.018	279.206	223.094	271.493
TAFA2	47.6527	-1.21496	0.305799	-3.97308	7.09e-05	0.0147685	26.5697	29.3694	27.4339	26.2318	65.0633	62.5961	47.2502	67.8981	76.4614
DIO3	183.281	-1.22721	0.284192	-4.31825	1.57e-05	0.00449325	121.335	133.353	57.0625	107.312	190.334	326.321	223.365	252.193	238.249
FAM149A	604.716	-1.33539	0.243948	-5.47409	4.4e-08	2.56e-05	394.117	382.596	298.481	233.702	951.672	553.103	1058.4	898.842	671.53
SLC17A5	1537.69	-1.35626	0.369627	-3.66928	0.000243238	0.0368938	925.511	958.078	668.29	742.837	3085.17	2326.32	3261.98	924.708	946.348
HPSE2	180.699	-1.50326	0.341007	-4.4083	1.04e-05	0.00316274	125.763	72.2329	95.47	64.3872	223.352	269.882	412.365	140.107	222.735
ALDH1L2	965.212	-1.67307	0.374567	-4.46666	7.94e-06	0.00265446	308.209	499.28	174.48	760.722	1182.79	2253.46	1307.54	1112.24	1088.19
RERGL	402.018	-1.77684	0.280199	-6.34137	2.28e-10	2.07e-07	166.503	113.509	244.71	160.968	598.194	525.397	458.757	889.142	460.984
CORIN	2323.67	-1.80875	0.178589	-10.128	4.15e-24	2.02e-20	1092.9	703.279	1240.01	852.534	3159.94	3745.5	3152.88	3567.35	3398.65
MAB21L2	26.0463	-2.03875	0.463813	-4.39563	1.1e-05	0.00321885	4.42828	10.319	15.363	8.34648	37.8727	32.8373	42.0956	37.7212	45.4336
SHOX2	50.423	-2.04749	0.378311	-5.4122	6.23e-08	3.36e-05	19.4844	23.0193	19.7524	10.7312	53.4102	59.5176	103.95	80.8311	83.1102
C1H11orf87	282.553	-2.05554	0.33812	-6.07931	1.21e-09	1.03e-06	123.992	57.1513	139.364	90.619	473.894	487.429	614.253	314.703	241.574
CPLX1	114.763	-2.11766	0.510562	-4.14771	3.36e-05	0.0084366	37.1976	14.2878	81.2044	28.6165	147.606	309.902	146.905	75.4424	191.707
LOC100228361	99.9776	-2.21958	0.596847	-3.71884	0.000200141	0.0310241	30.998	20.638	48.2837	32.1936	66.0344	114.931	89.3459	438.644	58.7312
PAX1	47.0416	-2.53636	0.601882	-4.21405	2.51e-05	0.00676828	5.31394	30.1632	3.29207	11.9235	84.4852	54.3868	97.9368	93.7641	42.1092
CRHR1	55.2898	-2.58633	0.44809	-5.7719	7.84e-09	6.01e-06	7.08525	22.2255	8.77885	20.27	59.2367	104.669	66.1503	87.2976	121.895
MAB21L1	107.653	-2.97408	0.373416	-7.96452	1.66e-15	4.83e-12	15.9418	32.5445	29.6286	10.7312	196.161	104.669	207.042	202.617	169.545
LOC116808714	104.078	-2.98345	0.76794	-3.88501	0.000102328	0.0191723	30.998	11.9065	24.1418	19.0777	257.34	330.425	227.66	10.7775	24.379
LOC116808697	83.5807	-3.17995	0.787829	-4.03634	5.43e-05	0.0119619	22.1414	9.52522	18.6551	10.7312	146.635	169.317	344.497	10.7775	19.9464
LOC100220049	28.6125	-3.50021	0.887187	-3.94529	7.97e-05	0.0161299	14.1705	2.3813	0	0	86.4274	42.0728	36.9411	33.4102	42.1092
RALYL	20.4634	-3.80026	0.979147	-3.88119	0.000103947	0.0191723	3.54263	0	6.58414	0	61.1789	50.2821	38.6593	16.1662	7.75695
SHOX	18.806	-3.98689	0.810205	-4.92084	8.62e-07	0.000369297	3.54263	3.96884	0	0	28.1617	24.628	18.041	37.7212	53.1905
ASIP	1764.52	-4.68764	0.372784	-12.5747	2.91e-36	4.24e-32	114.25	118.271	64.744	181.238	1734.37	3995.89	1401.18	4060.96	4209.81
PITX1	479.548	-4.95024	0.467897	-10.5798	3.7e-26	2.69e-22	27.4554	63.5015	7.6815	8.34648	871.071	954.334	877.136	652.038	854.373
PAX6	42.4728	-5.22306	0.761099	-6.86253	6.77e-12	8.21e-09	0	1.58754	3.29207	3.57706	57.2945	53.3606	169.242	49.5764	44.3254
TMEM163	528.011	-6.34407	1.16692	-5.43658	5.43e-08	3.04e-05	4.42828	17.4629	6.58414	17.8853	1201.24	1473.57	1970.76	28.0215	32.1359
SYPL1	10.4039	-6.69959	1.71091	-3.9158	9.01e-05	0.0175059	0	0	0	0	0	20.5233	22.3365	46.3432	4.43254

## Sheet: gProfiler_SvsC
source	term_name	term_id	highlighted	adjusted_p_value	negative_log10_of_adjusted_p_value	term_size	query_size	intersection_size	effective_domain_size	intersections
GO:MF	DNA-binding transcription factor activity	GO:0003700	TRUE	9.99037e-05	4.00042	1319	48	13	25063	HOXA2,HOXA3,HOXA5,HOXA6,HOXA7,HOXB2,HOXB3,HOXD4,PAX1,PAX6,PITX1,SATB1,SHOX2
GO:MF	DNA-binding transcription factor activity, RNA polymerase II-specific	GO:0000981	FALSE	9.99037e-05	4.00042	1248	48	13	25063	HOXA2,HOXA3,HOXA5,HOXA6,HOXA7,HOXB2,HOXB3,HOXD4,PAX1,PAX6,PITX1,SATB1,SHOX2
GO:MF	sequence-specific DNA binding	GO:0043565	FALSE	0.000183408	3.73658	1568	48	13	25063	HOXA2,HOXA3,HOXA5,HOXA6,HOXA7,HOXB2,HOXB3,HOXD4,PAX1,PAX6,PITX1,SATB1,SHOX2
GO:MF	RNA polymerase II cis-regulatory region sequence-specific DNA binding	GO:0000978	FALSE	0.000183408	3.73658	1087	48	11	25063	HOXA2,HOXA3,HOXA5,HOXA6,HOXA7,HOXB3,HOXD4,PAX1,PAX6,PITX1,SATB1
GO:MF	DNA-binding transcription activator activity, RNA polymerase II-specific	GO:0001228	FALSE	0.000183408	3.73658	518	48	8	25063	HOXA5,HOXA7,HOXB2,HOXB3,HOXD4,PAX1,PAX6,PITX1
GO:MF	DNA-binding transcription activator activity	GO:0001216	FALSE	0.000183408	3.73658	525	48	8	25063	HOXA5,HOXA7,HOXB2,HOXB3,HOXD4,PAX1,PAX6,PITX1
GO:MF	double-stranded DNA binding	GO:0003690	FALSE	0.000183408	3.73658	1558	48	13	25063	HOXA2,HOXA3,HOXA5,HOXA6,HOXA7,HOXB2,HOXB3,HOXD4,PAX1,PAX6,PITX1,SATB1,SHOX2
GO:MF	sequence-specific double-stranded DNA binding	GO:1990837	TRUE	0.000183408	3.73658	1461	48	13	25063	HOXA2,HOXA3,HOXA5,HOXA6,HOXA7,HOXB2,HOXB3,HOXD4,PAX1,PAX6,PITX1,SATB1,SHOX2
GO:MF	cis-regulatory region sequence-specific DNA binding	GO:0000987	FALSE	0.000183408	3.73658	1112	48	11	25063	HOXA2,HOXA3,HOXA5,HOXA6,HOXA7,HOXB3,HOXD4,PAX1,PAX6,PITX1,SATB1
GO:MF	transcription regulator activity	GO:0140110	FALSE	0.000527526	3.27776	1778	48	13	25063	HOXA2,HOXA3,HOXA5,HOXA6,HOXA7,HOXB2,HOXB3,HOXD4,PAX1,PAX6,PITX1,SATB1,SHOX2
GO:MF	RNA polymerase II transcription regulatory region sequence-specific DNA binding	GO:0000977	FALSE	0.000595371	3.22521	1291	48	11	25063	HOXA2,HOXA3,HOXA5,HOXA6,HOXA7,HOXB3,HOXD4,PAX1,PAX6,PITX1,SATB1
GO:MF	transcription regulatory region nucleic acid binding	GO:0001067	FALSE	0.00103094	2.98677	1396	48	11	25063	HOXA2,HOXA3,HOXA5,HOXA6,HOXA7,HOXB3,HOXD4,PAX1,PAX6,PITX1,SATB1
GO:MF	transcription cis-regulatory region binding	GO:0000976	FALSE	0.00103094	2.98677	1391	48	11	25063	HOXA2,HOXA3,HOXA5,HOXA6,HOXA7,HOXB3,HOXD4,PAX1,PAX6,PITX1,SATB1
GO:MF	DNA binding	GO:0003677	FALSE	0.00778566	2.1087	2394	48	13	25063	HOXA2,HOXA3,HOXA5,HOXA6,HOXA7,HOXB2,HOXB3,HOXD4,PAX1,PAX6,PITX1,SATB1,SHOX2
GO:MF	retinal binding	GO:0016918	TRUE	0.00779315	2.10829	17	48	2	25063	CRABP1,OPN4
GO:MF	aldehyde dehydrogenase (NAD+) activity	GO:0004029	TRUE	0.00779315	2.10829	17	48	2	25063	ALDH1A3,ALDH1L2
GO:MF	aldehyde dehydrogenase [NAD(P)+] activity	GO:0004030	FALSE	0.00919983	2.03622	19	48	2	25063	ALDH1A3,ALDH1L2
GO:MF	HMG box domain binding	GO:0071837	TRUE	0.00964235	2.01582	20	48	2	25063	HOXA3,PAX6
GO:BP	embryonic skeletal system development	GO:0048706	TRUE	8.22745e-11	10.0847	136	49	10	26944	HOXA2,HOXA3,HOXA5,HOXA6,HOXA7,HOXB2,HOXB3,HOXD4,MDFI,SHOX2
GO:BP	embryonic skeletal system morphogenesis	GO:0048704	FALSE	1.18086e-10	9.9278	99	49	9	26944	HOXA2,HOXA3,HOXA5,HOXA7,HOXB2,HOXB3,HOXD4,MDFI,SHOX2
GO:BP	anterior/posterior pattern specification	GO:0009952	FALSE	3.13632e-09	8.50358	218	49	10	26944	HOXA2,HOXA3,HOXA5,HOXA6,HOXA7,HOXB2,HOXB3,HOXD4,PAX1,PAX6
GO:BP	embryonic organ morphogenesis	GO:0048562	FALSE	3.92708e-09	8.40593	318	49	11	26944	ALDH1A3,HOXA2,HOXA3,HOXA5,HOXA7,HOXB2,HOXB3,HOXD4,MDFI,PAX6,SHOX2
GO:BP	skeletal system morphogenesis	GO:0048705	FALSE	6.73635e-09	8.17158	248	49	10	26944	HOXA2,HOXA3,HOXA5,HOXA7,HOXB2,HOXB3,HOXD4,MDFI,PAX1,SHOX2
GO:BP	embryonic morphogenesis	GO:0048598	FALSE	2.43788e-08	7.61299	648	49	13	26944	ALDH1A3,HOXA2,HOXA3,HOXA5,HOXA7,HOXB2,HOXB3,HOXD4,MAB21L2,MDFI,PAX6,PITX1,SHOX2
GO:BP	regionalization	GO:0003002	FALSE	3.12168e-08	7.50561	412	49	11	26944	HOXA2,HOXA3,HOXA5,HOXA6,HOXA7,HOXB2,HOXB3,HOXD4,MDFI,PAX1,PAX6
GO:BP	skeletal system development	GO:0001501	FALSE	3.12168e-08	7.50561	535	49	12	26944	HOXA2,HOXA3,HOXA5,HOXA6,HOXA7,HOXB2,HOXB3,HOXD4,MDFI,PAX1,PITX1,SHOX2
GO:BP	pattern specification process	GO:0007389	FALSE	8.10355e-08	7.09132	456	49	11	26944	HOXA2,HOXA3,HOXA5,HOXA6,HOXA7,HOXB2,HOXB3,HOXD4,MDFI,PAX1,PAX6
GO:BP	rhombomere development	GO:0021546	FALSE	1.03677e-07	6.98432	8	49	4	26944	HOXA2,HOXB2,HOXB3,PAX6
GO:BP	embryonic organ development	GO:0048568	FALSE	2.01533e-07	6.69565	507	49	11	26944	ALDH1A3,HOXA2,HOXA3,HOXA5,HOXA7,HOXB2,HOXB3,HOXD4,MDFI,PAX6,SHOX2
GO:BP	embryo development	GO:0009790	FALSE	3.87343e-07	6.4119	1243	49	15	26944	ALDH1A3,HOXA2,HOXA3,HOXA5,HOXA6,HOXA7,HOXB2,HOXB3,HOXD4,MAB21L2,MDFI,PAX1,PAX6,PITX1,SHOX2
GO:BP	endocrine system development	GO:0035270	TRUE	1.41483e-06	5.8493	154	49	7	26944	CRHR1,HOXA3,HOXA5,HOXB3,PAX1,PAX6,PITX1
GO:BP	chordate embryonic development	GO:0043009	FALSE	1.41483e-06	5.8493	791	49	12	26944	HOXA2,HOXA3,HOXA5,HOXA6,HOXA7,HOXB2,HOXB3,HOXD4,MDFI,PAX1,PAX6,SHOX2
GO:BP	embryo development ending in birth or egg hatching	GO:0009792	FALSE	1.67018e-06	5.77724	808	49	12	26944	HOXA2,HOXA3,HOXA5,HOXA6,HOXA7,HOXB2,HOXB3,HOXD4,MDFI,PAX1,PAX6,SHOX2
GO:BP	system development	GO:0048731	FALSE	2.96487e-06	5.52799	4117	49	24	26944	ALDH1A3,CORIN,CRHR1,DCT,DIO3,HOXA2,HOXA3,HOXA5,HOXA6,HOXA7,HOXB2,HOXB3,HOXD4,MAB21L1,MAB21L2,MDFI,NRSN1,OPN4,PAX1,PAX6,PITX1,SHOX2,SPOCK1,TMEM163
GO:BP	multicellular organism development	GO:0007275	FALSE	3.21042e-06	5.49344	4879	49	26	26944	ALDH1A3,CORIN,CRHR1,DCT,DIO3,FBLN1,HOXA2,HOXA3,HOXA5,HOXA6,HOXA7,HOXB2,HOXB3,HOXD4,MAB21L1,MAB21L2,MDFI,NRSN1,OPN4,PAX1,PAX6,PITX1,RSPO4,SHOX2,SPOCK1,TMEM163
GO:BP	animal organ morphogenesis	GO:0009887	FALSE	4.38279e-06	5.35825	1094	49	13	26944	ALDH1A3,DIO3,HOXA2,HOXA3,HOXA5,HOXA7,HOXB2,HOXB3,HOXD4,MDFI,PAX1,PAX6,SHOX2
GO:BP	multicellular organismal process	GO:0032501	FALSE	7.2187e-06	5.14154	9132	49	35	26944	ALDH1A3,ASIP,C1QTNF3,CACNA1D,CORIN,CRHR1,DCT,DIO3,FBLN1,HOXA2,HOXA3,HOXA5,HOXA6,HOXA7,HOXB2,HOXB3,HOXD4,JPH3,MAB21L1,MAB21L2,MDFI,NBEA,NRSN1,OPN4,PAX1,PAX6,PITX1,RSPO4,SATB1,SHOX2,SLC6A1,SPOCK1,TAFA2,TMEM163,WDFY4
GO:BP	developmental process	GO:0032502	FALSE	9.81322e-06	5.00819	6854	49	30	26944	ALDH1A3,AMER2,C1QTNF3,CORIN,CRHR1,DCT,DIO3,FBLN1,HOXA2,HOXA3,HOXA5,HOXA6,HOXA7,HOXB2,HOXB3,HOXD4,MAB21L1,MAB21L2,MDFI,NRSN1,OPN4,PAX1,PAX6,PITX1,RSPO4,SATB1,SHOX2,SPOCK1,TMEM163,TYRP1
GO:BP	anatomical structure development	GO:0048856	FALSE	2.53556e-05	4.59593	6269	49	28	26944	ALDH1A3,AMER2,CORIN,CRHR1,DCT,DIO3,FBLN1,HOXA2,HOXA3,HOXA5,HOXA6,HOXA7,HOXB2,HOXB3,HOXD4,MAB21L1,MAB21L2,MDFI,NRSN1,OPN4,PAX1,PAX6,PITX1,RSPO4,SATB1,SHOX2,SPOCK1,TMEM163
GO:BP	animal organ development	GO:0048513	FALSE	0.000125706	3.90064	3260	49	19	26944	ALDH1A3,CRHR1,DCT,DIO3,HOXA2,HOXA3,HOXA5,HOXA7,HOXB2,HOXB3,HOXD4,MAB21L1,MAB21L2,MDFI,OPN4,PAX1,PAX6,PITX1,SHOX2
GO:BP	gland development	GO:0048732	FALSE	0.000299495	3.52361	526	49	8	26944	ALDH1A3,CRHR1,HOXA3,HOXA5,HOXB3,PAX1,PAX6,PITX1
GO:BP	rhombomere morphogenesis	GO:0021593	FALSE	0.000599199	3.22243	3	49	2	26944	HOXA2,PAX6
GO:BP	rhombomere 3 development	GO:0021569	FALSE	0.000599199	3.22243	3	49	2	26944	HOXA2,HOXB2
GO:BP	melanin biosynthetic process	GO:0042438	TRUE	0.000750036	3.12492	25	49	3	26944	ASIP,DCT,TYRP1
GO:BP	cranial nerve morphogenesis	GO:0021602	FALSE	0.00081542	3.08862	26	49	3	26944	HOXA3,HOXB2,HOXB3
GO:BP	secondary metabolite biosynthetic process	GO:0044550	FALSE	0.000852989	3.06906	27	49	3	26944	ASIP,DCT,TYRP1
GO:BP	melanin metabolic process	GO:0006582	FALSE	0.000852989	3.06906	27	49	3	26944	ASIP,DCT,TYRP1
GO:BP	anatomical structure morphogenesis	GO:0009653	FALSE	0.000896233	3.04758	2761	49	16	26944	ALDH1A3,DIO3,HOXA2,HOXA3,HOXA5,HOXA7,HOXB2,HOXB3,HOXD4,MAB21L2,MDFI,OPN4,PAX1,PAX6,PITX1,SHOX2
GO:BP	glossopharyngeal nerve morphogenesis	GO:0021615	FALSE	0.00093516	3.02911	4	49	2	26944	HOXA3,HOXB3
GO:BP	melanin biosynthetic process from tyrosine	GO:0006583	FALSE	0.00093516	3.02911	4	49	2	26944	DCT,TYRP1
GO:BP	dorsal/ventral pattern formation	GO:0009953	FALSE	0.00112097	2.9504	92	49	4	26944	HOXA2,HOXB2,MDFI,PAX6
GO:BP	glossopharyngeal nerve development	GO:0021563	FALSE	0.00146521	2.8341	5	49	2	26944	HOXA3,HOXB3
GO:BP	thyroid gland development	GO:0030878	FALSE	0.00156535	2.80539	35	49	3	26944	HOXA3,HOXA5,HOXB3
GO:BP	cartilage development	GO:0051216	FALSE	0.0018966	2.72202	215	49	5	26944	HOXA3,HOXA5,HOXB3,PITX1,SHOX2
GO:BP	positive regulation of biological process	GO:0048518	TRUE	0.0022305	2.6516	6589	49	25	26944	ALDH1A3,ASIP,C1QTNF3,CACNA1D,CRHR1,DCT,DIO3,FBLN1,HOXA2,HOXA3,HOXA5,HOXA7,HOXB2,HOXB3,HOXD4,HPSE2,MAB21L1,MAB21L2,PAX1,PAX6,PITX1,RSPO4,SHOX2,SLC6A1,TYRP1
GO:BP	camera-type eye development	GO:0043010	TRUE	0.00239269	2.62111	375	49	6	26944	ALDH1A3,DIO3,MAB21L1,MAB21L2,OPN4,PAX6
GO:BP	parathyroid gland development	GO:0060017	FALSE	0.00267044	2.57342	7	49	2	26944	HOXA3,PAX1
GO:BP	behavior	GO:0007610	FALSE	0.00267044	2.57342	771	49	8	26944	ALDH1A3,ASIP,CRHR1,JPH3,OPN4,PAX6,SLC6A1,TAFA2
GO:BP	tissue development	GO:0009888	FALSE	0.0028862	2.53967	2122	49	13	26944	ALDH1A3,AMER2,CRHR1,HOXA3,HOXA5,HOXA7,HOXB2,HOXB3,PAX1,PAX6,PITX1,SATB1,SHOX2
GO:BP	phenol-containing compound metabolic process	GO:0018958	FALSE	0.0031091	2.50737	127	49	4	26944	ASIP,DCT,DIO3,TYRP1
GO:BP	regulation of transcription by RNA polymerase II	GO:0006357	TRUE	0.00337033	2.47233	2485	49	14	26944	HOXA2,HOXA3,HOXA5,HOXA6,HOXA7,HOXB2,HOXB3,HOXD4,MDFI,PAX1,PAX6,PITX1,SATB1,SHOX2
GO:BP	pigment biosynthetic process	GO:0046148	FALSE	0.00388167	2.41098	51	49	3	26944	ASIP,DCT,TYRP1
GO:BP	nervous system development	GO:0007399	FALSE	0.00389054	2.40999	2529	49	14	26944	ALDH1A3,CORIN,DCT,DIO3,HOXA2,HOXA3,HOXB2,HOXB3,NRSN1,PAX6,PITX1,SHOX2,SPOCK1,TMEM163
GO:BP	positive regulation of cellular process	GO:0048522	FALSE	0.00397996	2.40012	6078	49	23	26944	ALDH1A3,ASIP,C1QTNF3,CACNA1D,CRHR1,DCT,FBLN1,HOXA2,HOXA3,HOXA5,HOXA7,HOXB2,HOXB3,HOXD4,HPSE2,MAB21L1,MAB21L2,PAX1,PAX6,PITX1,RSPO4,SHOX2,TYRP1
GO:BP	phenol-containing compound biosynthetic process	GO:0046189	FALSE	0.00397996	2.40012	54	49	3	26944	ASIP,DCT,TYRP1
GO:BP	transcription by RNA polymerase II	GO:0006366	FALSE	0.00397996	2.40012	2571	49	14	26944	HOXA2,HOXA3,HOXA5,HOXA6,HOXA7,HOXB2,HOXB3,HOXD4,MDFI,PAX1,PAX6,PITX1,SATB1,SHOX2
GO:BP	eye development	GO:0001654	FALSE	0.00397996	2.40012	431	49	6	26944	ALDH1A3,DIO3,MAB21L1,MAB21L2,OPN4,PAX6
GO:BP	positive regulation of melanin biosynthetic process	GO:0048023	FALSE	0.00397996	2.40012	10	49	2	26944	ASIP,TYRP1
GO:BP	sensory system development	GO:0048880	FALSE	0.00397996	2.40012	439	49	6	26944	ALDH1A3,DIO3,MAB21L1,MAB21L2,OPN4,PAX6
GO:BP	CD8-positive, alpha-beta T cell activation	GO:0036037	TRUE	0.00397996	2.40012	55	49	3	26944	PAX1,SATB1,WDFY4
GO:BP	visual system development	GO:0150063	FALSE	0.00397996	2.40012	434	49	6	26944	ALDH1A3,DIO3,MAB21L1,MAB21L2,OPN4,PAX6
GO:BP	positive regulation of secondary metabolite biosynthetic process	GO:1900378	FALSE	0.00397996	2.40012	10	49	2	26944	ASIP,TYRP1
GO:BP	aromatic compound biosynthetic process	GO:0019438	FALSE	0.00397996	2.40012	3973	49	18	26944	ASIP,DCT,HOXA2,HOXA3,HOXA5,HOXA6,HOXA7,HOXB2,HOXB3,HOXD4,MDFI,NMNAT2,PAX1,PAX6,PITX1,SATB1,SHOX2,TYRP1
GO:BP	regulation of biological process	GO:0050789	FALSE	0.00397996	2.40012	13144	49	37	26944	ALDH1A3,AMER2,ASIP,C1QTNF3,CACNA1D,CORIN,CPLX1,CRHR1,DCT,DIO3,FBLN1,HOXA2,HOXA3,HOXA5,HOXA6,HOXA7,HOXB2,HOXB3,HOXD4,HPSE2,JPH3,MAB21L1,MAB21L2,MDFI,NBEA,NMNAT2,OPN4,PAX1,PAX6,PITX1,RSPO4,SATB1,SHOX2,SLC6A1,SPOCK1,TAFA2,TYRP1
GO:BP	regulation of hormone levels	GO:0010817	TRUE	0.00399853	2.3981	639	49	7	26944	ALDH1A3,C1QTNF3,CACNA1D,CORIN,CPLX1,CRHR1,DIO3
GO:BP	sensory organ development	GO:0007423	FALSE	0.00436434	2.36008	650	49	7	26944	ALDH1A3,DIO3,HOXA2,MAB21L1,MAB21L2,OPN4,PAX6
GO:BP	negative regulation of cell-substrate adhesion	GO:0010812	TRUE	0.00439845	2.3567	59	49	3	26944	FBLN1,HOXA7,SPOCK1
GO:BP	cranial nerve development	GO:0021545	FALSE	0.00439845	2.3567	59	49	3	26944	HOXA3,HOXB2,HOXB3
GO:BP	organic cyclic compound biosynthetic process	GO:1901362	FALSE	0.00499834	2.30117	4131	49	18	26944	ASIP,DCT,HOXA2,HOXA3,HOXA5,HOXA6,HOXA7,HOXB2,HOXB3,HOXD4,MDFI,NMNAT2,PAX1,PAX6,PITX1,SATB1,SHOX2,TYRP1
GO:BP	secondary metabolic process	GO:0019748	FALSE	0.00499834	2.30117	62	49	3	26944	ASIP,DCT,TYRP1
GO:BP	dorsal/ventral axis specification	GO:0009950	FALSE	0.00517663	2.28595	12	49	2	26944	MDFI,PAX6
GO:BP	memory	GO:0007613	TRUE	0.00545963	2.26284	164	49	4	26944	CRHR1,JPH3,SLC6A1,TAFA2
GO:BP	connective tissue development	GO:0061448	FALSE	0.00549739	2.25984	306	49	5	26944	HOXA3,HOXA5,HOXB3,PITX1,SHOX2
GO:BP	pigment metabolic process	GO:0042440	FALSE	0.00557837	2.25349	66	49	3	26944	ASIP,DCT,TYRP1
GO:BP	biological regulation	GO:0065007	FALSE	0.0059404	2.22618	13527	49	37	26944	ALDH1A3,AMER2,ASIP,C1QTNF3,CACNA1D,CORIN,CPLX1,CRHR1,DCT,DIO3,FBLN1,HOXA2,HOXA3,HOXA5,HOXA6,HOXA7,HOXB2,HOXB3,HOXD4,HPSE2,JPH3,MAB21L1,MAB21L2,MDFI,NBEA,NMNAT2,OPN4,PAX1,PAX6,PITX1,RSPO4,SATB1,SHOX2,SLC6A1,SPOCK1,TAFA2,TYRP1
GO:BP	learning or memory	GO:0007611	FALSE	0.00674053	2.17131	323	49	5	26944	CRHR1,JPH3,PAX6,SLC6A1,TAFA2
GO:BP	brain development	GO:0007420	FALSE	0.00701388	2.15404	723	49	7	26944	ALDH1A3,DCT,HOXA2,HOXB2,HOXB3,PAX6,PITX1
GO:BP	visual behavior	GO:0007632	FALSE	0.0073751	2.13223	74	49	3	26944	CRHR1,OPN4,TAFA2
GO:BP	learning	GO:0007612	FALSE	0.00762376	2.11783	184	49	4	26944	CRHR1,JPH3,SLC6A1,TAFA2
GO:BP	hindbrain development	GO:0030902	FALSE	0.0076738	2.11499	185	49	4	26944	HOXA2,HOXB2,HOXB3,PAX6
GO:BP	regulation of secondary metabolite biosynthetic process	GO:1900376	FALSE	0.00786947	2.10405	16	49	2	26944	ASIP,TYRP1
GO:BP	regulation of melanin biosynthetic process	GO:0048021	FALSE	0.00786947	2.10405	16	49	2	26944	ASIP,TYRP1
GO:BP	regulation of secondary metabolic process	GO:0043455	FALSE	0.00786947	2.10405	16	49	2	26944	ASIP,TYRP1
GO:BP	cell population proliferation	GO:0008283	TRUE	0.00804559	2.09444	2168	49	12	26944	DCT,DIO3,FBLN1,HOXA3,HOXA5,HPSE2,MAB21L1,MAB21L2,PAX1,PAX6,SATB1,SHOX2
GO:BP	regulation of cellular process	GO:0050794	FALSE	0.00806347	2.09348	12593	49	35	26944	ALDH1A3,AMER2,ASIP,C1QTNF3,CACNA1D,CPLX1,CRHR1,DCT,FBLN1,HOXA2,HOXA3,HOXA5,HOXA6,HOXA7,HOXB2,HOXB3,HOXD4,HPSE2,JPH3,MAB21L1,MAB21L2,MDFI,NBEA,NMNAT2,OPN4,PAX1,PAX6,PITX1,RSPO4,SATB1,SHOX2,SLC6A1,SPOCK1,TAFA2,TYRP1
GO:BP	head development	GO:0060322	FALSE	0.00940141	2.02681	778	49	7	26944	ALDH1A3,DCT,HOXA2,HOXB2,HOXB3,PAX6,PITX1
GO:BP	tyrosine metabolic process	GO:0006570	FALSE	0.00940141	2.02681	18	49	2	26944	DCT,TYRP1
GO:BP	cognition	GO:0050890	FALSE	0.00940141	2.02681	360	49	5	26944	CRHR1,JPH3,PAX6,SLC6A1,TAFA2

## Sheet: FCG vs FSG
gene_id	baseMean	log2FoldChange	lfcSE	stat	pvalue	padj	FCG_2	FCG_3	FSG_1	FSG_3
LOC121469849	85.157	9.82031	1.56996	6.25513	3.97e-10	6.09e-07	193.266	147.362	0	0
LOC121468028	74.1381	9.62031	1.57951	6.09069	1.12e-09	1.44e-06	151.169	145.384	0	0
LOC116806949	22.5484	7.90348	2.09021	3.78119	0.000156079	0.0341992	82.2817	7.91204	0	0
SHOX	20.2397	7.74713	1.89044	4.09805	4.17e-05	0.0116191	33.4868	47.4722	0	0
LOC100220049	16.8105	7.47934	1.96366	3.80888	0.000139597	0.0324416	29.6597	37.5822	0	0
PITX1	338.929	6.54804	0.526765	12.4307	1.78e-35	2.73e-31	578.842	762.523	6.8763	7.47517
ASIP	1895.65	5.06575	0.420685	12.0417	2.15e-33	1.65e-29	3605.09	3757.23	57.9574	162.318
MAB21L1	91.8308	3.18985	0.678566	4.70087	2.59e-06	0.00113523	179.872	151.318	26.5229	9.61094
LOC115490769	80.7732	3.09843	0.614353	5.04341	4.57e-07	0.000226266	160.736	128.571	16.6996	17.0861
LOC100228408	97.2376	2.83593	0.65006	4.36256	1.29e-05	0.0045853	152.126	188.9	13.7526	34.1722
FOSB	180.357	2.6304	0.622527	4.22537	2.39e-05	0.00731782	375.052	246.262	76.6216	23.4934
NR4A1	377.158	2.34491	0.398728	5.88098	4.08e-09	4.17e-06	773.066	487.579	144.402	103.585
POU3F3	117.25	2.33702	0.542503	4.30785	1.65e-05	0.00561889	183.699	207.691	28.4875	49.1226
APOLD1	383.31	2.1756	0.455418	4.77714	1.78e-06	0.000802112	776.893	478.678	183.695	93.9736
LOC100227500	152.575	2.10268	0.499139	4.21261	2.52e-05	0.00759182	187.526	307.58	62.869	52.3262
PPDPF	751.964	1.86245	0.362141	5.1429	2.71e-07	0.000159589	1332.77	1026.59	413.56	234.934
TDRD1	146.879	1.84953	0.461393	4.00858	6.11e-05	0.0167305	237.278	222.526	54.0281	73.6839
CORIN	2018.43	1.72618	0.268338	6.43284	1.25e-10	2.4e-07	3166.89	3033.28	1110.03	763.536
RERGL	390.995	1.72442	0.443746	3.88605	0.000101887	0.0264872	789.331	411.426	219.059	144.164
LOC100224854	420.708	1.63813	0.422974	3.87288	0.000107557	0.0274952	732.882	540.986	270.14	138.825
APOD	469.452	1.63631	0.373339	4.3829	1.17e-05	0.00427667	868.742	551.865	194.501	262.699
FAM149A	468.444	1.5516	0.334179	4.64302	3.43e-06	0.00142337	797.942	599.337	267.193	209.305
RGS9	378.429	1.53124	0.413724	3.70112	0.000214646	0.0457256	471.685	652.743	140.473	248.816
TMEM63C	472.708	1.51836	0.401242	3.78415	0.000154234	0.0341992	528.134	873.291	192.536	296.871
FBLN1	1919.95	1.36331	0.29628	4.60141	4.2e-06	0.0016938	3260.65	2269.77	1241.66	907.7
NID1	5292.98	-1.08146	0.225258	-4.80099	1.58e-06	0.00073383	3054.95	3739.43	7741.73	6635.82
ZNF740	717.626	-1.14262	0.253193	-4.51286	6.4e-06	0.00251546	446.809	448.019	967.593	1008.08
ADAM23	637.138	-1.24371	0.326265	-3.81195	0.000137875	0.0324416	437.241	319.449	1030.46	761.4
DUSP8	1509.92	-1.24736	0.249795	-4.99355	5.93e-07	0.000284135	970.159	819.885	2335.98	1913.64
AMER2	940.375	-1.26699	0.241063	-5.25586	1.47e-07	9.42e-05	575.015	529.118	1306.5	1350.87
LOC100223789	599.621	-1.36063	0.315062	-4.3186	1.57e-05	0.0054736	298.511	373.844	988.222	737.906
SATB1	1507.26	-1.53906	0.245297	-6.27429	3.51e-10	5.99e-07	863.958	679.446	2213.19	2272.45
LOC100220938	549.026	-1.59365	0.356967	-4.46442	8.03e-06	0.00307854	212.402	334.284	937.141	712.277
C1QTNF3	529.141	-1.59433	0.287539	-5.54474	2.94e-08	2.38e-05	249.716	276.921	847.749	742.178
HOXA2	364.461	-1.64547	0.326004	-5.04739	4.48e-07	0.000226266	176.045	177.032	496.076	608.693
RSPO4	298.403	-1.71545	0.436563	-3.92945	8.51e-05	0.0225156	93.7629	184.944	456.783	458.121
CPNE7	538.868	-1.8045	0.456034	-3.95693	7.59e-05	0.020429	174.131	305.602	549.122	1126.62
HOXA4	240.273	-1.88918	0.494298	-3.82195	0.000132403	0.0317312	98.5467	105.823	519.652	237.07
LOC100220807	170.717	-1.95411	0.460478	-4.24366	2.2e-05	0.00702685	67.9303	72.1973	328.098	214.644
KCNK13	517.963	-2.02544	0.363599	-5.57054	2.54e-08	2.16e-05	173.174	235.383	655.213	1008.08
HOXD4	200.931	-2.13824	0.39097	-5.46905	4.52e-08	3.3e-05	75.5844	73.1863	327.115	327.84
TYR	783.336	-2.27574	0.544992	-4.17573	2.97e-05	0.00876115	106.201	430.217	1301.59	1295.34
LOC100222387	247.311	-2.31573	0.519466	-4.45791	8.28e-06	0.0030962	80.3682	85.0544	239.688	584.131
HPGDS	1200.6	-2.33962	0.258806	-9.04003	1.57e-19	4.8e-16	442.025	350.108	1884.11	2126.15
TYRP1	3413.21	-2.35105	0.394471	-5.96001	2.52e-09	2.76e-06	691.741	1545.81	4553.09	6862.21
SLC24A5	192.555	-2.42368	0.475827	-5.09361	3.51e-07	0.000192447	47.8382	73.1863	258.352	390.845
LOC115497131	147.498	-2.42759	0.461385	-5.26154	1.43e-07	9.42e-05	44.0112	48.4612	222.006	275.514
LOC115494793	210.582	-2.50152	0.601708	-4.15737	3.22e-05	0.0091441	31.5732	94.9444	449.906	265.903
TRPA1	84.6462	-2.65059	0.616564	-4.29896	1.72e-05	0.00572176	29.6597	16.8131	140.473	151.639
OCA2	422.188	-2.6578	0.465439	-5.7103	1.13e-08	1.05e-05	68.887	162.197	612.973	844.695
PMEL	4469.78	-2.81657	0.357376	-7.88126	3.24e-15	8.28e-12	755.844	1466.69	6335.04	9321.54
LOC100225286	301.409	-2.85927	0.47121	-6.06793	1.3e-09	1.53e-06	69.8438	76.1534	339.886	719.752
CPLX2	63.8172	-2.90507	0.687187	-4.22748	2.36e-05	0.00731782	18.1785	11.8681	123.773	101.449
MLANA	707.776	-2.91259	0.56224	-5.18034	2.21e-07	0.000135885	98.5467	233.405	621.814	1877.34
HOXA3	819.167	-3.12408	0.326039	-9.58191	9.53e-22	4.87e-18	146.385	190.878	1746.58	1192.82
LOC121470571	314.237	-3.23493	0.351577	-9.20118	3.54e-20	1.36e-16	57.4059	63.2963	539.298	596.946
HOXA7	134.282	-3.75677	0.536219	-7.00603	2.45e-12	5.37e-09	17.2218	19.7801	204.324	295.803
CLIC6	81.926	-3.83611	0.922366	-4.15899	3.2e-05	0.0091441	8.61088	12.8571	260.317	45.9189
HOXA5	110.663	-3.86999	0.699492	-5.53257	3.16e-08	2.42e-05	8.61088	19.7801	282.911	131.349
FAM110B	424.822	-3.87965	0.625246	-6.205	5.47e-10	7.63e-07	48.795	59.3403	1299.62	291.532
LOC100230707	2221.24	-4.46731	1.15597	-3.86457	0.000111287	0.0279824	70.8006	313.514	2142.46	6358.17
TNNT3	124.18	-4.62988	1.22264	-3.78678	0.000152611	0.0341992	15.3082	3.95602	464.641	12.8146
HOXA6	46.5934	-5.96614	1.17801	-5.06459	4.09e-07	0.000216471	0	2.96701	101.18	82.2269
HOXB2	17.3302	-7.59856	2.0054	-3.78905	0.000151225	0.0341992	0	0	50.0987	19.2219
OBSL1	18.8797	-7.72029	2.01556	-3.83034	0.000127968	0.0311552	0	0	15.7173	59.8014
CFAP221	30.9544	-8.4355	1.96542	-4.29195	1.77e-05	0.00577975	0	0	111.003	12.8146
HOXB3	38.6649	-8.75603	1.71595	-5.10274	3.35e-07	0.000190173	0	0	100.197	54.462
SYT4	48.3067	-9.07734	1.69536	-5.35423	8.59e-08	5.99e-05	0	0	135.561	57.6656
LOC115494085	54.9287	-9.26185	1.62345	-5.70504	1.16e-08	1.05e-05	0	0	101.18	118.535

## Sheet: gProfiler_FCGvsFSG
source	term_name	term_id	highlighted	adjusted_p_value	negative_log10_of_adjusted_p_value	term_size	query_size	intersection_size	effective_domain_size	intersections
GO:MF	DNA-binding transcription factor activity	GO:0003700	TRUE	2.89166e-06	5.53885	1319	48	15	25063	PITX1,FOSB,NR4A1,POU3F3,ZNF740,SATB1,HOXA2,HOXA4,HOXD4,HOXA3,HOXA7,HOXA5,HOXA6,HOXB2,HOXB3
GO:MF	DNA-binding transcription factor activity, RNA polymerase II-specific	GO:0000981	FALSE	3.94406e-06	5.40406	1248	48	14	25063	PITX1,FOSB,NR4A1,POU3F3,SATB1,HOXA2,HOXA4,HOXD4,HOXA3,HOXA7,HOXA5,HOXA6,HOXB2,HOXB3
GO:MF	sequence-specific double-stranded DNA binding	GO:1990837	TRUE	3.94406e-06	5.40406	1461	48	15	25063	PITX1,FOSB,NR4A1,POU3F3,ZNF740,SATB1,HOXA2,HOXA4,HOXD4,HOXA3,HOXA7,HOXA5,HOXA6,HOXB2,HOXB3
GO:MF	RNA polymerase II cis-regulatory region sequence-specific DNA binding	GO:0000978	FALSE	4.05563e-06	5.39194	1087	48	13	25063	PITX1,FOSB,NR4A1,POU3F3,ZNF740,SATB1,HOXA2,HOXD4,HOXA3,HOXA7,HOXA5,HOXA6,HOXB3
GO:MF	sequence-specific DNA binding	GO:0043565	FALSE	4.05563e-06	5.39194	1568	48	15	25063	PITX1,FOSB,NR4A1,POU3F3,ZNF740,SATB1,HOXA2,HOXA4,HOXD4,HOXA3,HOXA7,HOXA5,HOXA6,HOXB2,HOXB3
GO:MF	cis-regulatory region sequence-specific DNA binding	GO:0000987	FALSE	4.05563e-06	5.39194	1112	48	13	25063	PITX1,FOSB,NR4A1,POU3F3,ZNF740,SATB1,HOXA2,HOXD4,HOXA3,HOXA7,HOXA5,HOXA6,HOXB3
GO:MF	double-stranded DNA binding	GO:0003690	FALSE	4.05563e-06	5.39194	1558	48	15	25063	PITX1,FOSB,NR4A1,POU3F3,ZNF740,SATB1,HOXA2,HOXA4,HOXD4,HOXA3,HOXA7,HOXA5,HOXA6,HOXB2,HOXB3
GO:MF	transcription regulator activity	GO:0140110	FALSE	1.59282e-05	4.79783	1778	48	15	25063	PITX1,FOSB,NR4A1,POU3F3,ZNF740,SATB1,HOXA2,HOXA4,HOXD4,HOXA3,HOXA7,HOXA5,HOXA6,HOXB2,HOXB3
GO:MF	RNA polymerase II transcription regulatory region sequence-specific DNA binding	GO:0000977	FALSE	1.59282e-05	4.79783	1291	48	13	25063	PITX1,FOSB,NR4A1,POU3F3,ZNF740,SATB1,HOXA2,HOXD4,HOXA3,HOXA7,HOXA5,HOXA6,HOXB3
GO:MF	transcription regulatory region nucleic acid binding	GO:0001067	FALSE	2.97151e-05	4.52702	1396	48	13	25063	PITX1,FOSB,NR4A1,POU3F3,ZNF740,SATB1,HOXA2,HOXD4,HOXA3,HOXA7,HOXA5,HOXA6,HOXB3
GO:MF	transcription cis-regulatory region binding	GO:0000976	FALSE	2.97151e-05	4.52702	1391	48	13	25063	PITX1,FOSB,NR4A1,POU3F3,ZNF740,SATB1,HOXA2,HOXD4,HOXA3,HOXA7,HOXA5,HOXA6,HOXB3
GO:MF	tyrosinase activity	GO:0004503	TRUE	6.73429e-05	4.17171	2	48	2	25063	TYR,TYRP1
GO:MF	DNA-binding transcription activator activity, RNA polymerase II-specific	GO:0001228	FALSE	9.9616e-05	4.00167	518	48	8	25063	PITX1,FOSB,NR4A1,HOXD4,HOXA7,HOXA5,HOXB2,HOXB3
GO:MF	DNA-binding transcription activator activity	GO:0001216	FALSE	0.000102033	3.99126	525	48	8	25063	PITX1,FOSB,NR4A1,HOXD4,HOXA7,HOXA5,HOXB2,HOXB3
GO:MF	osmolarity-sensing monoatomic cation channel activity	GO:1990760	TRUE	0.000322455	3.49153	4	48	2	25063	TMEM63C,TRPA1
GO:MF	DNA binding	GO:0003677	FALSE	0.000349221	3.4569	2394	48	15	25063	PITX1,FOSB,NR4A1,POU3F3,ZNF740,SATB1,HOXA2,HOXA4,HOXD4,HOXA3,HOXA7,HOXA5,HOXA6,HOXB2,HOXB3
GO:MF	osmosensor activity	GO:0005034	FALSE	0.000473619	3.32457	5	48	2	25063	TMEM63C,TRPA1
GO:MF	oxidoreductase activity, acting on paired donors, with incorporation or reduction of molecular oxygen, another compound as one donor, and incorporation of one atom of oxygen	GO:0016716	FALSE	0.000670139	3.17384	6	48	2	25063	TYR,TYRP1
GO:MF	monoatomic ion channel activity	GO:0005216	TRUE	0.00202021	2.6946	433	48	6	25063	TMEM63C,KCNK13,SLC24A5,TRPA1,OCA2,CLIC6
GO:MF	channel activity	GO:0015267	FALSE	0.00387019	2.41227	498	48	6	25063	TMEM63C,KCNK13,SLC24A5,TRPA1,OCA2,CLIC6
GO:MF	passive transmembrane transporter activity	GO:0022803	FALSE	0.00387019	2.41227	498	48	6	25063	TMEM63C,KCNK13,SLC24A5,TRPA1,OCA2,CLIC6
GO:MF	HMG box domain binding	GO:0071837	TRUE	0.00682719	2.16576	20	48	2	25063	POU3F3,HOXA3
GO:BP	anterior/posterior pattern specification	GO:0009952	TRUE	2.25096e-09	8.64763	218	48	10	26944	TDRD1,HOXA2,HOXA4,HOXD4,HOXA3,HOXA7,HOXA5,HOXA6,HOXB2,HOXB3
GO:BP	melanin biosynthetic process	GO:0042438	TRUE	2.25096e-09	8.64763	25	48	6	26944	ASIP,TYR,TYRP1,SLC24A5,OCA2,PMEL
GO:BP	secondary metabolite biosynthetic process	GO:0044550	FALSE	2.25096e-09	8.64763	27	48	6	26944	ASIP,TYR,TYRP1,SLC24A5,OCA2,PMEL
GO:BP	melanin metabolic process	GO:0006582	FALSE	2.25096e-09	8.64763	27	48	6	26944	ASIP,TYR,TYRP1,SLC24A5,OCA2,PMEL
GO:BP	embryonic skeletal system development	GO:0048706	FALSE	2.95018e-08	7.53015	136	48	8	26944	HOXA2,HOXD4,HOXA3,HOXA7,HOXA5,HOXA6,HOXB2,HOXB3
GO:BP	pigment biosynthetic process	GO:0046148	FALSE	8.84159e-08	7.05347	51	48	6	26944	ASIP,TYR,TYRP1,SLC24A5,OCA2,PMEL
GO:BP	embryonic skeletal system morphogenesis	GO:0048704	FALSE	9.17564e-08	7.03736	99	48	7	26944	HOXA2,HOXD4,HOXA3,HOXA7,HOXA5,HOXB2,HOXB3
GO:BP	phenol-containing compound biosynthetic process	GO:0046189	FALSE	9.47164e-08	7.02358	54	48	6	26944	ASIP,TYR,TYRP1,SLC24A5,OCA2,PMEL
GO:BP	secondary metabolic process	GO:0019748	FALSE	1.98264e-07	6.70276	62	48	6	26944	ASIP,TYR,TYRP1,SLC24A5,OCA2,PMEL
GO:BP	pigment metabolic process	GO:0042440	FALSE	2.62322e-07	6.58117	66	48	6	26944	ASIP,TYR,TYRP1,SLC24A5,OCA2,PMEL
GO:BP	developmental process	GO:0032502	FALSE	2.7537e-07	6.56008	6854	48	32	26944	PITX1,MAB21L1,NR4A1,POU3F3,APOLD1,PPDPF,TDRD1,CORIN,APOD,RGS9,FBLN1,NID1,AMER2,SATB1,C1QTNF3,HOXA2,RSPO4,HOXA4,HOXD4,TYR,TYRP1,SLC24A5,OCA2,HOXA3,HOXA7,HOXA5,HOXA6,HOXB2,OBSL1,CFAP221,HOXB3,SYT4
GO:BP	regionalization	GO:0003002	FALSE	2.75569e-07	6.55977	412	48	10	26944	TDRD1,HOXA2,HOXA4,HOXD4,HOXA3,HOXA7,HOXA5,HOXA6,HOXB2,HOXB3
GO:BP	pattern specification process	GO:0007389	FALSE	6.69924e-07	6.17397	456	48	10	26944	TDRD1,HOXA2,HOXA4,HOXD4,HOXA3,HOXA7,HOXA5,HOXA6,HOXB2,HOXB3
GO:BP	regulation of melanin biosynthetic process	GO:0048021	FALSE	1.34374e-06	5.87169	16	48	4	26944	ASIP,TYRP1,SLC24A5,PMEL
GO:BP	regulation of secondary metabolite biosynthetic process	GO:1900376	FALSE	1.34374e-06	5.87169	16	48	4	26944	ASIP,TYRP1,SLC24A5,PMEL
GO:BP	regulation of secondary metabolic process	GO:0043455	FALSE	1.34374e-06	5.87169	16	48	4	26944	ASIP,TYRP1,SLC24A5,PMEL
GO:BP	skeletal system development	GO:0001501	FALSE	2.31899e-06	5.6347	535	48	10	26944	PITX1,HOXA2,HOXA4,HOXD4,HOXA3,HOXA7,HOXA5,HOXA6,HOXB2,HOXB3
GO:BP	anatomical structure development	GO:0048856	FALSE	2.76642e-06	5.55808	6269	48	29	26944	PITX1,MAB21L1,NR4A1,POU3F3,APOLD1,PPDPF,TDRD1,CORIN,APOD,RGS9,FBLN1,NID1,AMER2,SATB1,HOXA2,RSPO4,HOXA4,HOXD4,TYR,OCA2,HOXA3,HOXA7,HOXA5,HOXA6,HOXB2,OBSL1,CFAP221,HOXB3,SYT4
GO:BP	multicellular organismal process	GO:0032501	FALSE	2.76642e-06	5.55808	9132	48	35	26944	PITX1,ASIP,MAB21L1,FOSB,NR4A1,POU3F3,APOLD1,PPDPF,TDRD1,CORIN,APOD,RGS9,TMEM63C,FBLN1,NID1,SATB1,C1QTNF3,HOXA2,RSPO4,HOXA4,HOXD4,TYR,HPGDS,TRPA1,OCA2,HOXA3,HOXA7,HOXA5,TNNT3,HOXA6,HOXB2,OBSL1,CFAP221,HOXB3,SYT4
GO:BP	pigmentation	GO:0043473	TRUE	2.91517e-06	5.53534	110	48	6	26944	ASIP,TYR,TYRP1,SLC24A5,OCA2,PMEL
GO:BP	phenol-containing compound metabolic process	GO:0018958	FALSE	6.45522e-06	5.19009	127	48	6	26944	ASIP,TYR,TYRP1,SLC24A5,OCA2,PMEL
GO:BP	multicellular organism development	GO:0007275	FALSE	6.45522e-06	5.19009	4879	48	25	26944	PITX1,MAB21L1,NR4A1,POU3F3,APOLD1,PPDPF,TDRD1,CORIN,APOD,RGS9,FBLN1,NID1,HOXA2,RSPO4,HOXA4,HOXD4,TYR,HOXA3,HOXA7,HOXA5,HOXA6,HOXB2,OBSL1,HOXB3,SYT4
GO:BP	skeletal system morphogenesis	GO:0048705	FALSE	1.61596e-05	4.79157	248	48	7	26944	HOXA2,HOXD4,HOXA3,HOXA7,HOXA5,HOXB2,HOXB3
GO:BP	rhombomere development	GO:0021546	FALSE	1.66584e-05	4.77837	8	48	3	26944	HOXA2,HOXB2,HOXB3
GO:BP	positive regulation of melanin biosynthetic process	GO:0048023	FALSE	3.28682e-05	4.48322	10	48	3	26944	ASIP,TYRP1,PMEL
GO:BP	positive regulation of secondary metabolite biosynthetic process	GO:1900378	FALSE	3.28682e-05	4.48322	10	48	3	26944	ASIP,TYRP1,PMEL
GO:BP	aromatic compound biosynthetic process	GO:0019438	FALSE	6.44756e-05	4.1906	3973	48	21	26944	PITX1,ASIP,FOSB,NR4A1,POU3F3,ZNF740,SATB1,HOXA2,HOXA4,HOXD4,TYR,TYRP1,SLC24A5,OCA2,PMEL,HOXA3,HOXA7,HOXA5,HOXA6,HOXB2,HOXB3
GO:BP	embryonic organ morphogenesis	GO:0048562	FALSE	7.02124e-05	4.15359	318	48	7	26944	HOXA2,HOXD4,HOXA3,HOXA7,HOXA5,HOXB2,HOXB3
GO:BP	system development	GO:0048731	FALSE	0.000108362	3.96512	4117	48	21	26944	PITX1,MAB21L1,NR4A1,POU3F3,APOLD1,CORIN,APOD,RGS9,NID1,HOXA2,HOXA4,HOXD4,TYR,HOXA3,HOXA7,HOXA5,HOXA6,HOXB2,OBSL1,HOXB3,SYT4
GO:BP	organic cyclic compound biosynthetic process	GO:1901362	FALSE	0.00011078	3.95554	4131	48	21	26944	PITX1,ASIP,FOSB,NR4A1,POU3F3,ZNF740,SATB1,HOXA2,HOXA4,HOXD4,TYR,TYRP1,SLC24A5,OCA2,PMEL,HOXA3,HOXA7,HOXA5,HOXA6,HOXB2,HOXB3
GO:BP	organic hydroxy compound biosynthetic process	GO:1901617	FALSE	0.000206995	3.68404	245	48	6	26944	ASIP,TYR,TYRP1,SLC24A5,OCA2,PMEL
GO:BP	cell differentiation	GO:0030154	FALSE	0.000267978	3.5719	4777	48	22	26944	PITX1,NR4A1,POU3F3,APOLD1,PPDPF,TDRD1,CORIN,APOD,NID1,SATB1,C1QTNF3,HOXA2,HOXD4,TYRP1,SLC24A5,OCA2,HOXA7,HOXA5,OBSL1,CFAP221,HOXB3,SYT4
GO:BP	cellular developmental process	GO:0048869	FALSE	0.000267978	3.5719	4778	48	22	26944	PITX1,NR4A1,POU3F3,APOLD1,PPDPF,TDRD1,CORIN,APOD,NID1,SATB1,C1QTNF3,HOXA2,HOXD4,TYRP1,SLC24A5,OCA2,HOXA7,HOXA5,OBSL1,CFAP221,HOXB3,SYT4
GO:BP	embryo development	GO:0009790	FALSE	0.000359146	3.44473	1243	48	11	26944	PITX1,TDRD1,HOXA2,HOXA4,HOXD4,HOXA3,HOXA7,HOXA5,HOXA6,HOXB2,HOXB3
GO:BP	rhombomere 3 development	GO:0021569	FALSE	0.000360254	3.44339	3	48	2	26944	HOXA2,HOXB2
GO:BP	cranial nerve morphogenesis	GO:0021602	TRUE	0.000490496	3.30936	26	48	3	26944	HOXA3,HOXB2,HOXB3
GO:BP	melanocyte differentiation	GO:0030318	FALSE	0.000490496	3.30936	26	48	3	26944	TYRP1,SLC24A5,OCA2
GO:BP	regulation of transcription by RNA polymerase II	GO:0006357	TRUE	0.000583868	3.23369	2485	48	15	26944	PITX1,FOSB,NR4A1,POU3F3,ZNF740,SATB1,HOXA2,HOXA4,HOXD4,HOXA3,HOXA7,HOXA5,HOXA6,HOXB2,HOXB3
GO:BP	embryonic morphogenesis	GO:0048598	FALSE	0.000600913	3.22119	648	48	8	26944	PITX1,HOXA2,HOXD4,HOXA3,HOXA7,HOXA5,HOXB2,HOXB3
GO:BP	melanin biosynthetic process from tyrosine	GO:0006583	FALSE	0.000614367	3.21157	4	48	2	26944	TYRP1,OCA2
GO:BP	glossopharyngeal nerve morphogenesis	GO:0021615	FALSE	0.000614367	3.21157	4	48	2	26944	HOXA3,HOXB3
GO:BP	transcription by RNA polymerase II	GO:0006366	FALSE	0.000792097	3.10122	2571	48	15	26944	PITX1,FOSB,NR4A1,POU3F3,ZNF740,SATB1,HOXA2,HOXA4,HOXD4,HOXA3,HOXA7,HOXA5,HOXA6,HOXB2,HOXB3
GO:BP	regulation of cellular biosynthetic process	GO:0031326	TRUE	0.000931418	3.03086	5663	48	23	26944	PITX1,ASIP,FOSB,NR4A1,POU3F3,TDRD1,APOD,FBLN1,ZNF740,SATB1,C1QTNF3,HOXA2,HOXA4,HOXD4,TYRP1,SLC24A5,PMEL,HOXA3,HOXA7,HOXA5,HOXA6,HOXB2,HOXB3
GO:BP	embryonic organ development	GO:0048568	FALSE	0.000931418	3.03086	507	48	7	26944	HOXA2,HOXD4,HOXA3,HOXA7,HOXA5,HOXB2,HOXB3
GO:BP	glossopharyngeal nerve development	GO:0021563	FALSE	0.000931866	3.03065	5	48	2	26944	HOXA3,HOXB3
GO:BP	thyroid gland development	GO:0030878	FALSE	0.000963912	3.01596	35	48	3	26944	HOXA3,HOXA5,HOXB3
GO:BP	regulation of biosynthetic process	GO:0009889	FALSE	0.000963912	3.01596	5706	48	23	26944	PITX1,ASIP,FOSB,NR4A1,POU3F3,TDRD1,APOD,FBLN1,ZNF740,SATB1,C1QTNF3,HOXA2,HOXA4,HOXD4,TYRP1,SLC24A5,PMEL,HOXA3,HOXA7,HOXA5,HOXA6,HOXB2,HOXB3
GO:BP	biological regulation	GO:0065007	TRUE	0.000963912	3.01596	13527	48	38	26944	PITX1,ASIP,MAB21L1,FOSB,NR4A1,POU3F3,APOLD1,TDRD1,CORIN,APOD,RGS9,FBLN1,NID1,ZNF740,DUSP8,AMER2,SATB1,C1QTNF3,HOXA2,RSPO4,HOXA4,KCNK13,HOXD4,HPGDS,TYRP1,SLC24A5,TRPA1,OCA2,PMEL,HOXA3,HOXA7,HOXA5,TNNT3,HOXA6,HOXB2,OBSL1,HOXB3,SYT4
GO:BP	melanosome organization	GO:0032438	FALSE	0.00106988	2.97066	37	48	3	26944	ASIP,TYRP1,PMEL
GO:BP	pigment cell differentiation	GO:0050931	FALSE	0.00106988	2.97066	37	48	3	26944	TYRP1,SLC24A5,OCA2
GO:BP	pigment granule organization	GO:0048753	FALSE	0.00113739	2.94409	38	48	3	26944	ASIP,TYRP1,PMEL
GO:BP	positive regulation of cellular biosynthetic process	GO:0031328	FALSE	0.00172826	2.76239	2799	48	15	26944	PITX1,ASIP,FOSB,NR4A1,POU3F3,FBLN1,C1QTNF3,HOXA2,HOXD4,TYRP1,PMEL,HOXA7,HOXA5,HOXB2,HOXB3
GO:BP	chordate embryonic development	GO:0043009	FALSE	0.00181515	2.74109	791	48	8	26944	HOXA2,HOXD4,HOXA3,HOXA7,HOXA5,HOXA6,HOXB2,HOXB3
GO:BP	positive regulation of biosynthetic process	GO:0009891	FALSE	0.00186645	2.72898	2827	48	15	26944	PITX1,ASIP,FOSB,NR4A1,POU3F3,FBLN1,C1QTNF3,HOXA2,HOXD4,TYRP1,PMEL,HOXA7,HOXA5,HOXB2,HOXB3
GO:BP	embryo development ending in birth or egg hatching	GO:0009792	FALSE	0.00202844	2.69284	808	48	8	26944	HOXA2,HOXD4,HOXA3,HOXA7,HOXA5,HOXA6,HOXB2,HOXB3
GO:BP	positive regulation of transcription by RNA polymerase II	GO:0045944	FALSE	0.00214529	2.66851	1315	48	10	26944	PITX1,FOSB,NR4A1,POU3F3,HOXA2,HOXD4,HOXA7,HOXA5,HOXB2,HOXB3
GO:BP	developmental pigmentation	GO:0048066	FALSE	0.00247167	2.60701	51	48	3	26944	TYRP1,SLC24A5,OCA2
GO:BP	negative regulation of monocyte chemotactic protein-1 production	GO:0071638	TRUE	0.00259097	2.58654	9	48	2	26944	APOD,C1QTNF3
GO:BP	cellular pigmentation	GO:0033059	FALSE	0.00299321	2.52386	55	48	3	26944	ASIP,TYRP1,PMEL
GO:BP	cranial nerve development	GO:0021545	FALSE	0.00356953	2.44739	59	48	3	26944	HOXA3,HOXB2,HOXB3
GO:BP	negative regulation of cell-substrate adhesion	GO:0010812	TRUE	0.00356953	2.44739	59	48	3	26944	APOD,FBLN1,HOXA7
GO:BP	endocrine system development	GO:0035270	FALSE	0.00358583	2.44541	154	48	4	26944	PITX1,HOXA3,HOXA5,HOXB3
GO:BP	regulation of biological process	GO:0050789	FALSE	0.0041039	2.3868	13144	48	36	26944	PITX1,ASIP,MAB21L1,FOSB,NR4A1,POU3F3,APOLD1,TDRD1,CORIN,APOD,RGS9,FBLN1,NID1,ZNF740,DUSP8,AMER2,SATB1,C1QTNF3,HOXA2,RSPO4,HOXA4,HOXD4,HPGDS,TYRP1,SLC24A5,TRPA1,PMEL,HOXA3,HOXA7,HOXA5,TNNT3,HOXA6,HOXB2,OBSL1,HOXB3,SYT4
GO:BP	regulation of cellular metabolic process	GO:0031323	FALSE	0.00498564	2.30228	6425	48	23	26944	PITX1,ASIP,FOSB,NR4A1,POU3F3,TDRD1,APOD,FBLN1,ZNF740,SATB1,C1QTNF3,HOXA2,HOXA4,HOXD4,TYRP1,SLC24A5,PMEL,HOXA3,HOXA7,HOXA5,HOXA6,HOXB2,HOXB3
GO:BP	positive regulation of cellular process	GO:0048522	TRUE	0.00635188	2.1971	6078	48	22	26944	PITX1,ASIP,MAB21L1,FOSB,NR4A1,POU3F3,FBLN1,NID1,C1QTNF3,HOXA2,RSPO4,HOXD4,TYRP1,TRPA1,PMEL,HOXA3,HOXA7,HOXA5,HOXB2,OBSL1,HOXB3,SYT4
GO:BP	tyrosine metabolic process	GO:0006570	FALSE	0.00943538	2.02524	18	48	2	26944	TYRP1,OCA2
GO:BP	angiogenesis	GO:0001525	TRUE	0.00943538	2.02524	561	48	6	26944	NR4A1,APOLD1,HOXA3,HOXA7,HOXA5,HOXB3
GO:BP	regulation of DNA-templated transcription	GO:0006355	FALSE	0.00953703	2.02059	3344	48	15	26944	PITX1,FOSB,NR4A1,POU3F3,ZNF740,SATB1,HOXA2,HOXA4,HOXD4,HOXA3,HOXA7,HOXA5,HOXA6,HOXB2,HOXB3
GO:BP	regulation of gene expression	GO:0010468	FALSE	0.00953703	2.02059	5382	48	20	26944	PITX1,ASIP,FOSB,NR4A1,POU3F3,TDRD1,APOD,FBLN1,ZNF740,SATB1,C1QTNF3,HOXA2,HOXA4,HOXD4,HOXA3,HOXA7,HOXA5,HOXA6,HOXB2,HOXB3
GO:BP	regulation of RNA biosynthetic process	GO:2001141	FALSE	0.00967933	2.01415	3354	48	15	26944	PITX1,FOSB,NR4A1,POU3F3,ZNF740,SATB1,HOXA2,HOXA4,HOXD4,HOXA3,HOXA7,HOXA5,HOXA6,HOXB2,HOXB3
GO:CC	chitosome	GO:0045009	FALSE	1.97247e-06	5.70499	21	49	4	26995	TYR,TYRP1,OCA2,PMEL
GO:CC	pigment granule	GO:0048770	FALSE	1.97247e-06	5.70499	103	49	6	26995	TYR,TYRP1,SLC24A5,OCA2,PMEL,MLANA
GO:CC	melanosome membrane	GO:0033162	TRUE	1.97247e-06	5.70499	21	49	4	26995	TYR,TYRP1,OCA2,PMEL
GO:CC	melanosome	GO:0042470	FALSE	1.97247e-06	5.70499	103	49	6	26995	TYR,TYRP1,SLC24A5,OCA2,PMEL,MLANA
GO:CC	pigment granule membrane	GO:0090741	FALSE	1.97247e-06	5.70499	21	49	4	26995	TYR,TYRP1,OCA2,PMEL

## Sheet: MCR vs FCG_chr
gene_id	chr	baseMean	log2FoldChange	lfcSE	stat	pvalue	padj	MCR_1	MCR_3	MCR_4	FCG_2	FCG_3	PMID	Function
LOC121469335	2	66.686	21.8757	4.40805	4.96266	6.95e-07	0.000107146	0	333.43	0	0	0
LOC115494085	-	24.8039	20.4997	4.40918	4.64933	3.33e-06	0.000434872	0	124.02	0	0	0
TNNT1	37	17.8559	20.0443	4.40988	4.54531	5.49e-06	0.000670837	0	0	89.2797	0	0
SYT4	Z	86.6789	9.5034	1.64629	5.77262	7.8e-09	1.63e-06	122.029	47.7781	263.588	0	0
LOC100223651	12	30.3924	7.99229	1.77486	4.50306	6.7e-06	0.00078789	44.1993	14.2318	93.5311	0	0
LOC115494696	12	22.17	7.53326	1.71659	4.38851	1.14e-05	0.00124728	44.1993	48.7946	17.8559	0	0
DMRT1	Z	10.4569	6.44844	1.91948	3.35948	0.000780891	0.0359186	16.3345	27.447	8.50283	0	0
TMEM163	7	931.702	5.6854	0.350137	16.2376	2.73e-59	1.51e-55	1188.58	1459.77	1950.55	27.8174	31.7902
LOC100220024	1	43.7234	5.03669	1.00662	5.00357	5.63e-07	9.03e-05	98.9681	54.894	60.3701	0	4.38485
RAB3C	Z	282.029	4.77338	0.384393	12.418	2.09e-35	5.36e-32	394.912	512.344	469.356	18.1883	15.347
FRMPD2	6	58.8283	4.29514	1.01355	4.23774	2.26e-05	0.00217513	93.203	46.7615	144.548	9.6291	0
FAM110B	2	663.364	4.1465	0.588955	7.04044	1.92e-12	5.91e-10	320.926	1579.73	1295.83	54.5649	65.7728
GALNTL6	4	21.4695	3.97856	1.14711	3.46833	0.000523703	0.0259477	32.6691	29.4801	40.8136	0	4.38485
LOC116808714	9	168.42	3.95247	0.475445	8.31321	9.32e-17	4.1e-14	254.627	327.331	225.325	10.699	24.1167
LOC116808697	9	136.843	3.84289	0.592623	6.48454	8.9e-11	2.41e-08	145.089	167.732	340.963	10.699	19.7318
LOC121470545	10	23.988	3.81495	0.947611	4.02585	5.68e-05	0.00475407	40.3559	42.6953	31.4605	2.1398	3.28864
LOC115491113	Z	87.6923	3.6776	0.608182	6.04687	1.48e-09	3.3e-07	89.3596	181.963	145.398	7.4893	14.2508
CDK15	7	117.285	3.5077	0.485504	7.22486	5.02e-13	1.68e-10	196.975	134.185	222.774	16.0485	16.4432
TSPAN10	18	88.5464	3.48196	0.605944	5.74635	9.12e-09	1.87e-06	110.498	100.639	206.619	9.6291	15.347
NOL4	2	115.61	3.43151	0.467296	7.34332	2.08e-13	7.3e-11	162.385	214.493	167.506	12.8388	20.828
TYR	1	1897.84	3.31566	0.503969	6.57909	4.73e-11	1.38e-08	3209.26	2273.02	3411.34	118.759	476.852
MLANA	Z	1100.4	3.2141	0.401489	8.00545	1.19e-15	4.96e-13	1711.28	1301.19	2120.61	110.2	258.706
KCNK13	5	1284.46	3.13016	0.288554	10.8477	2.04e-27	2.62e-24	1816.02	1651.9	2499.83	193.652	260.899
LOC121468129	Z	191.54	2.93191	0.820648	3.57268	0.000353353	0.0186466	132.598	82.3409	665.772	34.2368	42.7523
DNAJC6	8	416.626	2.86897	0.523733	5.47792	4.3e-08	8.09e-06	531.353	301.917	1075.61	90.9415	83.3122
AJM1	17	34.9006	2.81343	0.753202	3.73529	0.000187501	0.0115108	67.2599	48.7946	43.3644	10.699	4.38485
SYNGR3	14	767.663	2.79048	0.500639	5.57384	2.49e-08	4.99e-06	691.816	1037.9	1771.14	96.291	241.167
SLC45A2	Z	1530.76	2.76144	0.349403	7.90329	2.72e-15	1.07e-12	2006.27	2469.21	2493.03	217.19	468.083
ESPN	21	50.5393	2.68104	0.689178	3.8902	0.000100162	0.00724599	51.8862	57.9436	119.04	11.7689	12.0583
EDNRB	4A	1140.02	2.62786	0.476002	5.52069	3.38e-08	6.5e-06	969.503	1745.42	2430.11	163.695	391.348
XK	1	35.5008	2.62367	0.728066	3.60362	0.000313815	0.0171475	74.9467	37.6125	47.6158	8.5592	8.7697
LOC100228852	1	262.408	2.59978	0.401416	6.47653	9.39e-11	2.49e-08	285.374	350.711	545.882	59.9144	70.1576
LOC101233650	4	339.912	2.59268	0.580669	4.46499	8.01e-06	0.000907252	505.41	459.483	565.438	27.8174	141.411
PTH1R	2	217.66	2.52349	0.504934	4.99765	5.8e-07	9.22e-05	207.545	331.397	436.195	34.2368	78.9273
ATP6V1C2	3	302.198	2.51677	0.39448	6.37998	1.77e-10	4.47e-08	485.232	482.864	385.178	50.2853	107.429
SLC6A17	26	262.391	2.51298	0.53686	4.68089	2.86e-06	0.000382716	279.609	356.811	538.229	33.1669	104.14
LOC105758723	20	769.499	2.49006	0.209693	11.8748	1.6e-32	3.52e-29	1198.19	1169.04	1072.21	211.84	196.222
DNASE1L3	12	671.098	2.48914	0.40939	6.08012	1.2e-09	2.76e-07	1450.89	894.568	653.868	138.017	218.146
TRPM1	10	1118.38	2.48071	0.323057	7.67885	1.61e-14	6.17e-12	1478.76	1655.97	1860.42	205.421	391.348
LAMP3	9	913.229	2.46321	0.354397	6.9504	3.64e-12	1.08e-09	1282.74	1196.49	1594.28	160.485	332.152
PMEL	29	4554.03	2.45347	0.348363	7.04284	1.88e-12	5.91e-10	5962.11	5565.64	8771.52	845.221	1625.68
GPR143	1	769.458	2.3769	0.365094	6.51037	7.5e-11	2.14e-08	905.126	968.777	1535.61	162.625	275.149
FRMPD4	1	85.3869	2.36695	0.68624	3.44916	0.000562324	0.0275951	109.538	60.9933	207.469	16.0485	32.8864
SLC16A13	Z	149.611	2.36159	0.536483	4.40198	1.07e-05	0.00118062	258.47	279.553	124.141	28.8873	57.0031
LOC121470571	11	232.881	2.35299	0.622637	3.77908	0.00015741	0.0100644	241.175	643.479	145.398	64.194	70.1576
CDH23	6	135.397	2.28589	0.470725	4.8561	1.2e-06	0.000177385	151.815	186.03	257.636	28.8873	52.6182
GGA2	14	69.5159	2.25865	0.658371	3.43067	0.000602095	0.0291751	109.538	108.771	86.7289	8.5592	33.9826
LOC100230859	4	88.4903	2.22545	0.627905	3.54425	0.000393734	0.0203592	158.541	171.798	56.969	31.0271	24.1167
HSD3B1	1	82.3392	2.17404	0.496907	4.37513	1.21e-05	0.00130771	98.0073	101.655	159.003	27.8174	25.2129
GABRB2	13	133.284	2.11992	0.613541	3.45522	0.000549842	0.0271555	152.776	92.5065	332.461	49.2154	39.4637
CSDC2	1A	80.8462	2.10325	0.600706	3.5013	0.000462997	0.0233148	64.3773	139.268	146.249	19.2582	35.0788
MFSD12	28	1185.09	2.09694	0.282645	7.41901	1.18e-13	4.23e-11	1358.65	1607.17	2160.57	360.556	438.485
KIT	4	2886.17	2.03825	0.329009	6.19512	5.82e-10	1.37e-07	4311.36	4238.02	3866.24	651.569	1363.69
SOX5	1A	226.486	2.01753	0.511718	3.94265	8.06e-05	0.00617785	266.157	319.198	386.879	38.5164	121.68
PSD2	13	164.582	2.00729	0.394502	5.08815	3.62e-07	6.06e-05	210.427	195.179	300.15	50.2853	66.869
GPRC5B	14	543.619	1.99991	0.275888	7.24901	4.2e-13	1.44e-10	716.798	914.899	698.082	167.974	220.339
PCSK1	Z	81.1727	1.98664	0.530374	3.74574	0.000179861	0.0111304	139.324	71.1588	136.896	28.8873	29.5977
PTPRS	Z	73.3577	1.97947	0.525558	3.76642	0.000165605	0.0105335	122.989	69.1257	121.59	25.6776	27.4053
LOC116808987	14	77.1904	1.96177	0.552356	3.55164	0.000382837	0.0199507	115.303	72.1754	141.997	21.398	35.0788
CBLN1	11	395.394	1.93385	0.324301	5.96312	2.47e-09	5.37e-07	526.549	610.95	545.882	186.163	107.429
AQP5	29	89.8622	1.8957	0.538429	3.52081	0.000430237	0.022025	92.2421	101.655	187.062	28.8873	39.4637
IGSF11	1	108.301	1.89296	0.499963	3.78621	0.000152963	0.00990339	109.538	135.202	214.271	33.1669	49.3296
CYTL1	4	180.165	1.8766	0.477619	3.92908	8.53e-05	0.00640961	153.737	232.791	375.825	74.893	63.5803
TRMT10B	Z	176.248	1.85532	0.478581	3.87671	0.000105878	0.00758826	252.705	217.543	273.791	37.4465	99.7553
MFSD14B	Z	1801.58	1.82399	0.229441	7.94971	1.87e-15	7.58e-13	2264.74	2275.05	3040.61	702.925	724.597
SKA1	Z	190.642	1.81201	0.478839	3.78417	0.000154222	0.00993298	287.296	167.732	346.065	99.5007	52.6182
SLC24A5	10	164.327	1.76789	0.441963	4.00009	6.33e-05	0.00518984	257.509	151.467	278.043	53.495	81.1197
FUT10	Z	223.703	1.75685	0.358505	4.90048	9.56e-07	0.000143022	359.36	233.808	340.963	80.2425	104.14
LOC115491050	Z	92.9172	1.72913	0.478644	3.61255	0.000303199	0.0167455	157.58	123.003	106.285	49.2154	28.5015
ATRNL1	6	299.03	1.72554	0.445515	3.87312	0.000107449	0.00762989	231.566	567.238	445.548	143.367	107.429
ARSB	Z	866.998	1.70141	0.195475	8.70394	3.21e-18	1.54e-15	1191.46	1136.51	1269.47	364.836	372.712
C7H2orf88	7	234.867	1.67511	0.421003	3.97885	6.92e-05	0.00547215	349.751	422.887	198.966	92.0114	110.717
MYO7B	9	213.443	1.64979	0.444926	3.70801	0.00020889	0.0124278	424.698	196.195	259.336	108.06	78.9273
RGN	1	1386.01	1.64159	0.383568	4.27978	1.87e-05	0.00188411	1813.13	1169.04	2727.71	710.414	509.739
SLC17A5	3	2087.97	1.62637	0.229863	7.07537	1.49e-12	4.78e-10	3052.64	2304.53	3228.52	917.975	936.166
CA9	9	1755.94	1.59078	0.256832	6.19387	5.87e-10	1.37e-07	2531.85	1931.45	2725.16	686.876	904.375
MYO7A	Z	324.223	1.58762	0.347528	4.5683	4.92e-06	0.000621019	402.598	414.754	509.32	106.99	187.452
GABRG3	1	462.221	1.57422	0.268645	5.85985	4.63e-09	9.91e-07	711.994	652.628	523.774	195.792	226.916
PDE4D	Z	90.9528	1.57099	0.436708	3.59735	0.000321474	0.017381	123.95	98.6058	148.8	40.6562	42.7523
SOX10	1A	479.12	1.52116	0.42185	3.60592	0.000311049	0.0171177	558.257	585.536	800.116	131.598	320.094
GHR	Z	763.855	1.5193	0.393494	3.86106	0.000112897	0.00787164	1170.32	570.287	1357.9	378.745	342.018
FMN2	3	466.276	1.49348	0.347151	4.3021	1.69e-05	0.00172652	478.506	744.118	662.37	169.044	277.342
MRPL50	Z	396.972	1.45442	0.379768	3.82975	0.000128272	0.00874574	327.652	630.264	638.563	209.701	178.683
DKK3	5	956.922	1.44892	0.366182	3.95682	7.6e-05	0.00591092	1215.48	888.469	1741.38	363.766	575.512
POC5	Z	168.466	1.44678	0.367488	3.93694	8.25e-05	0.00626426	219.075	177.897	279.743	85.592	80.0235
CNN1	30	412.388	1.43041	0.407994	3.50597	0.00045495	0.0229847	590.926	317.165	744.848	218.26	190.741
FANCC	Z	193.183	1.39858	0.350315	3.99234	6.54e-05	0.00533396	320.926	240.924	209.17	98.4308	96.4667
FLNC	1A	347.229	1.39582	0.384083	3.63418	0.000278868	0.0156827	474.663	321.231	589.246	213.98	137.027
FBXO4	Z	363.368	1.39398	0.297582	4.68436	2.81e-06	0.000379599	477.545	398.49	573.091	203.281	164.432
CKS2	Z	613.682	1.39342	0.393086	3.54482	0.000392877	0.0203592	893.596	463.549	1090.06	326.32	294.881
SLC46A2	Z	974.933	1.39285	0.386985	3.59923	0.000319158	0.0173166	1741.07	746.151	1400.42	561.698	425.33
ARHGEF39	Z	186.134	1.38203	0.346709	3.98615	6.72e-05	0.00541773	256.548	196.195	288.246	87.7318	101.948
GNG10	Z	2158.15	1.37362	0.178952	7.67594	1.64e-14	6.17e-12	2901.78	2624.74	3055.92	1093.44	1114.85
RRL17	Z	8569	1.35019	0.212104	6.36571	1.94e-10	4.83e-08	12735.2	9546.47	11682	4777.11	4104.22
LOC100219485	Z	216.169	1.34879	0.284362	4.74321	2.1e-06	0.000292025	274.805	276.503	305.252	106.99	117.295
KCNN2	Z	121.813	1.34565	0.360483	3.73291	0.000189277	0.0115279	173.915	150.45	158.153	69.5435	57.0031
TMEM171	Z	93.6032	1.33956	0.399026	3.35706	0.000787766	0.036127	129.715	119.953	120.74	42.796	54.8106
STEAP3	7	414.287	1.33298	0.241167	5.52722	3.25e-08	6.35e-06	499.645	570.287	567.989	202.211	231.301
LOC116808525	5	533.351	1.32268	0.389965	3.39179	0.000694367	0.0326204	923.382	662.794	519.523	364.836	196.222
PPIC	Z	1521.73	1.32143	0.240147	5.50258	3.74e-08	7.12e-06	2405.98	1654.95	1945.45	817.404	784.888
MELK	Z	338.961	1.3209	0.363809	3.63075	0.000282597	0.0158347	525.588	291.751	520.373	189.372	167.721
RNF222	18	329.926	1.30713	0.347161	3.7652	0.000166417	0.0105335	537.118	414.754	347.766	210.77	139.219
ANK2	4	462.627	1.28368	0.337593	3.80244	0.00014328	0.00939489	625.517	419.837	770.356	233.238	264.187
KIF27	Z	218.257	1.25739	0.312961	4.01772	5.88e-05	0.00489451	292.1	238.89	322.257	127.318	110.717
SLC26A11	18	226.272	1.24657	0.312937	3.98347	6.79e-05	0.00543602	312.278	246.006	324.808	112.34	135.93
CZH5orf34	Z	180.98	1.23782	0.317929	3.89339	9.89e-05	0.0071849	264.235	233.808	207.469	94.1512	105.236
ARSK	Z	213.792	1.23655	0.320832	3.8542	0.00011611	0.00805921	319.965	253.122	260.187	133.738	101.948
AMACR	Z	263.844	1.23619	0.292161	4.23119	2.32e-05	0.00222484	387.225	327.331	313.754	161.555	129.353
AK3	Z	432.01	1.22509	0.299603	4.08905	4.33e-05	0.00388047	687.012	440.168	553.534	255.706	223.627
TTYH2	18	563.207	1.2187	0.370315	3.29097	0.000998421	0.0440821	517.901	655.678	1015.24	259.986	367.231
HINT2	Z	258.343	1.19754	0.292518	4.09391	4.24e-05	0.00382213	295.943	332.413	372.424	160.485	130.449
HAUS1	Z	240.103	1.19644	0.344585	3.47211	0.000516378	0.0256673	348.791	225.675	355.418	139.087	131.546
NCEH1	9	1298.61	1.19546	0.350153	3.41412	0.000639892	0.0304324	1597.9	1108.04	2322.97	819.544	644.573
NOL6	Z	2083.18	1.19314	0.185965	6.41593	1.4e-10	3.59e-08	2767.26	2666.42	2630.78	1067.76	1283.66
IL20RA	3	306.324	1.16429	0.274526	4.2411	2.22e-05	0.00216919	391.068	354.778	434.495	158.345	192.933
RETSAT	22	632.02	1.16348	0.321444	3.61954	0.000295129	0.0163584	644.734	778.681	1011.84	435.45	289.4
EXOSC5	Z	985.109	1.15766	0.199329	5.80781	6.33e-09	1.34e-06	1178.97	1249.35	1363.85	539.23	594.147
GJA5	1	905.969	1.14675	0.293745	3.9039	9.47e-05	0.00694546	1212.6	1109.06	1159.79	384.094	664.305
DDX58	Z	728.946	1.14647	0.282277	4.0615	4.88e-05	0.00424479	985.838	700.406	1114.72	414.051	429.715
CLTA	Z	1434.61	1.14162	0.286632	3.98287	6.81e-05	0.00543602	2159.04	1524.83	1824.71	1008.92	655.535
FANCG	Z	369.003	1.13102	0.255939	4.41911	9.91e-06	0.00110665	433.346	456.433	524.625	231.099	199.511
PRLR	Z	542.658	1.12741	0.34108	3.30541	0.00094838	0.0423582	711.033	485.913	881.743	271.755	362.846
SMC2	Z	3716.06	1.12252	0.287068	3.9103	9.22e-05	0.00682898	5633.5	3279.41	5311.72	2301.36	2054.3
RNF20	Z	1661.84	1.1219	0.179975	6.23368	4.56e-10	1.1e-07	2123.49	1976.18	2260.9	954.351	994.265
ADAMTSL1	Z	369.285	1.1136	0.300233	3.70913	0.000207973	0.0124212	533.275	362.91	515.271	232.168	202.799
CBWD1	Z	1217.8	1.09665	0.204734	5.35649	8.49e-08	1.56e-05	1535.45	1588.88	1517.76	805.635	641.284
RPS23	Z	19384.3	1.08516	0.207021	5.24177	1.59e-07	2.75e-05	27506.4	24680.9	21560.6	12772.5	10400.9
CREB3	Z	1951.56	1.06865	0.204698	5.22063	1.78e-07	3.05e-05	2514.56	2160.18	2729.41	1110.56	1243.11
LOC121468290	30	203.909	1.06764	0.322951	3.30588	0.000947	0.0423582	308.435	233.808	231.277	114.479	131.546
APTX	Z	1002.23	1.06169	0.191569	5.54209	2.99e-08	5.9e-06	1291.39	1211.73	1294.98	643.01	570.031
DAB2	Z	799.461	1.05756	0.277865	3.80602	0.000141221	0.00933683	1278.9	829.509	919.156	462.197	507.546
ATP5ME	Z	2718.11	1.05615	0.24221	4.36049	1.3e-05	0.00137907	3697.37	3305.84	3288.04	1973.97	1325.32
RAD17	Z	404.503	1.05188	0.244061	4.30989	1.63e-05	0.00167786	473.702	528.609	528.026	223.609	268.572
HSD17B4	Z	6221.79	1.05161	0.242235	4.34127	1.42e-05	0.00148491	9707.52	7337.49	6493.61	4017.48	3552.82
ZSWIM6	Z	820.519	1.05056	0.282553	3.71809	0.000200732	0.0121297	1253.92	996.224	853.684	574.537	424.234
GNAQ	Z	1003	1.05039	0.195739	5.36625	8.04e-08	1.49e-05	1170.32	1254.43	1368.96	619.472	601.821
CXCL14	13	1120.64	1.05015	0.299073	3.51136	0.000446	0.0226719	1808.33	1034.85	1395.31	628.032	736.655
EMC4	Z	1061.17	1.04903	0.250417	4.18914	2.8e-05	0.0026471	1096.34	1325.59	1590.88	687.946	605.109
LOC100226145	Z	301.704	1.0483	0.265431	3.94944	7.83e-05	0.00606563	362.242	366.976	411.537	201.141	166.624
UBAP2	Z	3401.45	1.03869	0.159625	6.50705	7.66e-11	2.15e-08	4154.74	4465.73	4219.95	2045.65	2121.17
ACAA2	Z	2430.7	1.03013	0.20808	4.95066	7.4e-07	0.000112839	3524.42	2978.51	2659.69	1497.86	1493.04
COL6A1	7	4598.93	1.02403	0.296554	3.4531	0.000554	0.0272828	7241.01	4120.1	5956.23	2451.14	3226.15
MOCS2	Z	742.67	1.01999	0.205414	4.96553	6.85e-07	0.00010664	957.973	868.138	968.472	484.665	434.1
TENM4	1	444.951	1.01975	0.306555	3.32647	0.00088	0.0397435	628.399	519.46	526.325	211.84	338.73
SERF1A	Z	1257.43	1.01968	0.225981	4.51226	6.41e-06	0.000760269	1705.52	1548.21	1477.79	888.017	667.593
FREM1	Z	838.641	1.0194	0.240183	4.24427	2.19e-05	0.00215244	1054.06	884.403	1216.75	495.364	542.625
IDUA	Z	4960.94	1.01674	0.200292	5.07629	3.85e-07	6.31e-05	7016.17	5582.92	6058.27	3308.13	2839.19
HNRNPK	Z	4743.36	1.007	0.155249	6.48638	8.79e-11	2.41e-08	6127.37	5977.34	5704.55	2983.95	2923.6
CZH18orf32	Z	1103.81	1.00649	0.267589	3.76134	0.000169005	0.0106294	1747.8	1128.38	1267.77	694.365	680.748
PLPP1	Z	797.227	1.00392	0.262464	3.82499	0.000130779	0.00883849	1221.25	952.512	817.972	484.665	509.739
POLR1E	Z	792.404	1.00208	0.206639	4.84942	1.24e-06	0.000181713	932.991	1064.33	975.275	464.337	525.086
ARRDC3	Z	4621.88	1.00148	0.245466	4.0799	4.51e-05	0.00396708	7265.03	5042.11	5029.42	3023.54	2749.3
ATP10D	4	1567.94	-1.0227	0.240622	-4.25023	2.14e-05	0.00210936	1029.08	1047.05	1253.32	2612.7	1897.54
RNASET2	3	2513.33	-1.03458	0.300486	-3.44303	0.00057524	0.0281393	1728.58	2303.51	1280.53	4039.94	3214.1
RFWD3	11	1041.89	-1.0368	0.315606	-3.28512	0.00101939	0.0445715	677.403	942.346	580.743	1208.99	1799.98
RD3	3	827.561	-1.07669	0.234228	-4.59678	4.29e-06	0.000550965	522.705	639.413	557.786	1351.28	1066.61
LOC100229824	1A	1972.64	-1.10532	0.277959	-3.97656	6.99e-05	0.00549686	1293.31	1735.26	1023.74	3036.38	2774.51
STX11	3	1472.39	-1.12911	0.257753	-4.38057	1.18e-05	0.00128449	761.958	1128.38	1104.52	2327.03	2040.05
PIM1	-	477.943	-1.13582	0.330115	-3.44067	0.000580283	0.0282961	341.104	258.205	369.873	541.37	879.162
PIM1	-	1065.57	-1.13859	0.312953	-3.63823	0.000274516	0.0155068	802.314	667.877	688.729	1123.4	2045.53
TEX30	1	272.344	-1.31801	0.254412	-5.18059	2.21e-07	3.75e-05	168.15	181.963	161.554	425.82	424.234
LOC121469575	3	299.787	-1.36165	0.386953	-3.5189	0.000433346	0.0221107	171.032	255.155	126.692	533.88	412.176
SELE	8	375.038	-1.47342	0.39722	-3.70931	0.000207821	0.0124212	322.847	144.351	190.463	638.731	578.8
EFCAB5	19	409.315	-1.54156	0.449906	-3.42639	0.000611651	0.0293612	187.367	361.894	147.099	815.264	534.952
LOC105758841	25	5968.22	-1.60412	0.358857	-4.47007	7.82e-06	0.000892502	4019.26	4007.26	1833.21	9555.28	10426.1
GNG4	3	90.1806	-1.88663	0.493867	-3.82012	0.000133385	0.00897527	46.1211	57.9436	26.3588	162.625	157.855
LOC100231317	3	813.822	-1.9905	0.598319	-3.32683	0.000878396	0.0397435	560.179	457.45	97.7825	1673.32	1280.38
LOC100230348	4A	56.1247	-2.08223	0.570214	-3.65166	0.000260553	0.0149251	20.178	29.4801	23.8079	134.807	72.35
IF2	5	104.845	-2.18778	0.45741	-4.78298	1.73e-06	0.000246419	49.9645	47.7781	32.3108	241.798	152.374
OBSCN	2	76.2629	-2.40052	0.637651	-3.76463	0.000166797	0.0105335	18.2563	46.7615	19.5565	102.71	194.03
LOC100224854	3	359.917	-2.48658	0.513641	-4.84108	1.29e-06	0.000187719	88.3987	220.592	71.4238	819.544	599.628
NINJ2	1A	158.356	-2.63411	0.785923	-3.35162	0.000803412	0.0366265	67.2599	64.043	22.9576	554.208	83.3122
GHRH	20	83.6866	-2.70138	0.707898	-3.81606	0.000135601	0.00904534	33.6299	30.4966	14.4548	266.405	73.4462
SCT	5	81.7195	-2.72734	0.780963	-3.49228	0.000478919	0.0239599	35.5517	26.4304	13.6045	277.104	55.9068
ACTN2	3	67.966	-2.81115	0.636105	-4.41932	9.9e-06	0.00110665	21.1388	30.4966	8.50283	127.318	152.374
TDRD1	6	124.143	-2.82463	0.795366	-3.55136	0.000383244	0.0199507	10.5694	80.3078	17.8559	265.335	246.648
DCDC2	2	24.7831	-2.87632	0.846891	-3.39632	0.000682972	0.0321832	3.84342	12.1987	5.1017	55.6348	47.1371
LOC115497877	1	48.0897	-4.59877	0.716416	-6.41914	1.37e-10	3.58e-08	7.68684	2.03311	4.25142	106.99	119.487
LOC116806872	W	1044.32	-4.98235	0.248346	-20.0622	1.58e-89	2.44e-85	66.299	90.4734	79.9266	2701.5	2283.41
LOC100232745	3	12.6562	-5.08417	1.55343	-3.27287	0.00106462	0.0463409	0	0	2.55085	26.7475	33.9826
HBE1	1	8.66445	-6.96899	1.94286	-3.58697	0.000334546	0.0178994	0	0	0	21.398	21.9243
LOC121468354	W	9.0661	-7.03454	1.94011	-3.62585	0.000288012	0.0160216	0	0	0	28.8873	16.4432
LOC121468351	W	9.73435	-7.13704	1.87541	-3.8056	0.000141463	0.00933683	0	0	0	26.7475	21.9243
LOC116806891	W	19.3458	-7.15359	1.57638	-4.53798	5.68e-06	0.000689099	0	0	0.850283	68.4736	27.4053
SNX18	W	17.5534	-7.98755	1.59295	-5.0143	5.32e-07	8.63e-05	0	0	0	41.7261	46.0409	18411244	This gene encodes a member of the sorting nexin family. Members of this family contain a phox (PX) domain, which is a phosphoinositide binding domain, and are involved in intracellular trafficking.
LOC116806916	W	18.1796	-8.03818	1.58053	-5.08575	3.66e-07	6.07e-05	0	0	0	48.1455	42.7523
LOC116806949	W	20.1562	-8.1873	1.85588	-4.41154	1.03e-05	0.00113782	0	0	0	92.0114	8.7697
LOC116806898	W	24.4218	-8.46411	1.49759	-5.65184	1.59e-08	3.22e-06	0	0	0	71.6833	50.4258
FCHO2	W	29.0259	-8.71317	1.44018	-6.05004	1.45e-09	3.28e-07	0	0	0	71.6833	73.4462	22484487	Enables identical protein binding activity. Involved in clathrin coat assembly and clathrin-dependent endocytosis. Located in clathrin-coated pit and clathrin-coated vesicle.
UBE2R2	W	673.073	-9.38304	0.578024	-16.2329	2.95e-59	1.51e-55	3.84342	4.06622	0	1748.22	1609.24	37028429	Protein kinase CK2 is a ubiquitous and pleiotropic Ser/Thr protein kinase involved in cell growth and transformation. This gene encodes a protein similar to the E2 ubiquitin conjugating enzyme UBC3/CDC34. Studies suggest that CK2-dependent phosphorylation of this ubiquitin-conjugating enzyme functions by regulating beta-TrCP substrate recognition and induces its interaction with beta-TrCP, enhanc…
LOC116806961	W	48.891	-9.46546	1.34599	-7.03237	2.03e-12	6.14e-10	0	0	0	133.738	110.717
MAP1B	W	54.0686	-9.6107	1.33423	-7.20319	5.88e-13	1.93e-10	0	0	0	150.856	119.487	38353696	This gene encodes a protein that belongs to the microtubule-associated protein family. The proteins of this family are thought to be involved in microtubule assembly, which is an essential step in neurogenesis.
LOC121468028	W	66.0375	-9.89914	1.30444	-7.58878	3.23e-14	1.18e-11	0	0	0	169.044	161.143
SUB1	W	287.723	-10.1651	1.0722	-9.48064	2.53e-21	1.5e-18	1.92171	0	0	775.678	661.016	38240906	Enables several functions, including DNA binding activity; identical protein binding activity; and transcription coactivator activity. Involved in several processes, including RNA polymerase II promoter clearance; negative regulation of DNA duplex unwinding; and regulation of nucleobase-containing compound metabolic process.
C18ORF32	W	92.9166	-10.3919	1.28885	-8.06289	7.45e-16	3.19e-13	0	0	0	276.034	188.549	35107634	Involved in positive regulation of canonical NF-kappaB signal transduction. Located in endoplasmic reticulum and lipid droplet.
SMAD4	W	832.549	-10.6744	1.782	-5.99013	2.1e-09	4.62e-07	3.84342	0	0	2233.95	1924.95	39380261	This gene encodes a member of the Smad family of signal transduction proteins. Smad proteins are phosphorylated and activated by transmembrane serine-threonine receptor kinases in response to transforming growth factor (TGF)-beta signaling. The protein acts as a tumor suppressor and inhibits epithelial cell proliferation.
RFX3	W	117.267	-10.7276	1.26019	-8.51271	1.7e-17	7.7e-15	0	0	0	317.76	268.572	32725242	This gene is a member of the regulatory factor X gene family, which encodes transcription factors that contain a highly-conserved winged helix DNA binding domain.
CD37L	W	125.222	-10.8222	1.25329	-8.63504	5.87e-18	2.74e-15	0	0	0	304.922	321.19	27760757	The protein encoded by this gene is a member of the transmembrane 4 superfamily, also known as the tetraspanin family. Most of these members are cell-surface proteins that are characterized by the presence of four hydrophobic domains. The proteins mediate signal transduction events that play a role in the regulation of cell development, activation, growth and motility.
UBAP2	W	482.852	-10.9108	1.05812	-10.3115	6.25e-25	5.67e-22	0	2.03311	0	1269.97	1142.25	35633597	The protein encoded by this gene contains a UBA (ubiquitin associated) domain, which is characteristic of proteins that function in the ubiquitination pathway. This gene may show increased expression in the adrenal gland and lymphatic tissues.
LOC116806857	W	135.662	-10.9378	1.24978	-8.75176	2.1e-18	1.04e-15	0	0	0	322.04	356.269
LOC115492298	W	164.279	-11.2139	1.24066	-9.03869	1.59e-19	8.14e-17	0	0	0	432.24	389.155
ZFAND5	W	203.918	-11.5258	1.25086	-9.21434	3.13e-20	1.66e-17	0	0	0	619.472	400.118	30254168	Predicted to enable DNA binding activity and zinc ion binding activity. Predicted to act upstream of or within several processes, including face development; fibroblast migration; and platelet-derived growth factor receptor signaling pathway.
ZSWIM6	W	207.314	-11.5496	1.23243	-9.37142	7.16e-21	3.94e-18	0	0	0	553.139	483.43	26706854	The protein encoded by this gene contains a zinc finger SWI2/SNF2 and MuDR (SWIM) domain. Proteins with SWIM domains have been found in a diverse number of species and are predicted to interact with DNA or proteins.
ZNF131	W	209.271	-11.5632	1.23187	-9.3867	6.19e-21	3.53e-18	0	0	0	556.348	490.007	38341068	Predicted to enable DNA-binding transcription repressor activity, RNA polymerase II-specific and RNA polymerase II cis-regulatory region sequence-specific DNA binding activity. Predicted to be involved in negative regulation of transcription by RNA polymerase II; regulation of cytokine production; and regulation of immune system process. Located in intermediate filament cytoskeleton and nucleopla…
RASA1	W	258.046	-11.8654	1.22876	-9.65639	4.62e-22	2.85e-19	0	0	0	713.624	576.608	36980822	The protein encoded by this gene is located in the cytoplasm and is part of the GAP1 family of GTPase-activating proteins. The gene product stimulates the GTPase activity of normal RAS p21 but not its oncogenic counterpart. Acting as a suppressor of RAS function, the protein enhances the weak intrinsic GTPase activity of RAS proteins resulting in the inactive GDP-bound form of RAS, thereby allowi…
SREK1	W	267.011	-11.9147	1.22254	-9.74585	1.92e-22	1.29e-19	0	0	0	674.037	661.016	32533168	This gene encodes a member of a family of serine/arginine-rich (SR) splicing proteins containing RNA recognition motif (RRM) domains. The encoded protein interacts with other SR proteins to modulate splice site selection.
HNRNPK	W	1462.62	-11.9274	0.872151	-13.6759	1.41e-42	5.45e-39	2.88257	0	0	4028.18	3282.06	35866661	This gene belongs to the subfamily of ubiquitously expressed heterogeneous nuclear ribonucleoproteins (hnRNPs).
GOLP3	W	283.278	-12	1.223	-9.81193	1e-22	7.01e-20	0	0	0	754.28	662.112	38390729	The Golgi complex plays a key role in the sorting and modification of proteins exported from the endoplasmic reticulum. The protein encoded by this gene is a peripheral membrane protein of the Golgi stack and may have a regulatory role in Golgi trafficking.
ARRD3-like	W	285.053	-12.009	1.22213	-9.82629	8.68e-23	6.37e-20	0	0	0	750	675.267	37223976	The α-arrestin ARRDC3 is a recently discovered tumor suppressor in invasive breast cancer that functions as a multifaceted adaptor protein to control protein trafficking and cellular signaling
KIF2A	W	285.874	-12.0132	1.23651	-9.7154	2.59e-22	1.66e-19	0	0	0	850.571	578.8	38117947	The protein encoded by this gene is a plus end-directed motor required for normal mitotic progression. The encoded protein is required for normal spindle activity during mitosis and is necessary for normal brain development.
SMAD2	W	339.611	-12.2617	1.22162	-10.0373	1.05e-23	8.05e-21	0	0	0	935.093	762.964	38411267	SMAD proteins are signal transducers and transcriptional modulators that mediate multiple signaling pathways. This protein mediates the signal of the transforming growth factor (TGF)-beta, and thus regulates multiple cellular processes, such as cell proliferation, apoptosis, and differentiation.
BTF3	W	355.118	-12.3261	1.22223	-10.0849	6.44e-24	5.23e-21	0	0	0	991.798	783.792	15716105	This gene encodes the basic transcription factor 3. This protein forms a stable complex with RNA polymerase IIB and is required for transcriptional initiation.
MIER3	W	356.063	-12.3299	1.22038	-10.1033	5.34e-24	4.57e-21	0	0	0	977.889	802.428	34242623	Predicted to enable histone deacetylase binding activity and transcription corepressor activity. Predicted to be involved in negative regulation of transcription by RNA polymerase II. Located in nucleoplasm.
CHD1W	W	421.098	-12.572	1.21872	-10.3157	5.98e-25	5.67e-22	0	0	0	1172.61	932.877	10924484	The CHD1W gene is a chromo-helicase-DNA-binding protein gene located on the W chromosome of birds. It is the first gene to be definitively linked to the female sex of birds.
LOC116806641	W	422.857	-12.578	1.21809	-10.326	5.38e-25	5.52e-22	0	0	0	1171.54	942.743
LOC121468376	W	453.209	-12.6779	1.21167	-10.4631	1.28e-25	1.4e-22	0	0	0	1107.35	1158.7
LOC100190380	W	534.128	-12.915	1.22039	-10.5827	3.59e-26	4.25e-23	0	0	0	1549.22	1121.43
ATP5F1A	W	4929.87	-12.9157	2.06697	-6.24864	4.14e-10	1.01e-07	4.80428	0	0	14462.9	10181.6	31230638	ATP5F1A is a gene that encodes a subunit of the mitochondrial ATP synthase complex, which is involved in the production of adenosine 5'-triphosphate (ATP). ATP is a molecule that can stimulate melanogenesis, or melanin production, in melanocytes.
SPINDLIN-Z	W	662.448	-13.2256	1.21024	-10.9281	8.46e-28	1.19e-24	0	0	0	1803.85	1508.39	11419793	May play a role in mitosis.
KCMF1	W	728.23	-13.3622	1.21685	-10.981	4.72e-28	7.27e-25	0	0	0	2114.12	1527.02	36515749	Enables ubiquitin protein ligase activity. Involved in several processes, including negative regulation of HRI-mediated signaling; proteasome-mediated ubiquitin-dependent protein catabolic process; and protein polyubiquitination.
TNPO1	W	833.122	-13.5563	1.20659	-11.2352	2.74e-29	4.69e-26	0	0	0	2228.6	1937.01	33681296	This gene encodes the beta subunit of the karyopherin receptor complex which interacts with nuclear localization signals to target nuclear proteins to the nucleus. The karyopherin receptor complex is a heterodimer of an alpha subunit which recognizes the nuclear localization signal and a beta subunit which docks the complex at nucleoporins.
LOC100189940	W	939.582	-13.7298	1.22023	-11.2518	2.27e-29	4.37e-26	0	0	0	2826.68	1871.23
VCP	W	2708.34	-15.2571	1.2053	-12.6583	1.01e-36	3.1e-33	0	0	0	7615.55	5926.13	38467645	This gene encodes a member of the AAA ATPase family of proteins. The encoded protein plays a role in protein degradation, intracellular membrane fusion, DNA repair and replication, regulation of the cell cycle, and activation of the NF-kappa B pathway.

## Sheet: gProfiler_MCRvsFCG
source	term_name	term_id	highlighted	adjusted_p_value	negative_log10_of_adjusted_p_value	term_size	query_size	intersection_size	effective_domain_size	intersections
GO:MF	protein binding	GO:0005515	TRUE	0.000113834	3.94373	10460	152	95	25063	SYT4,DMRT1,RAB3C,SLC45A2,PCSK1,PTPRS,SKA1,MYO7A,PDE4D,GHR,FBXO4,CKS2,GNG10,KCNN2,PPIC,MELK,KIF27,AMACR,AK3,CLTA,FANCG,PRLR,SMC2,RNF20,RPS23,CREB3,APTX,DAB2,HSD17B4,GNAQ,UBAP2,IDUA,HNRNPK,POLR1E,ARRDC3,SNX18,FCHO2,MAP1B,SUB1,SMAD4,RFX3,ZNF131,RASA1,KIF2A,SMAD2,MIER3,ATP5F1A,TNPO1,VCP,EDNRB,SOX5,SOX10,FLNC,PIM1,TNNT1,CNN1,PMEL,AQP5,ESPN,GHRH,SYNGR3,GGA2,GPRC5B,GABRB2,PSD2,CXCL14,CBLN1,RFWD3,MYO7B,D…
GO:MF	transmembrane transporter activity	GO:0022857	TRUE	0.00217897	2.66175	1087	152	20	25063	SLC45A2,SLC16A13,MFSD14B,SLC46A2,KCNN2,ATP5ME,ATP5F1A,AQP5,MFSD12,SLC6A17,SLC26A11,TTYH2,GABRB2,TRPM1,SLC24A5,KCNK13,ATP6V1C2,SLC17A5,GABRG3,GJA5
GO:MF	transporter activity	GO:0005215	FALSE	0.00217897	2.66175	1189	152	21	25063	SLC45A2,SLC16A13,MFSD14B,SLC46A2,KCNN2,ATP5ME,ATP5F1A,AQP5,MFSD12,SLC6A17,SLC26A11,TTYH2,GABRB2,TRPM1,SLC24A5,KCNK13,ATP10D,ATP6V1C2,SLC17A5,GABRG3,GJA5
GO:MF	passive transmembrane transporter activity	GO:0022803	FALSE	0.00556532	2.25451	498	152	12	25063	KCNN2,ATP5ME,ATP5F1A,AQP5,SLC26A11,TTYH2,GABRB2,TRPM1,SLC24A5,KCNK13,GABRG3,GJA5
GO:MF	cytoskeletal protein binding	GO:0008092	FALSE	0.00556532	2.25451	1005	152	18	25063	RAB3C,SKA1,MYO7A,KIF27,HNRNPK,MAP1B,SMAD4,KIF2A,SMAD2,FLNC,TNNT1,CNN1,ESPN,MYO7B,ANK2,FMN2,ACTN2,OBSCN
GO:MF	channel activity	GO:0015267	FALSE	0.00556532	2.25451	498	152	12	25063	KCNN2,ATP5ME,ATP5F1A,AQP5,SLC26A11,TTYH2,GABRB2,TRPM1,SLC24A5,KCNK13,GABRG3,GJA5
GO:MF	binding	GO:0005488	FALSE	0.00727698	2.13805	16378	152	121	25063	SYT4,DMRT1,RAB3C,SLC45A2,PCSK1,PTPRS,TRMT10B,SKA1,MYO7A,PDE4D,GHR,FBXO4,CKS2,GNG10,KCNN2,PPIC,MELK,KIF27,ARSK,AMACR,AK3,HINT2,NOL6,EXOSC5,CLTA,FANCG,PRLR,SMC2,RNF20,CBWD1,RPS23,CREB3,APTX,DAB2,ATP5ME,RAD17,HSD17B4,ZSWIM6,GNAQ,UBAP2,MOCS2,FREM1,IDUA,HNRNPK,POLR1E,ARRDC3,SNX18,FCHO2,UBE2R2,MAP1B,SUB1,SMAD4,RFX3,ZFAND5,ZNF131,RASA1,SREK1,KIF2A,SMAD2,MIER3,ATP5F1A,KCMF1,TNPO1,VCP,EDNRB,CSDC2,SOX5,SOX…
GO:BP	establishment of localization	GO:0051234	TRUE	2.23328e-13	12.6511	4696	152	71	26944	SYT4,RAB3C,SLC45A2,SLC16A13,PCSK1,TRMT10B,MFSD14B,SKA1,MYO7A,PDE4D,GHR,SLC46A2,KCNN2,KIF27,NOL6,CLTA,PRLR,DAB2,ATP5ME,GNAQ,EMC4,ACAA2,HNRNPK,ARRDC3,SNX18,FCHO2,MAP1B,SMAD4,RFX3,RASA1,SMAD2,BTF3,ATP5F1A,TNPO1,VCP,EDNRB,PIM1,AQP5,MFSD12,SLC6A17,GHRH,SLC26A11,TTYH2,SYNGR3,GGA2,GABRB2,CBLN1,TRPM1,SLC24A5,LAMP3,MYO7B,CA9,DNAJC6,SELE,TMEM163,STEAP3,CDH23,KCNK13,SCT,KIT,ANK2,ATP6V1C2,SLC17A5,FMN2,RD3,ST…
GO:BP	transport	GO:0006810	FALSE	2.49818e-13	12.6024	4397	152	68	26944	SYT4,RAB3C,SLC45A2,SLC16A13,PCSK1,TRMT10B,MFSD14B,MYO7A,PDE4D,GHR,SLC46A2,KCNN2,KIF27,NOL6,CLTA,PRLR,DAB2,ATP5ME,GNAQ,ACAA2,HNRNPK,ARRDC3,SNX18,FCHO2,MAP1B,SMAD4,RFX3,RASA1,SMAD2,BTF3,ATP5F1A,TNPO1,VCP,EDNRB,PIM1,AQP5,MFSD12,SLC6A17,GHRH,SLC26A11,TTYH2,SYNGR3,GGA2,GABRB2,CBLN1,TRPM1,SLC24A5,MYO7B,CA9,DNAJC6,SELE,TMEM163,STEAP3,CDH23,KCNK13,SCT,KIT,ANK2,ATP6V1C2,SLC17A5,FMN2,RD3,STX11,ACTN2,XK,GPR…
GO:BP	localization	GO:0051179	FALSE	6.55434e-12	11.1835	5364	152	73	26944	SYT4,RAB3C,SLC45A2,SLC16A13,PCSK1,TRMT10B,MFSD14B,SKA1,MYO7A,PDE4D,GHR,FBXO4,SLC46A2,KCNN2,KIF27,NOL6,CLTA,PRLR,DAB2,ATP5ME,GNAQ,EMC4,ACAA2,HNRNPK,ARRDC3,SNX18,FCHO2,MAP1B,SMAD4,RFX3,RASA1,SMAD2,BTF3,ATP5F1A,TNPO1,VCP,EDNRB,PIM1,AQP5,MFSD12,SLC6A17,GHRH,SLC26A11,TTYH2,SYNGR3,GGA2,GABRB2,CBLN1,TRPM1,SLC24A5,LAMP3,MYO7B,CA9,DNAJC6,SELE,TMEM163,STEAP3,CDH23,KCNK13,SCT,KIT,ANK2,ATP6V1C2,SLC17A5,FMN2,…
GO:BP	animal organ development	GO:0048513	FALSE	1.15517e-08	7.93736	3260	152	50	26944	DMRT1,PCSK1,PTPRS,FUT10,MYO7A,PDE4D,GHR,FANCC,SLC46A2,KIF27,FANCG,PRLR,CBWD1,DAB2,HSD17B4,GNAQ,FREM1,HNRNPK,ARRDC3,SMAD4,RFX3,ZFAND5,SMAD2,EDNRB,SOX5,SOX10,PIM1,AQP5,SLC6A17,GHRH,GABRB2,CXCL14,CBLN1,TRPM1,MYO7B,CDH23,DKK3,SCT,KIT,CYTL1,ANK2,RD3,ACTN2,PTH1R,TYR,XK,HSD3B1,RGN,GJA5,TENM4
GO:BP	pigmentation	GO:0043473	FALSE	2.25978e-08	7.64593	110	152	11	26944	SLC45A2,MYO7A,GNAQ,EDNRB,SOX10,PMEL,MFSD12,SLC24A5,KIT,TYR,GPR143
GO:BP	cellular process	GO:0009987	FALSE	1.37811e-07	6.86072	20967	152	146	26944	SYT4,DMRT1,RAB3C,SLC45A2,SLC16A13,PCSK1,PTPRS,TRMT10B,MFSD14B,SKA1,FUT10,ARSB,MYO7A,PDE4D,GHR,MRPL50,POC5,FANCC,FBXO4,CKS2,SLC46A2,ARHGEF39,GNG10,KCNN2,PPIC,MELK,KIF27,AMACR,AK3,HINT2,HAUS1,NOL6,EXOSC5,CLTA,FANCG,PRLR,SMC2,RNF20,ADAMTSL1,CBWD1,RPS23,CREB3,APTX,DAB2,ATP5ME,RAD17,HSD17B4,GNAQ,EMC4,ACAA2,MOCS2,FREM1,IDUA,HNRNPK,PLPP1,POLR1E,ARRDC3,SNX18,FCHO2,MAP1B,SUB1,SMAD4,RFX3,ZFAND5,ZNF131,RASA…
GO:BP	system development	GO:0048731	FALSE	2.83218e-07	6.54788	4117	152	54	26944	SYT4,DMRT1,PCSK1,PTPRS,FUT10,ARSB,MYO7A,PDE4D,GHR,FANCC,SLC46A2,KIF27,FANCG,PRLR,CBWD1,DAB2,HSD17B4,GNAQ,FREM1,HNRNPK,MAP1B,SMAD4,RFX3,ZFAND5,RASA1,KIF2A,SMAD2,EDNRB,SOX5,SOX10,PIM1,AQP5,SLC6A17,GHRH,GPRC5B,GABRB2,CBLN1,TRPM1,TMEM163,CDH23,DKK3,SCT,KIT,CYTL1,ANK2,RD3,ACTN2,PTH1R,TYR,XK,HSD3B1,RGN,GJA5,TENM4
GO:BP	anatomical structure development	GO:0048856	FALSE	4.65236e-06	5.33233	6269	152	67	26944	SYT4,DMRT1,PCSK1,PTPRS,FUT10,ARSB,MYO7A,PDE4D,GHR,FANCC,SLC46A2,MELK,KIF27,FANCG,PRLR,CBWD1,DAB2,HSD17B4,GNAQ,FREM1,HNRNPK,ARRDC3,MAP1B,SMAD4,RFX3,ZFAND5,RASA1,KIF2A,SMAD2,BTF3,EDNRB,SOX5,SOX10,FLNC,NINJ2,PIM1,TNNT1,AQP5,SLC6A17,GHRH,GPRC5B,GABRB2,CXCL14,DNASE1L3,CBLN1,TRPM1,MYO7B,CA9,TMEM163,COL6A1,CDH23,TDRD1,DKK3,SCT,KIT,CYTL1,ANK2,FMN2,RD3,ACTN2,PTH1R,TYR,XK,HSD3B1,RGN,GJA5,TENM4
GO:BP	multicellular organism development	GO:0007275	FALSE	4.65236e-06	5.33233	4879	152	57	26944	SYT4,DMRT1,PCSK1,PTPRS,FUT10,ARSB,MYO7A,PDE4D,GHR,FANCC,SLC46A2,KIF27,FANCG,PRLR,CBWD1,DAB2,HSD17B4,GNAQ,FREM1,HNRNPK,MAP1B,SMAD4,RFX3,ZFAND5,RASA1,KIF2A,SMAD2,BTF3,EDNRB,SOX5,SOX10,PIM1,AQP5,SLC6A17,GHRH,GPRC5B,GABRB2,CBLN1,TRPM1,TMEM163,COL6A1,CDH23,TDRD1,DKK3,SCT,KIT,CYTL1,ANK2,RD3,ACTN2,PTH1R,TYR,XK,HSD3B1,RGN,GJA5,TENM4
GO:BP	organic substance transport	GO:0071702	FALSE	5.07558e-06	5.29451	2419	152	37	26944	SYT4,RAB3C,SLC45A2,SLC16A13,PCSK1,TRMT10B,MYO7A,SLC46A2,NOL6,CLTA,DAB2,GNAQ,ARRDC3,SNX18,RFX3,RASA1,SMAD2,BTF3,TNPO1,VCP,EDNRB,AQP5,MFSD12,SLC6A17,GHRH,SLC26A11,GGA2,CBLN1,STEAP3,SCT,ANK2,SLC17A5,FMN2,RD3,STX11,XK,GJA5
GO:BP	regulation of biological quality	GO:0065008	FALSE	1.70276e-05	4.76885	3134	152	42	26944	SYT4,SLC45A2,PCSK1,PTPRS,PDE4D,GHR,FBXO4,EXOSC5,PRLR,APTX,DAB2,HSD17B4,GNAQ,ACAA2,HNRNPK,MAP1B,SMAD4,RFX3,RASA1,SMAD2,VCP,EDNRB,CSDC2,PIM1,AQP5,RETSAT,GHRH,GABRB2,CBLN1,KCNK13,DKK3,SCT,KIT,ANK2,ACTN2,PTH1R,XK,FRMPD4,HSD3B1,IGSF11,GABRG3,GJA5
GO:BP	developmental process	GO:0032502	FALSE	2.053e-05	4.68761	6854	152	69	26944	SYT4,DMRT1,PCSK1,PTPRS,FUT10,ARSB,MYO7A,PDE4D,GHR,FANCC,SLC46A2,MELK,KIF27,FANCG,PRLR,CBWD1,DAB2,HSD17B4,GNAQ,FREM1,HNRNPK,ARRDC3,MAP1B,SMAD4,RFX3,ZFAND5,RASA1,KIF2A,SMAD2,BTF3,EDNRB,SOX5,SOX10,FLNC,NINJ2,PIM1,TNNT1,AQP5,SLC6A17,GHRH,GPRC5B,GABRB2,CXCL14,DNASE1L3,CBLN1,TRPM1,SLC24A5,MYO7B,CA9,TMEM163,COL6A1,CDH23,TDRD1,DKK3,SCT,KIT,CYTL1,ANK2,FMN2,RD3,ACTN2,PTH1R,OBSCN,TYR,XK,HSD3B1,RGN,GJA5,TENM4
GO:BP	transmembrane transport	GO:0055085	FALSE	2.90418e-05	4.53698	1525	152	27	26944	SLC45A2,SLC16A13,MFSD14B,PDE4D,SLC46A2,KCNN2,ATP5ME,RASA1,ATP5F1A,EDNRB,PIM1,AQP5,MFSD12,SLC6A17,SLC26A11,TTYH2,GABRB2,TRPM1,SLC24A5,TMEM163,KCNK13,ANK2,ATP6V1C2,SLC17A5,ACTN2,GABRG3,GJA5
GO:BP	nitrogen compound transport	GO:0071705	FALSE	3.30077e-05	4.48138	1959	152	31	26944	SYT4,RAB3C,PCSK1,TRMT10B,MYO7A,SLC46A2,NOL6,CLTA,GNAQ,ARRDC3,SNX18,RFX3,SMAD2,BTF3,TNPO1,VCP,EDNRB,MFSD12,SLC6A17,GHRH,GGA2,CBLN1,STEAP3,SCT,ANK2,SLC17A5,FMN2,RD3,STX11,XK,GJA5
GO:BP	melanin biosynthetic process	GO:0042438	TRUE	5.79194e-05	4.23718	25	152	5	26944	SLC45A2,PMEL,MFSD12,SLC24A5,TYR
GO:BP	melanocyte differentiation	GO:0030318	FALSE	6.69228e-05	4.17443	26	152	5	26944	GNAQ,EDNRB,SOX10,SLC24A5,KIT
GO:BP	secondary metabolite biosynthetic process	GO:0044550	FALSE	7.26754e-05	4.13861	27	152	5	26944	SLC45A2,PMEL,MFSD12,SLC24A5,TYR
GO:BP	melanin metabolic process	GO:0006582	FALSE	7.26754e-05	4.13861	27	152	5	26944	SLC45A2,PMEL,MFSD12,SLC24A5,TYR
GO:BP	developmental pigmentation	GO:0048066	FALSE	7.51519e-05	4.12406	51	152	6	26944	SLC45A2,GNAQ,EDNRB,SOX10,SLC24A5,KIT
GO:BP	monoatomic ion transport	GO:0006811	FALSE	0.000312658	3.50493	1239	152	22	26944	PDE4D,KCNN2,ATP5ME,GNAQ,ATP5F1A,EDNRB,SLC6A17,SLC26A11,TTYH2,GABRB2,TRPM1,SLC24A5,TMEM163,STEAP3,CDH23,KCNK13,ANK2,ATP6V1C2,SLC17A5,ACTN2,GABRG3,GJA5
GO:BP	pigment cell differentiation	GO:0050931	FALSE	0.000321402	3.49295	37	152	5	26944	GNAQ,EDNRB,SOX10,SLC24A5,KIT
GO:BP	cellular localization	GO:0051641	FALSE	0.000463892	3.33358	3502	152	41	26944	SYT4,RAB3C,PCSK1,TRMT10B,SKA1,MYO7A,PDE4D,FBXO4,KIF27,NOL6,CLTA,DAB2,GNAQ,EMC4,HNRNPK,ARRDC3,SNX18,FCHO2,MAP1B,RFX3,SMAD2,BTF3,TNPO1,VCP,EDNRB,GGA2,CBLN1,TRPM1,LAMP3,MYO7B,DNAJC6,STEAP3,KIT,ANK2,FMN2,RD3,STX11,ACTN2,GPR143,IGSF11,GJA5
GO:BP	protein transport	GO:0015031	FALSE	0.00103315	2.98583	1452	152	23	26944	SYT4,RAB3C,PCSK1,TRMT10B,MYO7A,CLTA,GNAQ,ARRDC3,SNX18,RFX3,SMAD2,BTF3,TNPO1,VCP,EDNRB,GGA2,CBLN1,STEAP3,ANK2,FMN2,RD3,STX11,GJA5
GO:BP	actin filament-based process	GO:0030029	FALSE	0.00132585	2.87751	782	152	16	26944	MYO7A,PDE4D,SMAD4,RASA1,FLNC,TNNT1,CNN1,ESPN,MYO7B,SELE,KIT,ANK2,FMN2,ACTN2,FRMPD4,GJA5
GO:BP	pigment biosynthetic process	GO:0046148	FALSE	0.0013323	2.8754	51	152	5	26944	SLC45A2,PMEL,MFSD12,SLC24A5,TYR
GO:BP	secretion	GO:0046903	FALSE	0.0013323	2.8754	1078	152	19	26944	SYT4,RAB3C,PCSK1,PRLR,DAB2,GNAQ,SMAD4,RFX3,SMAD2,EDNRB,AQP5,GHRH,SYNGR3,CBLN1,CA9,STEAP3,SCT,KIT,GJA5
GO:BP	regulation of system process	GO:0044057	TRUE	0.0013323	2.8754	614	152	14	26944	PDE4D,DAB2,HNRNPK,SMAD4,EDNRB,SOX10,TNNT1,CBLN1,SCT,KIT,ANK2,IGSF11,GJA5,TENM4
GO:BP	organic hydroxy compound biosynthetic process	GO:1901617	FALSE	0.0013323	2.8754	245	152	9	26944	SLC45A2,AMACR,DAB2,PMEL,MFSD12,SLC24A5,DKK3,PTH1R,TYR
GO:BP	establishment of protein localization	GO:0045184	FALSE	0.00140702	2.8517	1722	152	25	26944	SYT4,RAB3C,PCSK1,TRMT10B,MYO7A,CLTA,GNAQ,EMC4,ARRDC3,SNX18,RFX3,SMAD2,BTF3,TNPO1,VCP,EDNRB,GGA2,CBLN1,LAMP3,STEAP3,ANK2,FMN2,RD3,STX11,GJA5
GO:BP	cell-cell signaling	GO:0007267	TRUE	0.00148074	2.82952	1734	152	25	26944	SYT4,PTPRS,DAB2,GNAQ,HNRNPK,MAP1B,SMAD4,RFX3,SMAD2,KCMF1,VCP,EDNRB,SOX10,GHRH,GPRC5B,GABRB2,CBLN1,DKK3,SCT,KIT,ANK2,ATP6V1C2,IGSF11,GABRG3,GJA5
GO:BP	phenol-containing compound biosynthetic process	GO:0046189	FALSE	0.00148074	2.82952	54	152	5	26944	SLC45A2,PMEL,MFSD12,SLC24A5,TYR
GO:BP	regulation of hormone levels	GO:0010817	FALSE	0.00174325	2.75864	639	152	14	26944	PCSK1,GHR,DAB2,HSD17B4,GNAQ,SMAD4,RFX3,SMAD2,EDNRB,RETSAT,GHRH,DKK3,SCT,HSD3B1
GO:BP	protein localization	GO:0008104	FALSE	0.00179716	2.74541	2594	152	32	26944	SYT4,RAB3C,PCSK1,TRMT10B,MYO7A,FBXO4,CLTA,DAB2,GNAQ,EMC4,HNRNPK,ARRDC3,SNX18,FCHO2,RFX3,SMAD2,BTF3,TNPO1,VCP,EDNRB,GGA2,CBLN1,TRPM1,LAMP3,STEAP3,ANK2,FMN2,RD3,STX11,ACTN2,IGSF11,GJA5
GO:BP	cellular macromolecule localization	GO:0070727	FALSE	0.00188388	2.72495	2604	152	32	26944	SYT4,RAB3C,PCSK1,TRMT10B,MYO7A,FBXO4,CLTA,DAB2,GNAQ,EMC4,HNRNPK,ARRDC3,SNX18,FCHO2,RFX3,SMAD2,BTF3,TNPO1,VCP,EDNRB,GGA2,CBLN1,TRPM1,LAMP3,STEAP3,ANK2,FMN2,RD3,STX11,ACTN2,IGSF11,GJA5
GO:BP	organelle organization	GO:0006996	TRUE	0.00198833	2.70151	3518	152	39	26944	SYT4,DMRT1,SLC45A2,PTPRS,TRMT10B,SKA1,MYO7A,FBXO4,CKS2,KIF27,HAUS1,FANCG,SMC2,RPS23,EMC4,ACAA2,SNX18,MAP1B,SUB1,SMAD4,RFX3,RASA1,KIF2A,VCP,FLNC,TNNT1,CNN1,PMEL,ESPN,CBLN1,MYO7B,FRMPD2,TDRD1,KIT,ANK2,FMN2,ACTN2,GPR143,FRMPD4
GO:BP	cellular developmental process	GO:0048869	FALSE	0.00211714	2.67425	4778	152	48	26944	SYT4,DMRT1,PCSK1,PTPRS,ARSB,MYO7A,PDE4D,GHR,FANCC,SLC46A2,MELK,FANCG,PRLR,DAB2,HSD17B4,GNAQ,HNRNPK,MAP1B,SMAD4,RFX3,KIF2A,SMAD2,EDNRB,SOX5,SOX10,FLNC,PIM1,TNNT1,GPRC5B,GABRB2,CXCL14,DNASE1L3,CBLN1,TRPM1,SLC24A5,MYO7B,COL6A1,CDH23,TDRD1,KIT,CYTL1,ANK2,FMN2,ACTN2,PTH1R,OBSCN,XK,TENM4
GO:BP	cell differentiation	GO:0030154	FALSE	0.00211714	2.67425	4777	152	48	26944	SYT4,DMRT1,PCSK1,PTPRS,ARSB,MYO7A,PDE4D,GHR,FANCC,SLC46A2,MELK,FANCG,PRLR,DAB2,HSD17B4,GNAQ,HNRNPK,MAP1B,SMAD4,RFX3,KIF2A,SMAD2,EDNRB,SOX5,SOX10,FLNC,PIM1,TNNT1,GPRC5B,GABRB2,CXCL14,DNASE1L3,CBLN1,TRPM1,SLC24A5,MYO7B,COL6A1,CDH23,TDRD1,KIT,CYTL1,ANK2,FMN2,ACTN2,PTH1R,OBSCN,XK,TENM4
GO:BP	organic hydroxy compound metabolic process	GO:1901615	FALSE	0.00229366	2.63947	580	152	13	26944	SLC45A2,AMACR,DAB2,PLPP1,EDNRB,PMEL,MFSD12,RETSAT,SLC24A5,DKK3,KIT,PTH1R,TYR
GO:BP	secondary metabolic process	GO:0019748	FALSE	0.00229366	2.63947	62	152	5	26944	SLC45A2,PMEL,MFSD12,SLC24A5,TYR
GO:BP	nervous system development	GO:0007399	FALSE	0.00233617	2.6315	2529	152	31	26944	SYT4,PCSK1,PTPRS,FUT10,ARSB,MYO7A,FANCC,KIF27,DAB2,GNAQ,HNRNPK,MAP1B,SMAD4,KIF2A,EDNRB,SOX5,SOX10,SLC6A17,GHRH,GPRC5B,GABRB2,CBLN1,TRPM1,TMEM163,CDH23,SCT,KIT,ANK2,XK,HSD3B1,TENM4
GO:BP	pigment metabolic process	GO:0042440	FALSE	0.00295908	2.52884	66	152	5	26944	SLC45A2,PMEL,MFSD12,SLC24A5,TYR
GO:BP	monoatomic ion transmembrane transport	GO:0034220	FALSE	0.00304526	2.51638	975	152	17	26944	PDE4D,KCNN2,ATP5ME,ATP5F1A,EDNRB,SLC6A17,SLC26A11,TTYH2,GABRB2,TRPM1,SLC24A5,TMEM163,KCNK13,ANK2,ATP6V1C2,ACTN2,GABRG3
GO:BP	inorganic ion transmembrane transport	GO:0098660	FALSE	0.00314737	2.50205	881	152	16	26944	PDE4D,KCNN2,ATP5ME,ATP5F1A,EDNRB,SLC6A17,SLC26A11,TTYH2,GABRB2,TRPM1,SLC24A5,TMEM163,KCNK13,ANK2,ATP6V1C2,GABRG3
GO:BP	export from cell	GO:0140352	FALSE	0.00317707	2.49797	982	152	17	26944	SYT4,RAB3C,PCSK1,DAB2,GNAQ,SMAD4,RFX3,SMAD2,EDNRB,GHRH,SYNGR3,CBLN1,TMEM163,STEAP3,SCT,KIT,GJA5
GO:BP	interstrand cross-link repair	GO:0036297	TRUE	0.00331045	2.48011	35	152	4	26944	FANCC,FANCG,VCP,RFWD3
GO:BP	aldosterone metabolic process	GO:0032341	FALSE	0.00351614	2.45393	13	152	3	26944	DAB2,EDNRB,DKK3
GO:BP	negative regulation of biological process	GO:0048519	FALSE	0.00381252	2.41879	5966	152	55	26944	SYT4,DMRT1,PTPRS,PDE4D,FBXO4,SLC46A2,HINT2,EXOSC5,PRLR,RNF20,CREB3,DAB2,RAD17,GNAQ,ACAA2,HNRNPK,ARRDC3,MAP1B,SUB1,SMAD4,RFX3,ZNF131,RASA1,SMAD2,BTF3,MIER3,ATP5F1A,VCP,EDNRB,CSDC2,SOX5,SOX10,PIM1,TNNT1,CNN1,MFSD12,ESPN,GHRH,CXCL14,CBLN1,RFWD3,SLC24A5,LAMP3,TDRD1,DKK3,SCT,KIT,ANK2,FMN2,RD3,GNG4,ACTN2,PTH1R,RGN,GJA5
GO:BP	tissue development	GO:0009888	FALSE	0.00381252	2.41879	2122	152	27	26944	DMRT1,PTPRS,MYO7A,PDE4D,GHR,PRLR,DAB2,HSD17B4,ARRDC3,MAP1B,SMAD4,RFX3,ZFAND5,SMAD2,EDNRB,SOX5,SOX10,PIM1,CA9,COL6A1,CDH23,CYTL1,ACTN2,PTH1R,XK,GJA5,TENM4
GO:BP	mineralocorticoid metabolic process	GO:0008212	FALSE	0.00412538	2.38454	14	152	3	26944	DAB2,EDNRB,DKK3
GO:BP	secretion by cell	GO:0032940	FALSE	0.00412538	2.38454	913	152	16	26944	SYT4,RAB3C,PCSK1,DAB2,GNAQ,SMAD4,RFX3,SMAD2,EDNRB,GHRH,SYNGR3,CBLN1,STEAP3,SCT,KIT,GJA5
GO:BP	monoatomic cation transport	GO:0006812	FALSE	0.00448063	2.34866	1022	152	17	26944	PDE4D,KCNN2,ATP5ME,GNAQ,ATP5F1A,EDNRB,SLC6A17,TRPM1,SLC24A5,TMEM163,STEAP3,CDH23,KCNK13,ANK2,ATP6V1C2,ACTN2,GJA5
GO:BP	cellular component assembly involved in morphogenesis	GO:0010927	TRUE	0.00507714	2.29438	125	152	6	26944	SMAD4,FLNC,TNNT1,ANK2,ACTN2,TENM4
GO:BP	cell development	GO:0048468	FALSE	0.00525627	2.27932	3202	152	35	26944	SYT4,DMRT1,PTPRS,ARSB,MYO7A,PDE4D,FANCC,SLC46A2,MELK,FANCG,DAB2,HSD17B4,GNAQ,HNRNPK,MAP1B,SMAD4,RFX3,EDNRB,SOX10,FLNC,PIM1,TNNT1,GPRC5B,GABRB2,DNASE1L3,TRPM1,CDH23,TDRD1,KIT,ANK2,FMN2,ACTN2,PTH1R,XK,TENM4
GO:BP	regulation of secondary metabolic process	GO:0043455	FALSE	0.00548744	2.26063	16	152	3	26944	PMEL,MFSD12,SLC24A5
GO:BP	regulation of secondary metabolite biosynthetic process	GO:1900376	FALSE	0.00548744	2.26063	16	152	3	26944	PMEL,MFSD12,SLC24A5
GO:BP	positive regulation of cellular process	GO:0048522	FALSE	0.00548744	2.26063	6078	152	55	26944	SYT4,DMRT1,PCSK1,ARSB,PDE4D,GHR,FBXO4,SLC46A2,ARHGEF39,MELK,EXOSC5,PRLR,SMC2,RNF20,CREB3,DAB2,GNAQ,HNRNPK,ARRDC3,SNX18,MAP1B,SUB1,SMAD4,RFX3,ZNF131,RASA1,SMAD2,ATP5F1A,VCP,EDNRB,SOX5,SOX10,PIM1,PMEL,ESPN,GHRH,GPRC5B,CXCL14,CBLN1,LAMP3,SELE,SCT,KIT,CYTL1,ANK2,ATP6V1C2,FMN2,IL20RA,ACTN2,PTH1R,FRMPD4,IGSF11,RGN,GJA5,TENM4
GO:BP	regulation of melanin biosynthetic process	GO:0048021	FALSE	0.00548744	2.26063	16	152	3	26944	PMEL,MFSD12,SLC24A5
GO:BP	C21-steroid hormone metabolic process	GO:0008207	FALSE	0.00584523	2.2332	43	152	4	26944	DAB2,EDNRB,DKK3,HSD3B1
GO:BP	hormone metabolic process	GO:0042445	FALSE	0.00661399	2.17954	259	152	8	26944	PCSK1,GHR,DAB2,HSD17B4,EDNRB,RETSAT,DKK3,HSD3B1
GO:BP	protein secretion	GO:0009306	FALSE	0.00696607	2.15701	413	152	10	26944	SYT4,RAB3C,PCSK1,GNAQ,RFX3,SMAD2,EDNRB,CBLN1,STEAP3,GJA5
GO:BP	establishment of protein localization to extracellular region	GO:0035592	FALSE	0.006988	2.15565	414	152	10	26944	SYT4,RAB3C,PCSK1,GNAQ,RFX3,SMAD2,EDNRB,CBLN1,STEAP3,GJA5
GO:BP	biological regulation	GO:0065007	FALSE	0.00749157	2.12543	13527	152	99	26944	SYT4,DMRT1,RAB3C,SLC45A2,PCSK1,PTPRS,SKA1,ARSB,PDE4D,GHR,FBXO4,CKS2,SLC46A2,ARHGEF39,GNG10,MELK,HINT2,EXOSC5,PRLR,SMC2,RNF20,CREB3,APTX,DAB2,RAD17,HSD17B4,GNAQ,ACAA2,HNRNPK,PLPP1,ARRDC3,SNX18,MAP1B,SUB1,SMAD4,RFX3,ZFAND5,ZNF131,RASA1,KIF2A,SMAD2,BTF3,MIER3,ATP5F1A,KCMF1,VCP,EDNRB,CSDC2,SOX5,SOX10,PIM1,TNNT1,CNN1,PMEL,AQP5,MFSD12,RETSAT,ESPN,GHRH,SYNGR3,GPRC5B,GABRB2,PSD2,CXCL14,DNASE1L3,CBLN1,RFW…
GO:BP	anatomical structure morphogenesis	GO:0009653	FALSE	0.0076312	2.11741	2761	152	31	26944	SYT4,DMRT1,PTPRS,MYO7A,GHR,FANCC,GNAQ,FREM1,HNRNPK,MAP1B,SMAD4,ZFAND5,RASA1,SMAD2,SOX5,SOX10,FLNC,PIM1,TNNT1,AQP5,CBLN1,TRPM1,CA9,COL6A1,CDH23,KIT,ANK2,ACTN2,XK,GJA5,TENM4
GO:BP	protein localization to extracellular region	GO:0071692	FALSE	0.0076312	2.11741	421	152	10	26944	SYT4,RAB3C,PCSK1,GNAQ,RFX3,SMAD2,EDNRB,CBLN1,STEAP3,GJA5
GO:BP	regulation of multicellular organismal process	GO:0051239	FALSE	0.00767329	2.11502	3165	152	34	26944	SYT4,DMRT1,PTPRS,ARSB,PDE4D,GHR,SLC46A2,PRLR,DAB2,GNAQ,HNRNPK,ARRDC3,MAP1B,SMAD4,RFX3,ZNF131,SMAD2,ATP5F1A,EDNRB,SOX5,SOX10,PIM1,TNNT1,GHRH,GPRC5B,CBLN1,SCT,KIT,ANK2,IL20RA,IGSF11,RGN,GJA5,TENM4
GO:BP	developmental growth	GO:0048589	FALSE	0.00767329	2.11502	785	152	14	26944	SYT4,PTPRS,PDE4D,GHR,PRLR,HNRNPK,MAP1B,SMAD4,SMAD2,SOX10,NINJ2,PIM1,GHRH,TENM4
GO:BP	clathrin coat assembly	GO:0048268	TRUE	0.00797828	2.09809	19	152	3	26944	CLTA,DAB2,FCHO2
GO:BP	negative regulation of cellular process	GO:0048523	FALSE	0.00806397	2.09345	5599	152	51	26944	SYT4,DMRT1,PTPRS,PDE4D,FBXO4,SLC46A2,EXOSC5,PRLR,RNF20,CREB3,DAB2,RAD17,GNAQ,ACAA2,HNRNPK,ARRDC3,MAP1B,SUB1,SMAD4,RFX3,ZNF131,RASA1,SMAD2,BTF3,MIER3,ATP5F1A,VCP,EDNRB,CSDC2,SOX5,SOX10,PIM1,CNN1,MFSD12,ESPN,GHRH,CXCL14,CBLN1,RFWD3,SLC24A5,TDRD1,DKK3,SCT,KIT,ANK2,FMN2,RD3,GNG4,ACTN2,PTH1R,RGN
GO:BP	regulation of atrial cardiac muscle cell action potential	GO:0098910	TRUE	0.00900848	2.04535	4	152	2	26944	ANK2,GJA5
GO:BP	regulation of AV node cell action potential	GO:0098904	TRUE	0.00900848	2.04535	4	152	2	26944	ANK2,GJA5
GO:BP	cellular component organization or biogenesis	GO:0071840	FALSE	0.00941129	2.02635	7815	152	65	26944	SYT4,DMRT1,SLC45A2,PTPRS,TRMT10B,SKA1,ARSB,MYO7A,PDE4D,FBXO4,CKS2,KIF27,HAUS1,NOL6,EXOSC5,CLTA,FANCG,SMC2,RNF20,ADAMTSL1,RPS23,DAB2,EMC4,ACAA2,HNRNPK,POLR1E,SNX18,FCHO2,MAP1B,SUB1,SMAD4,RFX3,RASA1,KIF2A,VCP,FLNC,TNNT1,CNN1,PMEL,AQP5,ESPN,AJM1,GPRC5B,GABRB2,DNASE1L3,CBLN1,TRPM1,MYO7B,DNAJC6,SELE,FRMPD2,CDH23,TDRD1,SCT,KIT,ANK2,FMN2,STX11,GNG4,ACTN2,XK,GPR143,FRMPD4,GJA5,TENM4
GO:CC	membrane	GO:0016020	FALSE	6.89506e-08	7.16146	10191	155	97	26995	SYT4,RAB3C,MLANA,SLC45A2,SLC16A13,PCSK1,PTPRS,TRMT10B,MFSD14B,FUT10,MYO7A,PDE4D,GHR,MRPL50,SLC46A2,ARHGEF39,GNG10,KCNN2,TMEM171,MELK,AMACR,CLTA,FANCG,PRLR,DAB2,ATP5ME,RAD17,GNAQ,EMC4,ACAA2,FREM1,PLPP1,ARRDC3,SNX18,FCHO2,MAP1B,RASA1,SMAD2,ATP5F1A,KCMF1,VCP,EDNRB,SOX10,FLNC,NINJ2,PIM1,PMEL,AQP5,MFSD12,SLC6A17,RETSAT,TSPAN10,RNF222,SLC26A11,TTYH2,AJM1,SYNGR3,GGA2,GPRC5B,GABRB2,PSD2,CBLN1,TRPM1,SLC24…
GO:CC	cytoplasm	GO:0005737	TRUE	6.89506e-08	7.16146	11561	155	105	26995	SYT4,DMRT1,RAB3C,MLANA,SLC45A2,SLC16A13,PCSK1,PTPRS,TRMT10B,FUT10,MYO7A,PDE4D,GHR,MRPL50,POC5,FANCC,FBXO4,SLC46A2,PPIC,MELK,KIF27,ARSK,AMACR,AK3,HINT2,HAUS1,NOL6,EXOSC5,CLTA,FANCG,SMC2,CBWD1,RPS23,CREB3,DAB2,ATP5ME,HSD17B4,GNAQ,EMC4,UBAP2,ACAA2,MOCS2,HNRNPK,ARRDC3,SNX18,FCHO2,MAP1B,SMAD4,ZFAND5,RASA1,KIF2A,SMAD2,BTF3,ATP5F1A,KCMF1,TNPO1,VCP,CSDC2,SOX10,FLNC,PIM1,TNNT1,PMEL,AQP5,MFSD12,SLC6A17,RET…
GO:CC	cellular anatomical entity	GO:0110165	FALSE	1.04049e-06	5.98276	22653	155	152	26995	SYT4,DMRT1,RAB3C,MLANA,SLC45A2,SLC16A13,PCSK1,PTPRS,TRMT10B,MFSD14B,SKA1,FUT10,ARSB,MYO7A,PDE4D,GHR,MRPL50,POC5,FANCC,FBXO4,SLC46A2,ARHGEF39,GNG10,KCNN2,TMEM171,PPIC,MELK,KIF27,ARSK,AMACR,AK3,HINT2,HAUS1,NOL6,EXOSC5,CLTA,FANCG,PRLR,SMC2,RNF20,ADAMTSL1,CBWD1,RPS23,CREB3,APTX,DAB2,ATP5ME,RAD17,HSD17B4,GNAQ,EMC4,UBAP2,ACAA2,MOCS2,FREM1,HNRNPK,PLPP1,POLR1E,ARRDC3,SNX18,FCHO2,MAP1B,SUB1,SMAD4,RFX3,ZFA…
GO:CC	synapse	GO:0045202	FALSE	1.62606e-06	5.78886	1641	155	30	26995	SYT4,RAB3C,PCSK1,PTPRS,MYO7A,CLTA,RPS23,GNAQ,HNRNPK,FCHO2,MAP1B,KCMF1,VCP,SLC6A17,ESPN,GHRH,SYNGR3,GABRB2,PSD2,CBLN1,DNAJC6,TMEM163,CDH23,TDRD1,ANK2,SLC17A5,ACTN2,FRMPD4,IGSF11,GABRG3
GO:CC	cell junction	GO:0030054	FALSE	4.35684e-06	5.36083	2260	155	35	26995	SYT4,RAB3C,PCSK1,PTPRS,MYO7A,CLTA,RPS23,GNAQ,HNRNPK,FCHO2,MAP1B,KCMF1,VCP,SLC6A17,ESPN,GHRH,AJM1,SYNGR3,GABRB2,PSD2,CBLN1,DNAJC6,TMEM163,FRMPD2,CDH23,TDRD1,KIT,ANK2,SLC17A5,ACTN2,OBSCN,FRMPD4,IGSF11,GABRG3,GJA5
GO:CC	vesicle	GO:0031982	FALSE	4.5866e-06	5.33851	2228	155	34	26995	SYT4,RAB3C,MLANA,SLC45A2,PCSK1,PTPRS,MYO7A,SLC46A2,CLTA,DAB2,ARRDC3,SNX18,FCHO2,PMEL,AQP5,MFSD12,SLC6A17,SYNGR3,GGA2,GPRC5B,GABRB2,SLC24A5,LAMP3,MYO7B,DNAJC6,TMEM163,STEAP3,KIT,ANK2,SLC17A5,FMN2,RD3,TYR,GPR143
GO:CC	cytoplasmic vesicle membrane	GO:0030659	FALSE	4.5866e-06	5.33851	914	155	21	26995	SYT4,RAB3C,SLC45A2,PTPRS,SLC46A2,CLTA,DAB2,SNX18,PMEL,AQP5,MFSD12,SLC6A17,SYNGR3,GGA2,LAMP3,TMEM163,STEAP3,SLC17A5,FMN2,TYR,GPR143
GO:CC	pigment granule membrane	GO:0090741	FALSE	4.5866e-06	5.33851	21	155	5	26995	SLC45A2,PMEL,MFSD12,TYR,GPR143
GO:CC	vesicle membrane	GO:0012506	FALSE	4.5866e-06	5.33851	928	155	21	26995	SYT4,RAB3C,SLC45A2,PTPRS,SLC46A2,CLTA,DAB2,SNX18,PMEL,AQP5,MFSD12,SLC6A17,SYNGR3,GGA2,LAMP3,TMEM163,STEAP3,SLC17A5,FMN2,TYR,GPR143
GO:CC	chitosome	GO:0045009	FALSE	4.5866e-06	5.33851	21	155	5	26995	SLC45A2,PMEL,MFSD12,TYR,GPR143
GO:CC	melanosome membrane	GO:0033162	FALSE	4.5866e-06	5.33851	21	155	5	26995	SLC45A2,PMEL,MFSD12,TYR,GPR143
GO:CC	melanosome	GO:0042470	FALSE	5.07716e-06	5.29438	103	155	8	26995	MLANA,SLC45A2,MYO7A,PMEL,MFSD12,SLC24A5,TYR,GPR143
GO:CC	pigment granule	GO:0048770	FALSE	5.07716e-06	5.29438	103	155	8	26995	MLANA,SLC45A2,MYO7A,PMEL,MFSD12,SLC24A5,TYR,GPR143
GO:CC	organelle membrane	GO:0031090	FALSE	7.90069e-06	5.10234	3365	155	43	26995	SYT4,RAB3C,MLANA,SLC45A2,SLC16A13,PTPRS,TRMT10B,FUT10,MYO7A,MRPL50,SLC46A2,CLTA,DAB2,ATP5ME,GNAQ,EMC4,ACAA2,SNX18,RASA1,ATP5F1A,VCP,EDNRB,SOX10,PMEL,AQP5,MFSD12,SLC6A17,RETSAT,SLC26A11,SYNGR3,GGA2,TRPM1,LAMP3,TMEM163,STEAP3,GALNTL6,ATP6V1C2,SLC17A5,FMN2,TYR,XK,GPR143,HSD3B1
GO:CC	intracellular vesicle	GO:0097708	FALSE	2.16809e-05	4.66392	2081	155	31	26995	SYT4,RAB3C,MLANA,SLC45A2,PCSK1,PTPRS,MYO7A,SLC46A2,CLTA,DAB2,ARRDC3,SNX18,FCHO2,PMEL,AQP5,MFSD12,SLC6A17,SYNGR3,GGA2,GABRB2,SLC24A5,LAMP3,TMEM163,STEAP3,KIT,ANK2,SLC17A5,FMN2,RD3,TYR,GPR143
GO:CC	cytoplasmic vesicle	GO:0031410	FALSE	2.16809e-05	4.66392	2077	155	31	26995	SYT4,RAB3C,MLANA,SLC45A2,PCSK1,PTPRS,MYO7A,SLC46A2,CLTA,DAB2,ARRDC3,SNX18,FCHO2,PMEL,AQP5,MFSD12,SLC6A17,SYNGR3,GGA2,GABRB2,SLC24A5,LAMP3,TMEM163,STEAP3,KIT,ANK2,SLC17A5,FMN2,RD3,TYR,GPR143
GO:CC	organelle	GO:0043226	FALSE	3.1246e-05	4.50521	16169	155	121	26995	SYT4,DMRT1,RAB3C,MLANA,SLC45A2,SLC16A13,PCSK1,PTPRS,TRMT10B,SKA1,FUT10,MYO7A,PDE4D,GHR,MRPL50,POC5,FANCC,SLC46A2,PPIC,KIF27,ARSK,AMACR,AK3,HINT2,HAUS1,NOL6,EXOSC5,CLTA,FANCG,SMC2,RNF20,CBWD1,RPS23,CREB3,APTX,DAB2,ATP5ME,RAD17,HSD17B4,GNAQ,EMC4,UBAP2,ACAA2,MOCS2,HNRNPK,POLR1E,ARRDC3,SNX18,FCHO2,MAP1B,SUB1,SMAD4,RFX3,ZNF131,RASA1,SREK1,KIF2A,SMAD2,BTF3,MIER3,ATP5F1A,TNPO1,VCP,EDNRB,CSDC2,SOX5,SOX10…
GO:CC	intracellular organelle	GO:0043229	FALSE	3.87779e-05	4.41142	15836	155	119	26995	SYT4,DMRT1,RAB3C,MLANA,SLC45A2,SLC16A13,PCSK1,PTPRS,TRMT10B,SKA1,FUT10,MYO7A,PDE4D,GHR,MRPL50,POC5,FANCC,SLC46A2,PPIC,KIF27,ARSK,AMACR,AK3,HINT2,HAUS1,NOL6,EXOSC5,CLTA,FANCG,SMC2,RNF20,CBWD1,RPS23,CREB3,APTX,DAB2,ATP5ME,RAD17,HSD17B4,GNAQ,EMC4,UBAP2,ACAA2,MOCS2,HNRNPK,POLR1E,ARRDC3,SNX18,FCHO2,MAP1B,SUB1,SMAD4,RFX3,ZNF131,RASA1,SREK1,KIF2A,SMAD2,BTF3,MIER3,ATP5F1A,TNPO1,VCP,EDNRB,CSDC2,SOX5,SOX10…
GO:CC	plasma membrane	GO:0005886	FALSE	4.03283e-05	4.39439	6367	155	63	26995	SYT4,RAB3C,SLC16A13,PTPRS,MYO7A,PDE4D,GHR,SLC46A2,ARHGEF39,GNG10,MELK,AMACR,CLTA,FANCG,PRLR,DAB2,GNAQ,PLPP1,ARRDC3,SNX18,FCHO2,MAP1B,RASA1,ATP5F1A,KCMF1,EDNRB,FLNC,PIM1,AQP5,SLC6A17,SLC26A11,TTYH2,AJM1,GPRC5B,GABRB2,PSD2,CBLN1,TRPM1,LAMP3,CA9,NCEH1,DNAJC6,SELE,TMEM163,COL6A1,FRMPD2,CDH23,ATRNL1,KIT,ANK2,ATP10D,SLC17A5,FMN2,GNG4,ACTN2,PTH1R,OBSCN,XK,GPR143,IGSF11,GABRG3,GJA5,TENM4
GO:CC	cell periphery	GO:0071944	FALSE	5.07333e-05	4.29471	6862	155	66	26995	SYT4,RAB3C,SLC16A13,PTPRS,MYO7A,PDE4D,GHR,SLC46A2,ARHGEF39,GNG10,MELK,AMACR,CLTA,FANCG,PRLR,ADAMTSL1,DAB2,GNAQ,FREM1,HNRNPK,PLPP1,ARRDC3,SNX18,FCHO2,MAP1B,RASA1,ATP5F1A,KCMF1,EDNRB,FLNC,PIM1,AQP5,SLC6A17,SLC26A11,TTYH2,AJM1,GPRC5B,GABRB2,PSD2,CBLN1,TRPM1,LAMP3,CA9,NCEH1,DNAJC6,SELE,TMEM163,COL6A1,FRMPD2,CDH23,ATRNL1,KIT,ANK2,ATP10D,SLC17A5,FMN2,GNG4,ACTN2,PTH1R,OBSCN,XK,GPR143,IGSF11,GABRG3,GJA5,…
GO:CC	bounding membrane of organelle	GO:0098588	FALSE	6.02608e-05	4.21997	1767	155	27	26995	SYT4,RAB3C,SLC45A2,SLC16A13,PTPRS,FUT10,MYO7A,SLC46A2,CLTA,DAB2,SNX18,SOX10,PMEL,MFSD12,SLC6A17,RETSAT,SLC26A11,SYNGR3,GGA2,LAMP3,TMEM163,STEAP3,GALNTL6,ATP6V1C2,SLC17A5,TYR,GPR143
GO:CC	endomembrane system	GO:0012505	FALSE	9.69808e-05	4.01331	4287	155	47	26995	SYT4,RAB3C,MLANA,SLC16A13,PCSK1,PTPRS,FUT10,SLC46A2,CLTA,RPS23,CREB3,DAB2,GNAQ,EMC4,ARRDC3,SNX18,FCHO2,RASA1,VCP,EDNRB,PMEL,AQP5,MFSD12,SLC6A17,RETSAT,SLC26A11,SYNGR3,GGA2,CXCL14,DNASE1L3,TRPM1,SLC24A5,LAMP3,NCEH1,SELE,TMEM163,STEAP3,GALNTL6,KIT,ANK2,ATP10D,SLC17A5,FMN2,RD3,XK,GPR143,HSD3B1
GO:CC	plasma membrane region	GO:0098590	FALSE	0.000113022	3.94684	1408	155	23	26995	PTPRS,MYO7A,PDE4D,CLTA,GNAQ,PLPP1,FCHO2,AQP5,SLC26A11,AJM1,GABRB2,PSD2,CBLN1,CA9,DNAJC6,SELE,FRMPD2,ANK2,SLC17A5,ACTN2,PTH1R,GPR143,GABRG3
GO:CC	exocytic vesicle membrane	GO:0099501	FALSE	0.000539964	3.26764	153	155	7	26995	RAB3C,PTPRS,CLTA,SLC6A17,SYNGR3,TMEM163,SLC17A5
GO:CC	synaptic vesicle membrane	GO:0030672	FALSE	0.000539964	3.26764	153	155	7	26995	RAB3C,PTPRS,CLTA,SLC6A17,SYNGR3,TMEM163,SLC17A5
GO:CC	postsynapse	GO:0098794	FALSE	0.000539987	3.26762	847	155	16	26995	SYT4,PTPRS,RPS23,HNRNPK,MAP1B,SLC6A17,ESPN,GABRB2,PSD2,CBLN1,DNAJC6,ANK2,ACTN2,FRMPD4,IGSF11,GABRG3
GO:CC	intracellular anatomical structure	GO:0005622	FALSE	0.000664216	3.17769	17412	155	123	26995	SYT4,DMRT1,RAB3C,MLANA,SLC45A2,SLC16A13,PCSK1,PTPRS,TRMT10B,SKA1,FUT10,MYO7A,PDE4D,GHR,MRPL50,POC5,FANCC,FBXO4,SLC46A2,PPIC,MELK,KIF27,ARSK,AMACR,AK3,HINT2,HAUS1,NOL6,EXOSC5,CLTA,FANCG,SMC2,RNF20,CBWD1,RPS23,CREB3,APTX,DAB2,ATP5ME,RAD17,HSD17B4,GNAQ,EMC4,UBAP2,ACAA2,MOCS2,HNRNPK,POLR1E,ARRDC3,SNX18,FCHO2,MAP1B,SUB1,SMAD4,RFX3,ZFAND5,ZNF131,RASA1,SREK1,KIF2A,SMAD2,BTF3,MIER3,ATP5F1A,KCMF1,TNPO1,VC…
GO:CC	microvillus	GO:0005902	FALSE	0.000752367	3.12357	112	155	6	26995	MYO7A,AQP5,ESPN,MYO7B,CA9,FMN2
GO:CC	presynaptic endocytic zone membrane	GO:0098835	FALSE	0.000784617	3.10534	13	155	3	26995	CLTA,FCHO2,DNAJC6
GO:CC	membrane-bounded organelle	GO:0043227	FALSE	0.00131436	2.88128	14934	155	109	26995	SYT4,DMRT1,RAB3C,MLANA,SLC45A2,SLC16A13,PCSK1,PTPRS,TRMT10B,FUT10,MYO7A,PDE4D,GHR,MRPL50,POC5,FANCC,SLC46A2,PPIC,KIF27,ARSK,AMACR,AK3,HINT2,NOL6,EXOSC5,CLTA,FANCG,SMC2,RNF20,CBWD1,RPS23,CREB3,APTX,DAB2,ATP5ME,RAD17,HSD17B4,GNAQ,EMC4,UBAP2,ACAA2,MOCS2,HNRNPK,POLR1E,ARRDC3,SNX18,FCHO2,MAP1B,SUB1,SMAD4,RFX3,ZNF131,RASA1,SREK1,KIF2A,SMAD2,BTF3,MIER3,ATP5F1A,TNPO1,VCP,EDNRB,CSDC2,SOX5,SOX10,PIM1,PMEL,…
GO:CC	activin responsive factor complex	GO:0032444	TRUE	0.00141164	2.85028	3	155	2	26995	SMAD4,SMAD2
GO:CC	actin-based cell projection	GO:0098858	FALSE	0.0014824	2.82904	251	155	8	26995	MYO7A,AQP5,ESPN,MYO7B,CA9,CDH23,FMN2,ACTN2
GO:CC	presynapse	GO:0098793	FALSE	0.00155859	2.80727	751	155	14	26995	SYT4,RAB3C,PCSK1,PTPRS,CLTA,HNRNPK,FCHO2,SLC6A17,GHRH,SYNGR3,GABRB2,DNAJC6,TMEM163,SLC17A5
GO:CC	presynaptic endocytic zone	GO:0098833	FALSE	0.00156455	2.80561	17	155	3	26995	CLTA,FCHO2,DNAJC6
GO:CC	extrinsic component of plasma membrane	GO:0019897	FALSE	0.00206915	2.68421	140	155	6	26995	GNG10,GNAQ,DNAJC6,CDH23,ANK2,GNG4
GO:CC	exocytic vesicle	GO:0070382	FALSE	0.00246184	2.60874	275	155	8	26995	SYT4,RAB3C,PTPRS,CLTA,SLC6A17,SYNGR3,TMEM163,SLC17A5
GO:CC	lytic vacuole	GO:0000323	FALSE	0.00327074	2.48535	535	155	11	26995	MYO7A,ARSK,ARRDC3,KIF2A,MFSD12,SLC26A11,LAMP3,TMEM163,ANK2,SLC17A5,GPR143
GO:CC	lysosome	GO:0005764	FALSE	0.00327074	2.48535	535	155	11	26995	MYO7A,ARSK,ARRDC3,KIF2A,MFSD12,SLC26A11,LAMP3,TMEM163,ANK2,SLC17A5,GPR143
GO:CC	cell projection	GO:0042995	FALSE	0.00340647	2.4677	2564	155	29	26995	SYT4,PCSK1,PTPRS,MYO7A,KIF27,GNAQ,HNRNPK,MAP1B,RASA1,KIF2A,AQP5,SLC6A17,ESPN,GHRH,AJM1,GABRB2,PSD2,TRPM1,MYO7B,CA9,CDH23,FMN2,RD3,ACTN2,PTH1R,FRMPD4,GABRG3,GJA5,TENM4
GO:CC	transport vesicle membrane	GO:0030658	FALSE	0.00353044	2.45217	223	155	7	26995	RAB3C,PTPRS,CLTA,SLC6A17,SYNGR3,TMEM163,SLC17A5
GO:CC	vacuole	GO:0005773	FALSE	0.00370465	2.43125	640	155	12	26995	MYO7A,ARSK,ARRDC3,KIF2A,MFSD12,SLC26A11,LAMP3,TMEM163,ANK2,ATP6V1C2,SLC17A5,GPR143
GO:CC	intracellular membrane-bounded organelle	GO:0043231	FALSE	0.00403437	2.39422	14435	155	104	26995	SYT4,DMRT1,RAB3C,MLANA,SLC45A2,SLC16A13,PCSK1,PTPRS,TRMT10B,FUT10,MYO7A,PDE4D,GHR,MRPL50,POC5,FANCC,SLC46A2,PPIC,ARSK,AMACR,AK3,HINT2,NOL6,EXOSC5,CLTA,FANCG,SMC2,RNF20,CBWD1,RPS23,CREB3,APTX,DAB2,ATP5ME,RAD17,HSD17B4,GNAQ,EMC4,UBAP2,ACAA2,MOCS2,HNRNPK,POLR1E,ARRDC3,SNX18,FCHO2,SUB1,SMAD4,RFX3,ZNF131,RASA1,SREK1,KIF2A,SMAD2,BTF3,MIER3,ATP5F1A,TNPO1,VCP,EDNRB,CSDC2,SOX5,SOX10,PIM1,PMEL,AQP5,MFSD12,…
GO:CC	apical part of cell	GO:0045177	FALSE	0.0043763	2.35889	562	155	11	26995	MYO7A,PDE4D,PLPP1,AQP5,SLC26A11,AJM1,MYO7B,FRMPD2,CDH23,PTH1R,GPR143
GO:CC	myofilament	GO:0036379	FALSE	0.00445054	2.35159	26	155	3	26995	TNNT1,ACTN2,OBSCN
GO:CC	cytoplasmic side of plasma membrane	GO:0009898	FALSE	0.00532543	2.27365	175	155	6	26995	GNG10,GNAQ,SNX18,KIT,ANK2,GNG4
GO:CC	transport vesicle	GO:0030133	FALSE	0.005716	2.24291	406	155	9	26995	SYT4,RAB3C,PCSK1,PTPRS,CLTA,SLC6A17,SYNGR3,TMEM163,SLC17A5
GO:CC	clathrin-coated pit	GO:0005905	FALSE	0.0060862	2.21565	68	155	4	26995	CLTA,DAB2,FCHO2,SELE
GO:CC	synaptic vesicle	GO:0008021	FALSE	0.00669078	2.17452	256	155	7	26995	RAB3C,PTPRS,CLTA,SLC6A17,SYNGR3,TMEM163,SLC17A5
GO:CC	extrinsic component of cytoplasmic side of plasma membrane	GO:0031234	FALSE	0.00710006	2.14874	72	155	4	26995	GNG10,GNAQ,ANK2,GNG4
GO:CC	plasma membrane bounded cell projection	GO:0120025	FALSE	0.00710006	2.14874	2460	155	27	26995	SYT4,PCSK1,PTPRS,MYO7A,KIF27,GNAQ,HNRNPK,MAP1B,RASA1,KIF2A,AQP5,ESPN,GHRH,AJM1,GABRB2,PSD2,TRPM1,MYO7B,CA9,CDH23,FMN2,RD3,ACTN2,PTH1R,FRMPD4,GABRG3,TENM4
GO:CC	membrane protein complex	GO:0098796	FALSE	0.00712889	2.14698	1242	155	17	26995	TRMT10B,PDE4D,GNG10,CLTA,ATP5ME,GNAQ,EMC4,ATP5F1A,VCP,TTYH2,GABRB2,CDH23,KCNK13,ATP6V1C2,GNG4,GABRG3,GJA5
GO:CC	heteromeric SMAD protein complex	GO:0071144	TRUE	0.00770744	2.11309	8	155	2	26995	SMAD4,SMAD2
GO:CC	perinuclear region of cytoplasm	GO:0048471	FALSE	0.00775542	2.11039	819	155	13	26995	SYT4,RAB3C,PCSK1,PDE4D,DAB2,MAP1B,VCP,LAMP3,SELE,ANK2,FMN2,RD3,TYR
GO:CC	heterotrimeric G-protein complex	GO:0005834	FALSE	0.00878982	2.05602	35	155	3	26995	GNG10,GNAQ,GNG4
GO:CC	vacuolar membrane	GO:0005774	FALSE	0.00914264	2.03893	358	155	8	26995	MYO7A,MFSD12,SLC26A11,LAMP3,TMEM163,ATP6V1C2,SLC17A5,GPR143

## Sheet: MCR vs MCW
gene_id	baseMean	log2FoldChange	lfcSE	stat	pvalue	padj	MCR_1	MCR_3	MCR_4	MCW_1	MCW_2
LOC121469335	64.7353	22.1959	4.40808	5.03529	4.77e-07	3.41e-05	0	323.676	0	0	0
LOC115494085	24.0784	21.1613	4.40921	4.79934	1.59e-06	9.73e-05	0	120.392	0	0	0
LOC100218923	33.6775	8.08492	1.65954	4.87179	1.11e-06	7.19e-05	23.3582	70.0641	74.965	0	0
LOC100222702	31.388	7.98247	2.01416	3.96319	7.4e-05	0.00220793	138.281	12.8286	5.83061	0	0
SLC45A2	1363.02	7.51633	0.377255	19.9237	2.53e-88	3.68e-84	1950.88	2396.98	2442.19	10.2819	14.7498
ACTC1	21.6527	7.44967	1.7339	4.29647	1.74e-05	0.000712972	28.0298	17.7627	62.4709	0	0
LOC115491524	15.0484	6.92074	1.74348	3.9695	7.2e-05	0.00217165	17.7522	37.4991	19.9907	0	0
MOV10L1	14.1477	6.83566	2.08245	3.2825	0.00102889	0.0163619	19.6209	1.97364	49.1438	0	0
WDR64	13.8898	6.8041	2.01959	3.36905	0.000754281	0.0128095	9.34328	54.275	5.83061	0	0
LOC100223761	10.1784	6.35757	2.0633	3.08126	0.00206123	0.0268349	38.3074	5.92091	6.66356	0	0
PJVK	9.88864	6.31501	1.94208	3.25167	0.00114729	0.0177011	28.9642	13.8155	6.66356	0	0
SHISA9	9.72983	6.29672	2.16979	2.90199	0.00370804	0.0401027	6.5403	2.96046	39.1484	0	0
DLL3	9.38862	6.24411	1.96989	3.16977	0.00152559	0.0217987	18.6866	4.93409	23.3225	0	0
LOC115497263	8.5339	6.10463	1.86245	3.27775	0.00104639	0.0165133	14.0149	12.8286	15.826	0	0
LOC115495139	7.57642	5.93346	2.01746	2.94105	0.00327102	0.0370622	19.6209	4.93409	13.3271	0	0
CFAP221	7.45398	5.90918	1.95098	3.02883	0.00245501	0.0302842	7.47462	14.8023	14.993	0	0
ZP2	7.28374	5.87324	1.96342	2.99133	0.00277766	0.0332106	12.1463	16.7759	7.4965	0	0
MGAT4D	38.97	5.79722	1.34879	4.29807	1.72e-05	0.00070986	28.9642	38.4859	124.942	0	2.45829
TNNC1	6.90857	5.79713	2.00857	2.8862	0.00389926	0.0415242	15.8836	12.8286	5.83061	0	0
IYD	50.5032	5.65215	0.991589	5.70009	1.2e-08	1.69e-06	72.8776	79.9323	96.6216	3.08458	0
COL24A1	33.287	5.05958	1.17868	4.29258	1.77e-05	0.000723538	36.4388	92.7609	34.1507	3.08458	0
ADAMTS20	30.2798	4.19253	1.18859	3.52732	0.000419791	0.00834005	49.5194	16.7759	79.9627	5.14097	0
SEPTIN3	52.237	4.05541	1.28321	3.16036	0.00157576	0.0223394	6.5403	217.1	27.4872	5.14097	4.91659
GABRA1	29.0115	4.03466	1.08388	3.72244	0.000197308	0.00463036	58.8627	13.8155	66.6356	2.05639	3.68744
HENMT1	126.027	3.70561	0.612646	6.04852	1.46e-09	2.68e-07	302.722	198.351	98.2875	12.3383	18.4372
LOC121469781	33.4874	3.65802	1.23793	2.95496	0.00312715	0.0359374	16.8179	45.3937	96.6216	0	8.60403
KNDC1	25.4453	3.47917	1.24358	2.79771	0.0051466	0.0497276	56.0597	13.8155	49.9767	0	7.37488
NALCN	17.7577	3.38283	1.17368	2.88225	0.00394843	0.0417513	38.3074	23.6836	21.6566	5.14097	0
MYOM1	32.8447	3.35194	0.790003	4.24295	2.21e-05	0.00086939	71.0089	36.5123	46.6449	5.14097	4.91659
LVRN	76.9234	3.28505	1.05096	3.12576	0.00177343	0.0243373	189.669	7.89455	162.424	12.3383	12.2915
FRMPD4	78.9191	3.27851	0.731312	4.48305	7.36e-06	0.00034825	106.513	59.2091	203.239	7.19735	18.4372
GRID1	17.2584	3.2757	1.07346	3.05152	0.00227682	0.0289402	18.6866	18.7496	43.3131	3.08458	2.45829
ABCC8	178.305	3.2608	0.740263	4.40493	1.06e-05	0.000478101	361.585	71.0509	400.647	16.4511	41.791
HFM1	49.3382	3.22274	1.12451	2.86591	0.00415812	0.0432858	105.579	7.89455	116.612	3.08458	13.5206
PPFIA2	22.8117	3.2018	0.898184	3.56475	0.000364205	0.00746055	27.0955	33.5518	45.812	5.14097	2.45829
HTR1F	58.8556	3.17483	0.610403	5.20121	1.98e-07	1.62e-05	70.0746	78.9455	124.942	9.25374	11.0623
RYR2	86.0551	3.14451	0.603355	5.21172	1.87e-07	1.57e-05	147.624	70.0641	182.415	15.4229	14.7498
LOC100230937	57.0061	3.03155	0.75739	4.00263	6.26e-05	0.00194164	149.492	74.0114	39.9814	9.25374	12.2915
VSTM2B	43.1695	3.03059	0.756781	4.00458	6.21e-05	0.00193357	56.0597	58.2223	84.9604	3.08458	13.5206
FRMPD2	60.1648	2.99184	0.699559	4.27676	1.9e-05	0.000768243	90.6298	45.3937	141.601	13.3665	9.83317
HTR1E	25.6341	2.98682	0.870054	3.43291	0.000597138	0.0108525	56.994	24.6705	36.6496	6.16916	3.68744
PAX6	58.7011	2.98408	0.774443	3.8532	0.000116585	0.00311375	55.1254	51.3146	164.09	8.22555	14.7498
AADAT	22.52	2.93859	0.897942	3.27258	0.0010657	0.016709	22.4239	50.3277	30.819	4.11277	4.91659
EFHC2	25.4781	2.92054	0.931815	3.13425	0.00172294	0.0238206	34.5701	20.7232	61.6379	3.08458	7.37488
IQCK	67.0265	2.9158	0.940835	3.09916	0.00194068	0.0258218	65.403	21.71	220.73	11.3101	15.9789
TRPC3	43.6666	2.91321	1.03373	2.81815	0.00483016	0.0474651	79.4179	52.3014	69.1344	17.4793	0
LOC101233779	38.7518	2.91114	0.726423	4.0075	6.14e-05	0.00191396	47.6507	87.8268	42.4802	7.19735	8.60403
KCNQ3	33.4533	2.90276	0.99902	2.90561	0.00366538	0.0398163	56.994	84.8664	11.6612	5.14097	8.60403
PODN	398.686	2.88469	0.542639	5.31604	1.06e-07	1.01e-05	924.985	231.902	671.354	73.0017	92.186
MYH15	63.8988	2.83558	0.753981	3.76082	0.000169359	0.00407641	156.967	40.4596	94.9557	18.5075	8.60403
MEGF10	187.275	2.82963	0.437482	6.46799	9.93e-11	2.57e-08	290.576	377.951	187.413	34.9586	45.4784
AMPH	82.071	2.82949	0.727138	3.89126	9.97e-05	0.00275641	229.845	55.2618	89.9581	14.3947	20.8955
EBF2	18.425	2.82334	0.926018	3.0489	0.00229682	0.0291178	36.4388	22.6968	24.9883	3.08458	4.91659
SCARA5	85.3181	2.80823	0.75471	3.72093	0.000198488	0.00465051	204.618	46.3805	138.269	10.2819	27.0412
MKX	35.955	2.79641	0.731224	3.82428	0.000131154	0.00339361	67.2716	32.565	64.1368	7.19735	8.60403
PFKM	34.0023	2.77956	0.837262	3.31982	0.000900763	0.0147613	51.388	35.5255	68.3015	12.3383	2.45829
SLITRK2	19.6795	2.77111	0.928559	2.98431	0.00284218	0.0334579	20.5552	32.565	36.6496	6.16916	2.45829
NEFL	168.844	2.74436	0.771972	3.555	0.000377982	0.00763492	96.2358	547.684	124.109	50.3815	25.8121
GASK1A	73.9558	2.73668	0.835955	3.27371	0.00106144	0.0166783	153.23	28.6177	154.095	9.25374	24.5829
ITGBL1	47.5736	2.73471	0.710059	3.85138	0.000117453	0.00312555	89.6955	49.3409	77.4639	16.4511	4.91659
LOC101233154	165.732	2.72935	0.664735	4.10592	4.03e-05	0.00137748	182.194	103.616	467.282	47.2969	28.2704
LOC100227924	68.6389	2.72915	0.672031	4.06105	4.89e-05	0.00162502	67.2716	67.1037	177.417	15.4229	15.9789
KCNIP3	19.2384	2.69303	0.928136	2.90154	0.00371329	0.0401296	34.5701	16.7759	35.8166	4.11277	4.91659
GPR176	44.0566	2.66664	0.691522	3.85619	0.00011517	0.00308174	75.6806	83.8796	39.9814	13.3665	7.37488
LOC115497953	62.6875	2.61754	0.556446	4.70404	2.55e-06	0.000150395	78.4836	84.8664	119.111	11.3101	19.6663
EEF1A2	58.6168	2.54878	0.824398	3.09169	0.00199019	0.0261276	62.6	30.5914	169.921	16.4511	13.5206
MDGA2	159.353	2.52835	0.48558	5.20687	1.92e-07	1.59e-05	209.289	335.518	169.088	28.7894	54.0825
PI15	204.981	2.51012	0.443449	5.66046	1.51e-08	2.01e-06	420.448	192.43	304.858	61.6916	45.4784
TRPA1	59.589	2.4805	0.817399	3.03462	0.00240838	0.030016	119.594	92.7609	54.1414	27.7612	3.68744
ACP5	40.7343	2.4792	0.672871	3.68451	0.000229141	0.00517637	47.6507	79.9323	54.1414	7.19735	14.7498
TMEM196	39.8089	2.47574	0.70153	3.52906	0.000417045	0.00830825	35.5045	57.2355	84.9604	10.2819	11.0623
LINGO3	22.8295	2.46309	0.868349	2.83652	0.00456081	0.0459024	17.7522	42.4332	41.6472	6.16916	6.14573
TAFA2	37.9054	2.44409	0.677867	3.60555	0.000311487	0.00669258	62.6	60.1959	45.812	6.16916	14.7498
CPLX1	131.031	2.41199	0.516937	4.66593	3.07e-06	0.000172781	142.018	298.019	142.434	43.1841	29.4995
KCNMA1	247.076	2.40231	0.405448	5.92506	3.12e-09	5.52e-07	302.722	270.388	523.922	71.9735	66.3739
RAB3C	302.104	2.39613	0.294189	8.14488	3.8e-16	1.84e-13	384.009	497.357	459.786	95.622	73.7488
GRIA3	177.027	2.35529	0.567718	4.1487	3.34e-05	0.00119735	148.558	192.43	442.294	63.748	38.1035
ZNF536	67.551	2.35088	0.482195	4.87538	1.09e-06	7.09e-05	95.3015	86.84	116.612	20.5639	18.4372
RALYL	32.7171	2.3471	0.675262	3.47584	0.000509252	0.00954223	58.8627	48.3541	37.4825	10.2819	8.60403
GABRB2	127.792	2.32849	0.609883	3.81793	0.000134575	0.00345978	148.558	89.8005	325.681	38.0432	36.8744
CAP2	152.709	2.32542	0.630589	3.6877	0.000226292	0.005136	277.495	74.0114	322.35	44.2123	45.4784
LOC105759937	51.146	2.31646	0.743514	3.11555	0.001836	0.0248856	133.609	39.4727	52.4755	15.4229	14.7498
ARHGAP18	128.971	2.31318	0.463681	4.98872	6.08e-07	4.22e-05	171.916	259.533	137.436	45.2405	30.7287
IRAG1	398.33	2.30456	0.438806	5.25189	1.51e-07	1.36e-05	664.307	351.307	739.655	155.257	81.1237
GRM5	26.1194	2.29429	0.726582	3.15765	0.00159049	0.0225043	45.7821	32.565	36.6496	8.22555	7.37488
TMEM170B	109.646	2.28681	0.529398	4.31965	1.56e-05	0.000653173	226.107	88.8137	167.422	33.9304	31.9578
ATRNL1	275.664	2.28338	0.437277	5.2218	1.77e-07	1.53e-05	225.173	550.645	436.463	81.2273	84.8111
FSIP1	68.223	2.26983	0.522088	4.34761	1.38e-05	0.000592293	121.463	69.0773	109.116	20.5639	20.8955
LOC105760944	42.1036	2.22499	0.724653	3.07043	0.00213753	0.0276133	35.5045	55.2618	93.2898	9.25374	17.2081
ACACB	25.171	2.22181	0.781962	2.84133	0.00449256	0.0454046	31.7672	26.6441	51.6426	7.19735	8.60403
LOC115491137	191.891	2.20449	0.528822	4.16868	3.06e-05	0.00112486	341.03	140.128	357.333	79.1709	41.791
GPR158	172.905	2.20038	0.432541	5.08709	3.64e-07	2.68e-05	177.522	345.386	232.392	63.748	45.4784
PIK3C2G	94.9222	2.17982	0.669441	3.25618	0.00112922	0.0174782	253.203	74.0114	86.6263	34.9586	25.8121
NLGN4X	57.0179	2.14217	0.53348	4.01546	5.93e-05	0.00187221	79.4179	100.655	67.4685	15.4229	22.1246
LRRC4C	44.8846	2.136	0.688458	3.10259	0.00191836	0.025634	95.3015	41.4464	58.3061	19.5357	9.83317
PROM1	117.824	2.13512	0.383722	5.56424	2.63e-08	3.26e-06	170.982	149.996	190.744	44.2123	33.187
SV2B	105.92	2.11938	0.481235	4.40405	1.06e-05	0.000478545	137.346	115.458	206.57	43.1841	27.0412
LOC100219417	44.1485	2.11073	0.700125	3.01479	0.0025716	0.0314203	55.1254	40.4596	95.7887	19.5357	9.83317
LOC100231365	97.7895	2.10544	0.512521	4.108	3.99e-05	0.00136838	204.618	94.7346	124.109	35.9868	29.4995
CNTNAP5	90.9154	2.08873	0.40142	5.20335	1.96e-07	1.61e-05	142.952	129.273	120.777	30.8458	30.7287
COL11A1	920.381	2.06469	0.428876	4.81418	1.48e-06	9.24e-05	1056.72	777.613	2134.84	303.317	329.411
HSD17B2	198.364	2.0613	0.427005	4.82735	1.38e-06	8.8e-05	192.472	260.52	402.312	75.0581	61.4573
PTPRT	44.0114	2.06087	0.584888	3.52352	0.000425848	0.0083914	75.6806	47.3673	66.6356	14.3947	15.9789
DIRAS2	51.2038	2.05584	0.675489	3.04348	0.00233859	0.029365	86.8925	35.5255	98.2875	20.5639	14.7498
JPH2	236.562	2.0557	0.507751	4.04864	5.15e-05	0.00169038	289.642	185.522	543.913	67.8608	95.8734
BDH2	109.99	2.05381	0.463159	4.43434	9.24e-06	0.000419872	117.725	136.181	219.897	38.0432	38.1035
ACSS3	230.432	2.04704	0.374258	5.46959	4.51e-08	4.88e-06	237.319	327.624	427.301	87.3964	72.5197
STMN3	192.476	2.04523	0.605504	3.37773	0.000730879	0.0125592	131.74	506.238	190.744	77.1145	56.5408
GAS2L2	40.5431	2.04428	0.727267	2.81091	0.0049402	0.0483127	41.1104	37.4991	95.7887	12.3383	15.9789
PAX3	110.699	2.02634	0.483433	4.19156	2.77e-05	0.00105181	112.119	136.181	227.394	42.1559	35.6453
CNTN4	54.6737	2.02539	0.575987	3.51638	0.000437468	0.00853916	72.8776	100.655	61.6379	24.6766	13.5206
LOC115495359	90.5532	2.02156	0.662243	3.0526	0.00226867	0.0288619	94.3671	228.942	65.8027	39.0714	24.5829
LIPC	41.2725	2.01041	0.594629	3.38095	0.000722347	0.0124865	71.0089	60.1959	45.812	13.3665	15.9789
IL1RAPL2	116.928	2.00223	0.481956	4.15438	3.26e-05	0.00117965	214.895	100.655	185.747	45.2405	38.1035
DCLK1	386.3	1.98529	0.352324	5.63484	1.75e-08	2.29e-06	423.251	479.594	750.483	155.257	122.915
ADGRA1	47.4132	1.98018	0.652552	3.03452	0.00240922	0.030016	94.3671	42.4332	65.8027	12.3383	22.1246
ESM1	46.6046	1.98016	0.62788	3.15372	0.00161202	0.0227423	54.191	97.695	47.4779	16.4511	17.2081
SERPIND1	465.241	1.97448	0.61094	3.23187	0.00122982	0.018618	1275.36	271.375	442.294	211.808	125.373
PRTG	35.9408	1.95892	0.640469	3.05858	0.00222391	0.0285157	46.7164	55.2618	51.6426	17.4793	8.60403
LOC101233280	46.6462	1.95334	0.666382	2.93125	0.00337596	0.0377207	54.191	101.642	43.3131	20.5639	13.5206
CILP2	163.622	1.94308	0.416452	4.66581	3.07e-06	0.000172781	297.116	157.891	242.387	67.8608	52.8533
NELL2	541.842	1.93331	0.412511	4.68668	2.78e-06	0.000160445	403.63	921.688	981.209	197.413	205.268
C1QTNF6	780.807	1.92422	0.317177	6.06671	1.31e-09	2.43e-07	952.08	1506.87	862.098	312.571	270.412
PLEKHH2	621.607	1.9239	0.270914	7.10154	1.23e-12	4.07e-10	1067.94	722.351	852.936	212.836	251.975
MYH11	7418.48	1.9072	0.415726	4.58765	4.48e-06	0.000235476	11481	4953.83	15059.6	2847.07	2750.83
PDLIM3	218.69	1.8908	0.501327	3.7716	0.000162207	0.00396043	257.875	177.627	491.438	97.6784	68.8322
PLS1	258.924	1.88771	0.45103	4.18533	2.85e-05	0.00106991	194.34	474.66	428.134	108.989	88.4986
CDK15	127.539	1.88742	0.422515	4.46711	7.93e-06	0.000367357	191.537	130.26	218.232	41.1277	56.5408
LOC100219992	55.4027	1.87815	0.664998	2.82429	0.00473851	0.0468394	115.857	46.3805	72.4662	28.7894	13.5206
ADAMTS15	270.983	1.87384	0.450244	4.16182	3.16e-05	0.00115046	602.642	271.375	272.373	102.819	105.707
LOC121468485	148.136	1.85815	0.527195	3.52461	0.000424113	0.00838368	290.576	106.576	228.227	45.2405	70.0614
CPZ	502.259	1.84638	0.43301	4.26405	2.01e-05	0.000799878	486.785	568.407	1063.67	249.851	142.581
ATCAY	116.557	1.8423	0.434078	4.24416	2.19e-05	0.000867085	174.719	113.484	203.239	48.3251	43.0201
SIAE	87.808	1.83903	0.589703	3.11857	0.00181733	0.0247249	84.0895	81.9059	204.072	37.015	31.9578
HMGCLL1	89.4296	1.83524	0.471085	3.89577	9.79e-05	0.0027144	125.2	151.97	99.9534	44.2123	25.8121
FGF7	159.541	1.83349	0.562921	3.25711	0.00112553	0.0174584	312.066	103.616	256.547	81.2273	44.2493
CDK19	1550.55	1.83231	0.243293	7.53128	5.02e-14	2.14e-11	2242.39	2452.24	1834.98	521.294	701.843
TRPM1	1157.22	1.82101	0.209402	8.69624	3.43e-18	1.78e-15	1437.93	1607.53	1822.48	484.279	433.889
GUCY1A2	254.802	1.81949	0.474844	3.83176	0.00012723	0.00331277	259.743	561.5	250.716	123.383	78.6654
LOC115497464	541.796	1.81068	0.332917	5.43883	5.36e-08	5.6e-06	636.277	598.999	1041.18	233.4	199.122
CPXM1	308.746	1.80681	0.435085	4.15277	3.28e-05	0.00118199	532.567	468.739	294.863	79.1709	168.393
SIM1	43.8108	1.796	0.589665	3.04581	0.00232058	0.0292843	46.7164	68.0905	69.1344	21.5921	13.5206
AOX1	259.057	1.78881	0.380809	4.6974	2.63e-06	0.00015409	406.433	428.279	251.549	125.44	83.582
COL21A1	367.056	1.78864	0.405336	4.41274	1.02e-05	0.000462608	472.77	322.69	742.987	160.398	136.435
TMEM163	1071.54	1.77509	0.303115	5.85616	4.74e-09	7.72e-07	1155.76	1417.07	1910.78	363.98	510.096
LOC115490616	435.353	1.76068	0.240727	7.31403	2.59e-13	9.4e-11	534.436	673.01	611.382	174.793	183.143
LOC115495435	313.701	1.75744	0.577862	3.04128	0.00235571	0.0295289	763.346	168.746	378.157	143.947	114.311
CSAD	151.127	1.75124	0.459432	3.81174	0.000137994	0.00350346	127.069	247.691	255.714	51.4097	73.7488
HGF	118.68	1.74809	0.361545	4.83505	1.33e-06	8.5e-05	177.522	165.786	151.596	43.1841	55.3116
NBEA	236.048	1.74793	0.32074	5.44966	5.05e-08	5.34e-06	265.349	336.505	383.155	107.96	87.2694
CACNA2D1	354.674	1.74444	0.272546	6.40056	1.55e-10	3.81e-08	541.91	407.556	529.753	155.257	138.894
LRRC17	182.084	1.74353	0.336856	5.17588	2.27e-07	1.82e-05	293.379	208.219	257.38	67.8608	83.582
EDIL3	628.512	1.74339	0.521984	3.33993	0.000837991	0.0139686	1490.25	375.978	754.648	299.204	222.476
OPN3	125.922	1.74162	0.44989	3.87122	0.00010829	0.00294107	191.537	186.509	147.431	70.9453	33.187
TNFAIP8L3	374.689	1.73196	0.304615	5.68574	1.3e-08	1.78e-06	503.603	646.366	410.642	166.567	146.268
RERGL	366.669	1.7278	0.298698	5.78442	7.28e-09	1.12e-06	575.546	505.251	444.793	123.383	184.372
ADAM22	431.548	1.72366	0.266731	6.46217	1.03e-10	2.63e-08	623.197	672.023	500.6	198.441	163.477
COL25A1	227.251	1.72253	0.43787	3.93389	8.36e-05	0.00243407	312.066	188.482	444.793	104.876	86.0403
CSGALNACT1	90.9845	1.70745	0.556139	3.07018	0.00213928	0.0276133	142.018	64.1432	171.587	39.0714	38.1035
PLD5	41.8253	1.70274	0.595106	2.86123	0.00421996	0.0435602	56.0597	43.42	74.1321	19.5357	15.9789
CDO1	126.866	1.70103	0.568754	2.9908	0.00278246	0.0332284	253.203	80.9191	192.41	64.7762	43.0201
LRAT	130.378	1.69886	0.394465	4.30674	1.66e-05	0.000686527	170.982	162.825	207.403	68.889	41.791
LOC115490872	128.631	1.6936	0.559175	3.02875	0.00245564	0.0302842	97.1701	141.115	294.863	53.4661	56.5408
CSDC2	82.2927	1.6913	0.541721	3.12208	0.00179575	0.0245465	62.6	135.194	143.267	35.9868	34.4161
RIMS2	138.386	1.69074	0.54649	3.09382	0.00197594	0.0260618	180.325	102.629	290.698	74.0299	44.2493
PTH1R	229.616	1.68388	0.406265	4.14479	3.4e-05	0.001212	201.815	321.703	427.301	103.848	93.4152
MATN4	269.959	1.68352	0.431443	3.90208	9.54e-05	0.00267942	454.083	225.981	437.296	87.3964	145.039
GABRG3	444.253	1.68277	0.269292	6.24888	4.13e-10	8.69e-08	692.337	633.537	513.094	169.652	212.642
F13A1	419.737	1.68261	0.498076	3.37821	0.000729592	0.0125592	917.51	272.362	548.078	210.78	149.956
LGI2	188.376	1.68194	0.410457	4.09773	4.17e-05	0.00141462	199.946	226.968	353.169	96.6502	65.1448
PDE3A	260.398	1.67626	0.417473	4.01525	5.94e-05	0.00187221	464.361	207.232	405.644	114.129	110.623
GRIA2	62.0529	1.67625	0.523165	3.20405	0.00135509	0.0200127	76.6149	65.13	114.946	27.7612	25.8121
CACNA1B	46.7476	1.67546	0.579172	2.89285	0.0038176	0.040861	67.2716	44.4068	81.6286	19.5357	20.8955
LRP1B	119.645	1.67531	0.55889	2.99756	0.00272152	0.0326626	261.612	144.076	89.1251	43.1841	60.2282
SRPX2	87.3938	1.66775	0.569663	2.9276	0.00341588	0.0379514	58.8627	154.931	147.431	40.0995	35.6453
LRRTM3	98.6046	1.66172	0.449026	3.70073	0.000214984	0.00491785	95.3015	150.983	160.758	38.0432	47.9367
SYNPO2	763.769	1.65666	0.259321	6.38843	1.68e-10	4.05e-08	901.627	959.188	1291.06	310.514	356.453
LAMA4	2081.96	1.65318	0.300493	5.50155	3.76e-08	4.2e-06	3857.84	2668.36	2063.2	930.515	889.902
PLP1	75.8656	1.65218	0.428286	3.85767	0.000114475	0.00307451	116.791	92.7609	103.285	30.8458	35.6453
SYT9	145.005	1.65175	0.389938	4.23593	2.28e-05	0.000892165	147.624	201.311	249.051	60.6634	66.3739
JAKMIP2	353.617	1.64211	0.530306	3.09653	0.001958	0.0259807	272.824	311.835	872.093	149.088	162.247
LOC116808873	58.5354	1.64204	0.49336	3.32828	0.000873849	0.0144016	98.1044	68.0905	74.965	25.7048	25.8121
SPTSSB	482.47	1.64139	0.498272	3.29417	0.00098714	0.0158781	479.31	362.162	1146.13	235.456	189.289
GABRA2	76.1514	1.63965	0.422639	3.87956	0.000104644	0.00285273	110.251	91.7741	111.615	33.9304	33.187
DNAJC6	452.497	1.63867	0.508085	3.2252	0.00125884	0.0188996	516.683	293.085	1053.68	209.751	189.289
CDH2	170.541	1.62871	0.310805	5.24029	1.6e-07	1.42e-05	260.678	209.206	231.559	75.0581	76.2071
FNDC1	1844.35	1.62139	0.269499	6.01632	1.78e-09	3.23e-07	2781.49	1867.06	2931.13	899.669	742.405
DAB2	718.825	1.60694	0.297683	5.39817	6.73e-08	6.81e-06	1243.59	805.244	900.414	373.234	271.641
SOGA3	244.337	1.59798	0.296092	5.3969	6.78e-08	6.81e-06	387.746	327.624	285.7	103.848	116.769
DOC2B	328.642	1.59393	0.26113	6.10398	1.03e-09	2e-07	407.367	433.213	505.598	159.37	137.664
MGAT5B	93.5766	1.59282	0.381753	4.17238	3.01e-05	0.0011181	135.478	120.392	127.441	45.2405	39.3327
DNAAF8	151.562	1.58665	0.521268	3.04383	0.00233583	0.029365	256.006	96.7082	267.375	68.889	68.8322
PRPH2	91.0226	1.58498	0.551197	2.87552	0.00403365	0.0422923	148.558	145.062	79.1298	56.5506	25.8121
OSBPL6	628.088	1.58215	0.259175	6.10454	1.03e-09	2e-07	960.489	787.481	821.284	335.191	235.996
PDE5A	437.418	1.58057	0.248806	6.35262	2.12e-10	4.95e-08	665.242	549.658	573.066	177.877	221.246
RAB9B	155.257	1.5775	0.460272	3.42733	0.000609553	0.0110153	198.078	300.98	135.77	81.2273	60.2282
SMTNL2	71.7367	1.57598	0.475177	3.31661	0.000911162	0.0149149	100.907	74.0114	118.278	35.9868	29.4995
CAPN6	382.591	1.57527	0.487392	3.23204	0.00122911	0.018618	877.334	297.032	388.985	192.272	157.331
SRD5A2	674.585	1.57182	0.526975	2.98271	0.00285706	0.0335785	442.871	634.524	1677.55	303.317	314.662
LOC100228408	108.615	1.57027	0.426376	3.68283	0.000230655	0.00520246	176.588	110.524	156.594	57.5788	41.791
LOC100232337	110.282	1.56554	0.39014	4.01275	6e-05	0.00188806	156.033	121.379	172.42	46.2687	55.3116
FILIP1	371.966	1.56487	0.467831	3.34496	0.000822953	0.013798	616.656	379.925	520.591	89.4528	253.204
ICOSLG	718.005	1.55642	0.466046	3.33963	0.000838909	0.0139686	1596.77	495.383	834.611	360.896	302.37
GASK1B	247.934	1.55511	0.273192	5.69237	1.25e-08	1.74e-06	329.818	304.927	375.658	116.186	113.082
ZNF521	459.886	1.55432	0.389519	3.99035	6.6e-05	0.00202296	800.719	557.552	516.426	285.838	138.894
ZEB1	431.541	1.5537	0.311851	4.98219	6.29e-07	4.3e-05	666.176	430.253	662.191	222.09	176.997
CTSK	447.147	1.55227	0.34717	4.4712	7.78e-06	0.00036272	680.191	395.714	745.486	194.329	220.017
NRXN1	141.659	1.55152	0.375558	4.13124	3.61e-05	0.00126775	177.522	158.878	240.721	70.9453	60.2282
OMD	1696.66	1.54682	0.366361	4.22212	2.42e-05	0.000931019	2539.5	3056.18	1311.89	855.457	720.28
COL3A1	12311.7	1.54613	0.155018	9.97383	1.98e-23	1.69e-20	16684.3	17617.7	15816	5970.72	5469.7
FAM180A	100.431	1.54432	0.519793	2.97103	0.00296801	0.0344361	181.26	81.9059	145.765	57.5788	35.6453
PHACTR2	227.032	1.5433	0.347908	4.43596	9.17e-06	0.000419872	377.469	316.769	229.893	115.158	95.8734
RBPMS2	97.9469	1.53372	0.462538	3.31588	0.000913566	0.0149206	128.003	95.7214	174.086	39.0714	52.8533
DUSP26	64.124	1.52839	0.532037	2.87271	0.00406968	0.0424623	65.403	117.431	77.4639	24.6766	35.6453
FBLN5	412.751	1.52351	0.423566	3.59687	0.00032207	0.00685899	668.979	293.085	713.001	180.962	207.726
C2H8orf34	93.0042	1.52346	0.478421	3.18434	0.00145085	0.0209997	136.412	82.8928	158.26	49.3533	38.1035
ITIH4	62.38	1.5208	0.499692	3.04348	0.00233857	0.029365	73.8119	107.563	71.6333	25.7048	33.187
CNN1	397.359	1.52039	0.405979	3.745	0.000180392	0.00430301	574.612	307.887	729.66	202.554	172.081
TMEM43	1197.58	1.51936	0.367249	4.13713	3.52e-05	0.00124702	1969.56	912.807	1975.75	596.352	533.45
KCNMB1	303.098	1.51903	0.455053	3.33814	0.000843413	0.0140275	492.391	236.836	500.6	186.103	99.5609
RAB38	1089.68	1.51599	0.256031	5.92112	3.2e-09	5.59e-07	1194.07	1428.91	1795	476.054	554.345
FGL1	192.598	1.51569	0.489354	3.09733	0.0019527	0.0259341	373.731	139.141	268.208	106.932	74.978
GALNT15	267.317	1.51534	0.429697	3.52654	0.000421032	0.00835324	343.833	215.126	524.755	127.496	125.373
COL1A2	21567.5	1.50667	0.238781	6.30983	2.79e-10	6.23e-08	31633.5	23228.7	32483.2	11599.1	8892.88
TGFBR3	1231.57	1.50409	0.364089	4.13111	3.61e-05	0.00126775	2362.92	1010.5	1612.58	607.662	564.178
RAMP3	159.697	1.50409	0.335534	4.48266	7.37e-06	0.00034825	229.845	184.535	232.392	85.3401	66.3739
NGFR	61.6083	1.50138	0.535905	2.80158	0.00508526	0.0493322	99.9731	93.7478	55.8073	33.9304	24.5829
ACTA2	2856.12	1.50088	0.392733	3.82164	0.000132569	0.00342108	4671.64	2055.54	4831.08	1617.35	1105
PRSS35	821.381	1.4998	0.268472	5.58645	2.32e-08	2.95e-06	1346.37	881.229	1096.16	426.7	356.453
SOX5	234.237	1.49914	0.311776	4.8084	1.52e-06	9.47e-05	258.809	309.861	378.99	114.129	109.394
VGLL3	99.0148	1.48596	0.495417	2.99942	0.00270496	0.0325831	168.179	93.7478	138.269	61.6916	33.187
PGGHG	169.823	1.47789	0.365627	4.04207	5.3e-05	0.00172675	202.749	187.496	294.863	85.3401	78.6654
MEOX2	152.136	1.47427	0.401508	3.67183	0.000240821	0.00541493	222.37	145.062	245.719	62.7198	84.8111
PRKAR2B	331.508	1.47219	0.255829	5.75458	8.69e-09	1.25e-06	472.77	467.752	395.649	148.06	173.31
FBN1	4048.06	1.47148	0.295181	4.98501	6.2e-07	4.26e-05	7501.72	4405.16	4410.44	1870.28	2052.68
FAM13C	71.6217	1.46819	0.515878	2.846	0.00442721	0.0450897	112.119	64.1432	112.448	41.1277	28.2704
CBLN1	407.346	1.46327	0.235902	6.20288	5.54e-10	1.13e-07	512.012	593.078	534.751	183.018	213.872
PIEZO2	444.056	1.46005	0.320878	4.55016	5.36e-06	0.000273743	668.045	414.464	704.671	224.146	208.955
LAMC3	4520.99	1.45819	0.270635	5.38803	7.12e-08	7.03e-06	4554.85	6845.56	6790.17	1865.14	2549.25
TIMP4	129.376	1.45743	0.406192	3.58805	0.000333165	0.00704356	158.836	148.023	213.234	49.3533	77.4362
GLB1L	73.1088	1.45683	0.453409	3.21306	0.00131329	0.019535	106.513	75.985	111.615	37.015	34.4161
EBF1	373.445	1.45447	0.224839	6.46894	9.87e-11	2.57e-08	486.785	523.014	492.27	188.159	176.997
CACNA2D4	76.67	1.45413	0.501354	2.9004	0.00372692	0.0402169	77.5492	94.7346	135.77	29.8176	45.4784
TAMALIN	144.244	1.44982	0.397291	3.64927	0.000262989	0.00579197	234.516	135.194	209.902	67.8608	73.7488
COL4A1	4495.16	1.44817	0.160539	9.02066	1.87e-19	1.08e-16	6398.28	6064	5600.72	2256.88	2155.92
KIAA1614	95.8081	1.44704	0.395969	3.65442	0.000257763	0.00573364	113.988	118.418	152.429	46.2687	47.9367
KCNK13	1448.42	1.44617	0.255392	5.66255	1.49e-08	2e-06	1765.88	1603.58	2448.86	708.425	715.363
ITGA7	166.869	1.44608	0.499675	2.89403	0.00380327	0.0407997	170.048	141.115	358.999	78.1427	86.0403
DRAXIN	330.071	1.44273	0.322814	4.46921	7.85e-06	0.000364937	490.522	378.938	456.454	201.526	122.915
ADGRD1	542.863	1.44223	0.311292	4.63305	3.6e-06	0.000196325	518.552	776.626	884.588	289.951	244.6
TMEM47	305.427	1.43854	0.464425	3.09746	0.00195184	0.0259341	488.654	196.377	540.581	155.257	146.268
PBLD	113.068	1.43768	0.448431	3.20602	0.00134587	0.0199192	101.842	155.917	195.742	50.3815	61.4573
ELAC1	428.345	1.43117	0.506311	2.82667	0.00470354	0.0467566	587.692	239.797	889.585	210.78	213.872
LOC100228501	381.465	1.43116	0.437026	3.27478	0.00105744	0.0166515	739.053	337.492	453.122	243.682	133.977
LOC105758604	366.64	1.43017	0.318995	4.48336	7.35e-06	0.00034825	598.904	438.147	433.131	217.977	145.039
TTLL7	81.151	1.42968	0.415118	3.44404	0.000573083	0.010481	126.134	96.7082	102.452	41.1277	39.3327
PMEL	4938.8	1.42881	0.268979	5.31198	1.08e-07	1.02e-05	5797.51	5402.83	8592.66	2689.75	2211.24
ACTG2	892.202	1.42761	0.454936	3.13804	0.0017008	0.023561	897.889	672.023	2004.9	427.728	458.472
NECTIN3	133.903	1.42131	0.471565	3.01404	0.00257795	0.0314714	263.481	123.352	149.097	58.607	74.978
STON1	510.878	1.42115	0.243824	5.8286	5.59e-09	9.01e-07	632.54	649.327	763.811	283.781	224.934
KIT	3020.95	1.42098	0.157684	9.01154	2.03e-19	1.13e-16	4192.33	4114.05	3787.4	1499.11	1511.85
IGSF5	85.2471	1.41606	0.466514	3.03541	0.00240208	0.0300063	125.2	133.22	82.4616	34.9586	50.395
PDGFRB	1905.28	1.41456	0.308387	4.58696	4.5e-06	0.000235476	2929.12	1680.55	3011.1	1041.56	864.09
LDB2	393.363	1.41409	0.28265	5.00297	5.65e-07	3.97e-05	597.036	522.027	454.788	228.259	164.706
RHOJ	665.59	1.41086	0.341996	4.12535	3.7e-05	0.00129362	1238.92	745.048	677.184	374.262	292.537
IGF1	111.828	1.41059	0.461229	3.05833	0.00222573	0.0285157	112.119	210.192	124.942	62.7198	49.1659
SFRP2	971.709	1.4096	0.355981	3.95976	7.5e-05	0.00222063	1421.11	771.692	1690.88	470.913	503.95
ADAM12	157.061	1.40922	0.476423	2.95791	0.00309736	0.0357083	155.098	310.848	161.591	60.6634	97.1026
MME	2329.42	1.40523	0.306527	4.58435	4.55e-06	0.000236722	2298.45	3480.51	3526.69	1440.5	900.965
RECK	580.428	1.39851	0.222498	6.2855	3.27e-10	6.97e-08	843.698	696.694	776.305	312.571	272.871
TMPRSS9	197.214	1.39407	0.345729	4.03226	5.52e-05	0.00178046	243.86	211.179	331.512	104.876	94.6443
LOC121468871	534.178	1.39324	0.347352	4.01105	6.04e-05	0.00189637	650.292	494.396	985.374	270.415	270.412
ITGA11	399.621	1.38952	0.308681	4.50146	6.75e-06	0.000325174	570.874	387.82	633.871	195.357	210.184
LAMP3	997.063	1.38451	0.24328	5.69101	1.26e-08	1.74e-06	1247.33	1161.49	1561.77	449.321	565.408
XRCC4	132.428	1.38386	0.385494	3.58984	0.000330883	0.00700554	215.83	133.22	178.25	64.7762	70.0614
ZCCHC24	958.014	1.38333	0.222385	6.22042	4.96e-10	1.03e-07	1494.92	1140.76	1179.45	489.42	485.513
HACD4	118.177	1.37518	0.386118	3.56156	0.000368651	0.00754097	142.018	132.234	195.742	60.6634	60.2282
FOLH1B	247.953	1.37507	0.362472	3.7936	0.000148479	0.00369363	417.645	316.769	251.549	103.848	149.956
TBX18	140.767	1.37155	0.417461	3.28545	0.00101818	0.016245	134.543	253.612	171.587	74.0299	70.0614
NCEH1	1234.75	1.3663	0.339193	4.02808	5.62e-05	0.00180587	1553.79	1075.63	2275.61	608.691	660.052
TBX20	126.921	1.36416	0.462892	2.94703	0.00320839	0.0366388	117.725	142.102	244.053	60.6634	70.0614
ZEB2	2179.3	1.36371	0.234991	5.80323	6.5e-09	1.01e-06	3062.73	2277.58	3314.29	1176.25	1065.67
HTR1B	86.3945	1.36315	0.434393	3.13807	0.00170065	0.023561	90.6298	111.51	140.768	41.1277	47.9367
FAM131B	466.67	1.35812	0.271892	4.99506	5.88e-07	4.12e-05	501.734	669.063	681.349	267.33	213.872
FREM1	775.14	1.3576	0.235653	5.76103	8.36e-09	1.22e-06	1024.96	858.532	1191.94	402.024	398.244
KCNN2	118.563	1.35467	0.344198	3.93573	8.29e-05	0.00242039	169.113	146.049	154.928	57.5788	65.1448
CPED1	503.458	1.35406	0.301862	4.4857	7.27e-06	0.00034785	860.516	524.001	612.215	273.499	247.058
CALHM5	380.57	1.3519	0.32015	4.22271	2.41e-05	0.000931019	367.191	509.198	632.205	190.216	204.038
ACYP1	215.707	1.35126	0.291697	4.63241	3.61e-06	0.000196325	252.269	304.927	298.194	122.355	100.79
PAH	1826.63	1.35112	0.382465	3.53265	0.000411411	0.00820728	3096.36	2867.69	1276.9	896.585	995.609
CPN1	655.647	1.34977	0.315797	4.27417	1.92e-05	0.00077505	779.23	658.208	1161.13	365.009	314.662
MYL9	1357.62	1.34818	0.408916	3.29695	0.000977393	0.0157852	1448.21	1091.42	2839.51	639.536	769.446
ATP6V1C2	332.628	1.34653	0.25723	5.23474	1.65e-07	1.45e-05	471.836	468.739	377.324	176.849	168.393
SDC3	620.749	1.34621	0.258515	5.20748	1.91e-07	1.59e-05	669.913	931.557	857.1	289.951	355.223
ADAMTSL2	421.628	1.34514	0.407584	3.30028	0.000965881	0.0156167	407.367	413.477	848.771	196.385	242.142
TMEM26	189.513	1.34424	0.397172	3.38453	0.000712991	0.012369	333.555	244.731	172.42	105.904	90.9569
COL15A1	1222.31	1.3436	0.39553	3.39697	0.000681364	0.0119159	2390.95	904.913	1544.28	664.213	607.198
PDE9A	204.484	1.33917	0.331222	4.04312	5.27e-05	0.0017244	246.663	225.981	336.51	110.017	103.248
PREX2	665.607	1.33347	0.276318	4.82586	1.39e-06	8.83e-05	1057.66	723.338	851.27	395.854	299.912
FILIP1L	1552.9	1.33007	0.471733	2.81953	0.00480937	0.0473526	3047.78	842.743	2246.45	741.327	886.215
ADAMTS19	85.0174	1.32526	0.468256	2.8302	0.00465187	0.0465695	98.1044	133.22	104.118	31.874	57.7699
GUCY1A1	257.243	1.32333	0.376064	3.51889	0.000433361	0.00848719	451.28	309.861	254.881	158.342	111.852
SLC17A5	2120.7	1.31938	0.228123	5.78364	7.31e-09	1.12e-06	2968.36	2237.12	3162.69	1172.14	1063.21
GRK5	396.909	1.31919	0.291742	4.52177	6.13e-06	0.000303089	497.997	424.332	643.866	224.146	194.205
BICC1	1241.12	1.3181	0.224632	5.86781	4.42e-09	7.28e-07	1930.32	1561.15	1405.18	673.467	635.469
GXYLT2	723.489	1.31804	0.304595	4.32718	1.51e-05	0.000640468	1227.71	699.654	927.068	410.249	352.765
ATP8A1	136.084	1.31726	0.438881	3.0014	0.00268741	0.0324525	227.042	115.458	194.076	62.7198	81.1237
LOC100227411	163.39	1.31315	0.455083	2.88551	0.00390777	0.0415502	251.334	271.375	121.61	91.5092	81.1237
APOA1	1625.89	1.31109	0.355204	3.6911	0.000223287	0.00508371	2389.08	1237.47	2781.2	888.359	833.361
NEXN	159.749	1.3084	0.302585	4.32406	1.53e-05	0.000647693	198.078	206.245	224.895	82.2555	87.2694
THSD7A	91.1416	1.30579	0.39802	3.28072	0.00103544	0.0164205	138.281	116.445	104.118	45.2405	51.6242
DCN	11075.3	1.30383	0.331142	3.93738	8.24e-05	0.00240865	20383.3	9915.55	13303.8	6724.39	5049.33
DOK6	201.579	1.30228	0.298659	4.36043	1.3e-05	0.000565344	290.576	277.296	225.728	111.045	103.248
LMOD1	555.964	1.30062	0.283518	4.58742	4.49e-06	0.000235476	626	629.59	932.065	303.317	288.849
EGFLAM	428.228	1.2956	0.269992	4.79865	1.6e-06	9.73e-05	584.889	456.897	642.201	245.738	211.413
MYO7B	218.051	1.29557	0.419053	3.09167	0.00199037	0.0261276	412.973	190.456	254.048	123.383	109.394
LDB3	183.035	1.29494	0.353038	3.66799	0.000244463	0.00547982	213.027	198.351	308.19	99.7348	95.8734
ARHGAP6	182.309	1.29463	0.406016	3.18862	0.00142951	0.0207738	336.358	174.667	205.737	97.6784	97.1026
CXCL12	580.017	1.2907	0.380467	3.39242	0.000692786	0.0120473	945.54	438.147	895.416	338.276	282.704
SLC6A2	118.408	1.2889	0.346583	3.71887	0.000200115	0.00468108	140.149	154.931	169.921	60.6634	66.3739
LOC115498591	968.122	1.28701	0.202252	6.3634	1.97e-10	4.69e-08	1191.27	1278.92	1331.05	467.828	571.553
MYLK	6199.78	1.28204	0.240557	5.32945	9.85e-08	9.46e-06	8110.9	6433.07	9785.44	3602.79	3066.72
RPS6KA2	161.689	1.28161	0.36839	3.47894	0.000503396	0.0094815	166.31	258.546	209.902	98.7066	74.978
LOC115494837	86.1606	1.28117	0.436257	2.93672	0.00331699	0.0372628	87.8268	118.418	131.605	40.0995	52.8533
AHRR	78.2684	1.27435	0.437549	2.91247	0.00358583	0.0391606	116.791	108.55	81.6286	46.2687	38.1035
LUM	3064.25	1.27199	0.401226	3.17025	0.00152305	0.0217839	5899.35	2573.62	3534.19	2130.42	1183.67
TENM4	416.284	1.27122	0.234723	5.41584	6.1e-08	6.32e-06	611.051	504.264	515.593	223.118	227.392
OGN	1646.18	1.26473	0.248101	5.09762	3.44e-07	2.56e-05	2125.6	2529.22	1789.17	1013.8	773.133
STARD9	825.877	1.26377	0.224178	5.63733	1.73e-08	2.28e-06	1220.23	1024.32	987.04	406.136	491.659
GPM6B	1662.49	1.25995	0.241786	5.211	1.88e-07	1.57e-05	2275.09	1693.38	2533.82	926.402	883.757
CACNB2	377.487	1.25926	0.309231	4.07222	4.66e-05	0.00155974	402.695	471.699	602.219	237.513	173.31
C7H2orf88	241.765	1.25912	0.400837	3.14121	0.00168249	0.0234852	340.095	410.516	194.909	124.411	138.894
SLC25A26	251.425	1.25649	0.387024	3.24654	0.00116818	0.0179606	297.116	275.322	409.809	96.6502	178.226
NID1	3414.91	1.25544	0.236598	5.3062	1.12e-07	1.05e-05	5388.27	4145.62	3814.06	2057.42	1669.18
GYPC	375.907	1.25518	0.334532	3.75206	0.000175385	0.00419736	645.621	464.792	358.999	215.921	194.205
ADAMTS12	470.657	1.25256	0.244136	5.13057	2.89e-07	2.22e-05	680.191	637.485	521.424	268.358	245.829
DNASE1L3	747.423	1.25154	0.365003	3.42885	0.000606142	0.0110024	1410.84	868.4	640.535	421.559	395.785
MAGI2	196.469	1.24895	0.302182	4.13309	3.58e-05	0.00126605	223.304	259.533	284.034	98.7066	116.769
ANK2	453.5	1.24696	0.348233	3.58082	0.000342523	0.00716827	608.248	407.556	754.648	286.866	210.184
DLC1	1079.12	1.24545	0.270205	4.60926	4.04e-06	0.000215471	1809.79	1160.5	1241.09	581.957	602.282
FHL2	209.771	1.24262	0.396618	3.13304	0.00173004	0.0238732	377.469	200.324	240.721	129.552	100.79
GUCY1B1	219.925	1.24249	0.335998	3.69792	0.000217376	0.00496472	313	213.153	331.512	114.129	127.831
TENM3	481.261	1.24086	0.242328	5.12058	3.05e-07	2.3e-05	667.11	538.803	670.521	244.71	285.162
B3GNT9	471.003	1.23986	0.35787	3.46456	0.000531097	0.00983716	714.761	386.833	734.657	232.372	286.391
DES	2615.41	1.23945	0.41953	2.95438	0.00313301	0.0359479	3548.58	1647.99	5001	1505.28	1374.19
PRKG1	304.121	1.23826	0.331851	3.73137	0.000190443	0.00448376	290.576	391.767	503.099	165.539	169.622
POU3F3	180.208	1.23658	0.335444	3.68639	0.000227455	0.00514631	188.734	231.902	281.535	95.622	103.248
NID2	1604.95	1.23328	0.270517	4.55897	5.14e-06	0.00026437	1500.53	2389.09	2362.23	878.077	894.819
LOC100228852	296.033	1.23301	0.388837	3.17101	0.00151908	0.02177	277.495	340.452	534.751	135.722	191.747
NTRK3	703.013	1.22874	0.237159	5.18109	2.21e-07	1.78e-05	752.134	1005.57	978.71	374.262	404.389
ANGPTL2	782.337	1.22718	0.393205	3.12096	0.0018026	0.0245937	1571.54	714.457	758.813	463.715	403.16
PCDH18	524.187	1.2264	0.285921	4.28932	1.79e-05	0.000732194	814.734	515.119	709.669	276.584	304.828
ROBO2	194.159	1.22507	0.369684	3.31383	0.000920266	0.0149962	301.788	177.627	275.705	97.6784	117.998
SRPX	619.02	1.22503	0.255186	4.80052	1.58e-06	9.73e-05	908.167	647.353	852.936	367.065	319.578
GPR143	854.676	1.22421	0.322615	3.79464	0.00014786	0.00368456	880.137	940.438	1504.3	542.886	405.618
ADSS1	185.201	1.22184	0.350879	3.48223	0.000497264	0.00939038	278.43	263.481	178.25	97.6784	108.165
LOC100230314	807.444	1.22155	0.197015	6.20029	5.64e-10	1.14e-07	1107.18	1076.62	956.221	465.772	431.431
CCDC80	2482.76	1.21954	0.302814	4.02736	5.64e-05	0.00180587	4361.44	2353.56	2936.13	1492.94	1269.71
CRISPLD1	503.92	1.21931	0.322306	3.78307	0.000154906	0.00382725	878.268	533.869	546.412	254.992	306.058
GHR	777.517	1.2187	0.386426	3.15378	0.00161173	0.0227423	1138.01	553.605	1330.21	438.01	427.743
COL5A2	4933.98	1.21836	0.218209	5.58347	2.36e-08	2.97e-06	7370.91	5151.19	6653.56	2742.19	2752.06
COL4A2	2987.41	1.21799	0.165929	7.34039	2.13e-13	8.13e-11	4195.13	3718.33	3696.61	1699.6	1627.39
HTRA3	270.417	1.20585	0.314613	3.83281	0.000126688	0.00330459	373.731	271.375	403.978	166.567	136.435
PALS2	581.456	1.20564	0.248715	4.84747	1.25e-06	8.1e-05	718.498	653.274	883.755	350.614	301.141
LOC100226393	934.815	1.20228	0.265616	4.52637	6e-06	0.000298038	1197.81	978.924	1447.66	591.211	458.472
CTHRC1	190.084	1.20131	0.30404	3.95116	7.78e-05	0.0022879	232.648	233.876	269.874	93.5656	120.456
LOC100219930	566.17	1.19953	0.29274	4.09759	4.17e-05	0.00141462	788.573	838.796	567.236	367.065	269.183
TUB	151.326	1.19808	0.393377	3.04561	0.00232207	0.0292843	212.092	141.115	233.225	97.6784	72.5197
CEP170	306.607	1.19687	0.323082	3.70454	0.000211774	0.00485974	487.719	294.072	405.644	162.455	183.143
SPOCK1	574.139	1.19641	0.216038	5.53797	3.06e-08	3.55e-06	679.256	721.364	822.95	317.712	329.411
FRMD3	220.49	1.19139	0.400121	2.97757	0.0029054	0.0338994	192.472	263.481	397.315	127.496	121.686
CNTN1	638.417	1.19007	0.21388	5.56423	2.63e-08	3.26e-06	853.041	742.088	875.425	383.516	338.015
LOC100225542	466.636	1.18999	0.355826	3.3443	0.000824906	0.0138148	484.916	467.752	852.936	287.894	239.684
PDE10A	131.875	1.18965	0.353636	3.36404	0.000768097	0.0130137	187.8	140.128	182.415	80.1991	68.8322
KIF26B	151.326	1.18842	0.32947	3.60708	0.000309667	0.00666336	223.304	181.575	180.749	93.5656	77.4362
LOC100225532	244.322	1.18805	0.313467	3.79003	0.000150627	0.00374066	392.418	286.177	266.542	138.806	137.664
PGM5	1245.86	1.18733	0.27872	4.25995	2.04e-05	0.00081246	1732.24	1161.49	1924.94	744.412	666.198
ITGA1	849.794	1.18613	0.209168	5.6707	1.42e-08	1.93e-06	1235.18	1040.11	1011.2	502.787	459.701
LAMA2	6012.27	1.18459	0.219836	5.38851	7.1e-08	7.03e-06	9381.59	6552.47	7309.93	3475.29	3342.05
FMN2	475.855	1.17468	0.296048	3.96788	7.25e-05	0.0021819	465.295	722.351	648.864	241.625	301.141
SLC9A9	139.98	1.17083	0.316011	3.70504	0.000211354	0.00485974	182.194	183.548	174.086	74.0299	86.0403
ADAMTS2	781.437	1.17052	0.322644	3.62789	0.000285749	0.00622255	1281.9	949.319	783.801	541.858	350.307
COL12A1	4298.55	1.16447	0.35578	3.273	0.00106411	0.0167021	7917.5	3321.63	5326.68	2563.29	2363.65
PRRX2	519.543	1.16227	0.265699	4.37438	1.22e-05	0.000536824	754.003	527.948	719.664	314.627	281.475
SLC6A17	297.45	1.1609	0.366973	3.16345	0.00155909	0.0222117	271.889	346.373	527.254	169.652	172.081
SSPN	580.61	1.15905	0.270489	4.28502	1.83e-05	0.00074438	845.567	570.381	819.618	339.304	328.182
SPATA6	276.574	1.15404	0.333624	3.45912	0.000541944	0.0100125	340.095	271.375	452.289	147.032	172.081
FBXO15	603.28	1.15285	0.248926	4.63131	3.63e-06	0.000196636	679.256	908.86	732.992	379.403	315.891
PCDH20	298.597	1.15201	0.340527	3.38302	0.000716943	0.0124079	426.988	268.415	453.122	187.131	157.331
SLC35F1	638.921	1.152	0.28877	3.98932	6.63e-05	0.00202743	940.868	614.788	901.246	325.937	411.764
FIBIN	201.355	1.15185	0.294898	3.90593	9.39e-05	0.00265358	277.495	221.047	275.705	112.073	120.456
TSPAN4	1611.54	1.15172	0.22461	5.12764	2.93e-07	2.24e-05	2385.34	1783.18	2029.89	1021	838.278
ANKRD40	236.421	1.14889	0.396994	2.89398	0.00380394	0.0407997	297.116	256.573	355.668	183.018	89.7277
LOC121468059	151.811	1.14759	0.390504	2.93875	0.0032954	0.0371878	258.809	175.654	149.097	89.4528	86.0403
KIF25	154.33	1.14396	0.314632	3.63587	0.00027704	0.0060602	222.37	180.588	189.911	91.5092	87.2694
FBXO4	367.977	1.14149	0.278817	4.09406	4.24e-05	0.00143302	464.361	386.833	561.405	203.582	223.705
ITGA9	869.039	1.14109	0.263937	4.32336	1.54e-05	0.000647877	1409.9	973.003	953.722	499.702	508.867
DDAH1	806.452	1.13943	0.254073	4.48467	7.3e-06	0.00034825	1261.34	874.321	959.553	438.01	499.034
CACNA1C	643.832	1.13738	0.31792	3.57756	0.000346816	0.00719582	707.286	638.472	1124.48	369.121	379.806
DGKB	438.256	1.13647	0.270456	4.20205	2.65e-05	0.00101218	616.656	622.682	442.294	260.133	249.517
LOX	1067.1	1.13643	0.2165	5.24912	1.53e-07	1.38e-05	1531.36	1389.44	1173.62	655.987	585.074
LOC100220484	285.007	1.12943	0.365885	3.08683	0.00202303	0.0264278	438.2	418.411	235.723	165.539	167.164
RBMS3	376.872	1.12937	0.260242	4.3397	1.43e-05	0.000612192	471.836	534.856	438.129	247.795	191.747
CHRDL1	145.534	1.12868	0.352597	3.20105	0.0013693	0.0201205	223.304	174.667	159.925	93.5656	76.2071
BICD1	224.577	1.12779	0.342999	3.28803	0.0010089	0.0161502	271.889	239.797	349.004	155.257	106.936
GJA5	885.223	1.12744	0.202712	5.56178	2.67e-08	3.28e-06	1179.12	1076.62	1136.14	569.619	464.617
ITIH5	1325.8	1.12655	0.358931	3.13863	0.00169741	0.023561	2469.43	1508.85	1100.32	821.527	728.884
CACNB4	233.13	1.12395	0.343104	3.27583	0.00105353	0.0166081	213.027	340.452	339.009	130.581	142.581
NOL4	138.401	1.12268	0.372986	3.00998	0.00261263	0.0318347	157.901	208.219	164.09	96.6502	65.1448
AKAP7	251.65	1.11924	0.345901	3.23573	0.00121332	0.0184259	303.657	309.861	349.837	189.188	105.707
ARHGAP24	480.316	1.118	0.293896	3.80406	0.000142345	0.0035613	592.364	478.607	766.309	301.261	263.037
PDE1A	192.654	1.11725	0.379774	2.94188	0.00326231	0.0370504	318.606	171.706	246.552	118.242	108.165
WWC2	358.883	1.11511	0.323925	3.44249	0.000576385	0.0105149	355.979	603.933	412.308	210.78	211.413
ZNF469	222.242	1.10733	0.298048	3.71528	0.00020298	0.00472523	258.809	275.322	314.02	113.101	149.956
NME5	146.117	1.10674	0.357608	3.09485	0.00196911	0.0260618	145.755	190.456	221.563	84.3119	88.4986
FLNC	354.058	1.10289	0.345551	3.19169	0.00141441	0.0205956	461.558	311.835	577.231	192.272	227.392
SGCE	779.478	1.10189	0.292246	3.77042	0.00016297	0.00397236	1309.93	821.033	842.94	482.223	441.264
EFR3A	1198.05	1.10029	0.386492	2.84687	0.00441509	0.0450296	1951.81	1343.06	1275.24	985.009	435.118
PITPNC1	607.946	1.09957	0.232372	4.73196	2.22e-06	0.000132899	792.31	658.208	867.929	372.206	349.078
LOC100227265	224.776	1.09711	0.269577	4.06974	4.71e-05	0.0015728	296.182	300.98	259.879	137.778	129.06
THBS1	4233.08	1.09589	0.37933	2.88901	0.00386457	0.0412117	7646.54	2943.68	5543.25	2699.01	2332.92
SGCD	544.616	1.09581	0.231591	4.73168	2.23e-06	0.000132899	682.994	606.893	785.467	314.627	333.099
GFPT2	737.071	1.09553	0.361696	3.02887	0.00245467	0.0302842	1357.58	742.088	709.669	498.674	377.348
SMOC2	247.322	1.09217	0.318677	3.42719	0.000609862	0.0110153	327.949	254.599	358.999	125.44	169.622
COL6A3	4836.21	1.09106	0.28344	3.84934	0.000118434	0.00314589	6087.15	4375.55	7954.62	2985.87	2777.87
KANK4	291.065	1.09032	0.285064	3.82481	0.000130874	0.00339361	429.791	301.966	376.491	173.765	173.31
PLCE1	498.678	1.08925	0.304435	3.57795	0.0003463	0.00719582	724.104	451.963	722.163	281.725	313.432
SGCB	1379.08	1.08591	0.184222	5.89457	3.76e-09	6.41e-07	1880.8	1591.74	1775.01	851.344	796.487
RASEF	318.565	1.08524	0.247989	4.37615	1.21e-05	0.000534096	410.17	390.78	411.475	210.78	169.622
SLC41A2	171.256	1.08462	0.384095	2.82384	0.00474521	0.0468481	245.728	162.825	243.22	123.383	81.1237
CRISPLD2	1468.35	1.08324	0.269077	4.02577	5.68e-05	0.00181413	1802.32	1605.55	2177.32	1055.95	700.614
FAM102B	734.473	1.08239	0.193225	5.60173	2.12e-08	2.75e-06	940.868	875.308	977.044	457.546	421.597
CCN2	1759.44	1.082	0.373756	2.89493	0.00379246	0.0407725	3388.81	1704.24	1597.59	1195.79	910.798
DOCK3	598.441	1.07843	0.303128	3.55768	0.000374141	0.00759967	554.991	942.412	777.138	390.714	326.953
ZFHX4	190.095	1.07832	0.375104	2.87473	0.00404376	0.0423136	261.612	166.772	294.03	122.355	105.707
FGD5	470.868	1.07713	0.269109	4.00258	6.27e-05	0.00194164	709.155	587.157	493.103	304.345	260.579
ADCY2	346.717	1.07696	0.237711	4.53054	5.88e-06	0.000294225	396.155	469.726	451.456	209.751	206.497
EDNRA	3089.37	1.07478	0.26522	4.05242	5.07e-05	0.00167086	5050.04	3467.68	3216	2019.37	1693.76
ALPK2	595.868	1.07144	0.255892	4.18708	2.83e-05	0.00106444	789.507	718.404	754.648	426.7	290.079
KIF27	219.187	1.07142	0.306361	3.49723	0.000470117	0.00898302	284.036	231.902	315.686	119.27	145.039
C1H11orf87	400.659	1.07121	0.270359	3.96216	7.43e-05	0.00220793	455.952	468.739	595.556	213.864	269.183
FBLN1	2154.59	1.06948	0.230617	4.63748	3.53e-06	0.000193566	3298.18	2475.93	2401.38	1199.9	1397.54
LOC115496994	709.388	1.06776	0.362805	2.94308	0.00324965	0.0369355	1194.07	539.79	957.054	412.306	443.722
CDR2L	159.714	1.06456	0.332347	3.20315	0.00135934	0.020035	227.976	170.72	206.57	86.3682	106.936
NEDD4	441.769	1.06191	0.222915	4.76375	1.9e-06	0.000115314	573.677	591.104	509.762	278.64	255.663
CHN1	229.445	1.06027	0.355207	2.98493	0.00283641	0.0334399	233.582	258.546	377.324	157.314	120.456
BMPER	309.2	1.05356	0.258317	4.07854	4.53e-05	0.00152143	426.054	401.635	342.34	176.849	199.122
COL13A1	215.942	1.05022	0.351651	2.98653	0.00282165	0.0333948	220.501	242.757	353.169	118.242	145.039
LOC100229373	428.913	1.0502	0.36029	2.91488	0.00355821	0.038947	469.033	386.833	766.309	270.415	251.975
MID1	286.879	1.04607	0.261693	3.99733	6.41e-05	0.00197672	335.424	336.505	412.308	176.849	173.31
SYNM	1074.13	1.04459	0.283898	3.67947	0.000233723	0.0052635	1506.14	971.029	1581.76	703.284	608.428
PYGB	1801.57	1.04423	0.223047	4.68165	2.85e-06	0.000163774	2137.74	1962.78	2706.24	1045.67	1155.4
PTPRM	761.493	1.04344	0.312981	3.33388	0.000856427	0.0141695	706.352	880.242	1290.23	477.082	453.555
PPP1R9A	438.27	1.04307	0.237782	4.38667	1.15e-05	0.000512042	560.597	612.814	482.275	259.105	276.558
RGS10	193.198	1.04304	0.367056	2.84163	0.0044883	0.0453932	260.678	297.032	172.42	126.468	109.394
MAPK12	355.357	1.04186	0.269753	3.86226	0.000112341	0.00302278	510.143	450.976	381.489	237.513	196.663
SERPINH1	5848.52	1.04153	0.319041	3.26458	0.00109626	0.0171142	8539.76	4563.05	8985.81	3759.08	3394.9
FHOD3	760.384	1.03723	0.302868	3.42469	0.000615506	0.0110753	1012.81	668.076	1188.61	461.659	470.763
PDGFRA	1912.43	1.03615	0.26455	3.91664	8.98e-05	0.00257366	3093.56	2178.9	1944.09	1236.92	1108.69
UGDH	670.255	1.03551	0.313388	3.30426	0.000952275	0.0154139	1104.38	671.037	753.815	472.969	349.078
SEMA3F	484.685	1.03492	0.265313	3.90076	9.59e-05	0.00267957	509.209	595.052	723.829	274.528	320.807
DENND5B	465.671	1.03197	0.254272	4.05854	4.94e-05	0.00163886	520.421	667.089	568.901	318.74	253.204
GNG2	171.475	1.03039	0.358546	2.87381	0.00405553	0.0424062	172.851	276.309	197.408	110.017	100.79
DYNC2I1	403.299	1.03002	0.307431	3.35041	0.000806916	0.0135811	650.292	442.095	428.134	273.499	222.476
COL6A1	4477.87	1.02871	0.290907	3.5362	0.00040592	0.00810889	7041.1	3999.58	5834.78	3119.54	2394.38
RFTN2	326.072	1.02554	0.248861	4.12093	3.77e-05	0.00130614	391.483	438.147	398.981	221.062	180.685
MSRB3	716.293	1.02224	0.31637	3.23116	0.00123287	0.0186266	973.57	616.762	1106.15	484.279	400.702
EDN3	552.305	1.01968	0.34746	2.93468	0.00333893	0.0374223	498.931	625.643	953.722	384.544	298.683
DUSP10	375.903	1.01902	0.259514	3.92663	8.61e-05	0.00248872	456.886	406.569	550.577	228.259	237.225
ENPP4	504.133	1.0188	0.217281	4.68888	2.75e-06	0.000159993	600.773	631.564	664.69	337.247	286.391
TYR	2304.59	1.01751	0.317971	3.2	0.00137428	0.0201733	3120.66	2206.53	3341.78	1817.85	1036.17
PRLR	539.09	1.01512	0.323478	3.13813	0.00170028	0.023561	691.403	471.699	863.764	358.84	309.745
SCG3	921.783	1.01119	0.253346	3.99134	6.57e-05	0.00201925	1066.07	1016.42	1380.19	499.702	646.531
COL8A2	2924.35	1.01055	0.200336	5.04425	4.55e-07	3.28e-05	3661.63	4176.22	3148.53	1769.52	1865.84
LOC100218614	438.869	1.00931	0.264777	3.81193	0.000137885	0.00350346	645.621	448.016	554.741	275.556	270.412
ARNT2	356.116	1.00791	0.317602	3.17351	0.00150605	0.021626	320.475	512.159	504.765	235.456	207.726
XYLT1	817.264	1.00671	0.205395	4.90133	9.52e-07	6.3e-05	976.373	941.425	1150.3	506.899	511.325
ADAMTS9	1371.86	1.00652	0.173444	5.80314	6.51e-09	1.01e-06	1784.57	1609.5	1755.85	825.639	883.757
COL6A2	5832.92	1.00236	0.330781	3.03028	0.00244328	0.0302192	9286.29	4597.59	7998.77	4179.61	3102.37
TPRKB	242.753	-1.0003	0.320068	-3.12526	0.00177649	0.024352	205.552	154.931	159.925	408.193	285.162
ANAPC11	437.011	-1.00151	0.238497	-4.19924	2.68e-05	0.00102212	315.803	280.256	339.842	683.749	565.408
LOC115490748	565.503	-1.00234	0.307468	-3.25997	0.00111422	0.01732	522.289	299.993	388.152	738.243	878.84
C2H8orf82	391.69	-1.00592	0.341667	-2.94417	0.00323822	0.0368923	304.591	182.561	349.837	557.281	564.178
STAT1	1932.51	-1.0123	0.356923	-2.83618	0.00456573	0.0459201	1866.79	811.165	1442.66	2510.85	3031.08
MEGF9	5081.21	-1.01538	0.271688	-3.73731	0.000185998	0.00440772	3182.32	4761.4	2878.66	6805.61	7778.04
LAMTOR1	1454.91	-1.01698	0.192098	-5.29403	1.2e-07	1.11e-05	913.773	1072.67	1110.32	2189.02	1988.76
LOC121468594	1844.16	-1.02679	0.24899	-4.12381	3.73e-05	0.00129761	1104.38	1338.13	1466.82	2199.31	3112.2
AAK1	3858.28	-1.02758	0.356065	-2.88594	0.00390247	0.0415242	1786.44	4060.76	2330.58	5146.11	5967.51
PPP1R15B	4374.97	-1.02934	0.302341	-3.40457	0.00066268	0.0116495	3566.33	3682.81	2017.39	5862.76	6745.56
LOC100223070	203.304	-1.03673	0.340297	-3.04654	0.00231494	0.0292707	141.084	111.51	176.584	327.994	259.35
BSPRY	735.679	-1.03698	0.291737	-3.5545	0.0003787	0.00763879	678.322	415.451	459.786	1146.44	978.401
BORCS6	1202.74	-1.03708	0.201166	-5.15534	2.53e-07	2e-05	939.934	854.585	745.486	1816.82	1656.89
DTNB	344.734	-1.04198	0.32592	-3.19704	0.00138846	0.0203609	204.618	318.742	203.239	439.039	558.033
EMC4	1856.55	-1.04245	0.232334	-4.48687	7.23e-06	0.000347095	1066.07	1286.81	1558.44	2817.25	2554.17
STAT2	565.492	-1.04301	0.308821	-3.3774	0.000731757	0.0125594	313	361.176	516.426	712.538	924.318
NPM3	1602.28	-1.04517	0.272533	-3.83501	0.00012556	0.00328699	1066.07	915.768	1390.19	2682.56	1956.8
NDUFB7	757.232	-1.04692	0.283786	-3.68911	0.000225039	0.00511559	501.734	578.276	513.094	1363.38	829.674
IFRD1	6692.97	-1.04821	0.287795	-3.64221	0.000270307	0.00593661	5226.63	5690.98	3151.86	9945.72	9449.68
SMPDL3A	1234.84	-1.04845	0.31171	-3.36354	0.000769496	0.0130222	980.11	1051.95	563.904	1835.33	1742.93
LOC105759153	132.842	-1.04847	0.336736	-3.11364	0.00184796	0.0249568	92.4985	98.6819	88.2922	220.033	164.706
SDHB	2866.48	-1.04905	0.182233	-5.75662	8.58e-09	1.24e-06	1838.76	1964.76	2219.8	4383.19	3925.89
TMEM86A	9629.71	-1.04953	0.290063	-3.61827	0.000296574	0.00642104	5975.03	9188.27	5068.47	13267.8	14649
OTOP2	1433.92	-1.05037	0.253277	-4.14714	3.37e-05	0.00120256	1092.23	1157.54	762.145	1964.88	2192.8
LOC100219548	12013	-1.05145	0.241125	-4.36059	1.3e-05	0.000565344	9994.51	8853.74	6371.2	17537.9	17307.6
PLCD1	17066.5	-1.05312	0.300547	-3.50401	0.00045831	0.00882719	10596.2	16536.1	8671.79	23937.4	25590.8
TMBIM1	6515.05	-1.05385	0.244039	-4.31837	1.57e-05	0.000655084	4217.56	5692.96	3754.08	10205.8	8704.82
LOC100228572	4888.69	-1.05728	0.229197	-4.61299	3.97e-06	0.000212416	3672.84	3673.93	2892.82	8163.86	6040.03
NEURL4	510.942	-1.05859	0.352903	-2.99966	0.00270284	0.0325831	233.582	467.752	368.162	645.705	839.507
LOC100227296	174.321	-1.05991	0.283855	-3.73398	0.000188478	0.00445195	129.872	123.352	111.615	256.02	250.746
LLPH	851.839	-1.06381	0.18406	-5.77967	7.48e-09	1.12e-06	604.51	608.867	566.403	1300.66	1178.75
LOC100230025	99.1717	-1.07171	0.378696	-2.83001	0.00465464	0.0465695	55.1254	73.0246	78.2968	148.06	141.352
SCNN1D	991.844	-1.07321	0.211186	-5.08184	3.74e-07	2.74e-05	623.197	778.6	662.191	1342.82	1552.41
MPEG1	725.236	-1.07945	0.276662	-3.90171	9.55e-05	0.00267942	581.152	555.579	368.995	1017.91	1102.54
LOC115498497	930.031	-1.08906	0.341706	-3.18713	0.00143694	0.0208608	711.958	391.767	818.785	1338.71	1388.94
LOC100218848	2625.06	-1.09137	0.21691	-5.03146	4.87e-07	3.46e-05	1597.7	2176.92	1648.4	3941.07	3761.19
PTPRC	378.177	-1.09866	0.362913	-3.02734	0.00246714	0.0303699	369.06	186.509	223.229	517.181	594.907
PSTPIP1	921.924	-1.099	0.307951	-3.56873	0.000358714	0.0073833	681.125	791.428	426.468	1381.89	1328.71
ACER1	10703.8	-1.10163	0.200578	-5.49229	3.97e-08	4.39e-06	6082.48	7941.92	7993.77	15262.5	16238.3
FICD	358.573	-1.10175	0.365301	-3.016	0.00256134	0.0313352	176.588	345.386	215.733	468.856	586.303
SESN2	221.662	-1.1056	0.298046	-3.70948	0.000207685	0.00479626	128.937	180.588	145.765	306.402	346.619
PSMC2	5061.26	-1.11193	0.207603	-5.35602	8.51e-08	8.23e-06	3873.72	3585.11	2909.48	8030.19	6907.8
LOC100231862	198.524	-1.11468	0.268453	-4.15223	3.29e-05	0.00118199	135.478	127.3	143.267	287.894	298.683
GPLD1	1100.26	-1.11753	0.395448	-2.826	0.00471338	0.0467566	712.892	1113.13	423.136	1736.62	1515.54
LOC115498023	4888.86	-1.11957	0.39089	-2.86415	0.00418125	0.0433292	2608.64	5272.57	2102.35	6642.13	7818.6
LOC100226032	5190.97	-1.12117	0.354113	-3.16613	0.0015448	0.0220297	3037.5	5254.81	2301.43	8166.94	7194.2
C24H11orf52	675.094	-1.1222	0.22542	-4.97827	6.42e-07	4.35e-05	465.295	518.08	393.983	952.107	1046
RFWD3	1050.28	-1.12289	0.271935	-4.12926	3.64e-05	0.00127489	658.701	914.781	568.901	1645.11	1463.91
LOC115492365	439.148	-1.12329	0.37037	-3.03288	0.00242228	0.0300774	305.525	403.609	186.58	593.268	706.759
TPGS1	355.178	-1.12446	0.282418	-3.98154	6.85e-05	0.00207315	281.233	254.599	188.246	504.843	546.97
EEPD1	1642.44	-1.12814	0.299105	-3.77171	0.000162135	0.00396043	880.137	1534.5	927.901	2422.42	2447.23
LOC100223967	2414.38	-1.13441	0.27932	-4.06132	4.88e-05	0.00162502	2025.62	1723.97	1151.13	3645.97	3525.19
DIPK1B	634.866	-1.13823	0.320124	-3.5556	0.000377111	0.00763492	286.839	463.805	535.584	898.641	989.463
SSTR5	109.087	-1.13912	0.397606	-2.86496	0.00417064	0.0432975	65.403	62.1696	93.2898	181.99	142.581
TRIM35	1969.93	-1.14349	0.218173	-5.24121	1.6e-07	1.42e-05	1095.03	1383.52	1504.3	2773.04	3093.76
TMEM125	1402.22	-1.14569	0.2958	-3.87318	0.000107424	0.00292303	860.516	1245.36	727.161	1835.33	2342.75
LOC121468037	500.627	-1.14875	0.243016	-4.72704	2.28e-06	0.000135408	277.495	376.965	355.668	756.75	736.259
STAB1	741.311	-1.15203	0.3102	-3.71385	0.000204132	0.00473983	491.457	638.472	363.997	961.361	1251.27
LOC100229594	15273.2	-1.15531	0.319717	-3.61355	0.000302038	0.00651853	9429.24	14408.5	6895.12	23262.9	22370.5
ATG9B	3278.21	-1.15895	0.410465	-2.82349	0.00475036	0.046867	1390.28	3582.15	1614.25	4448.99	5355.39
RPP21	556.272	-1.16437	0.261194	-4.45787	8.28e-06	0.000381127	427.922	299.006	388.152	907.895	758.384
LOC121468575	13203.6	-1.16598	0.158597	-7.35187	1.95e-13	7.66e-11	8277.21	9240.57	8932.5	18708	20859.8
DOK5	121.486	-1.1704	0.391973	-2.98591	0.00282732	0.0333948	97.1701	58.2223	87.4592	197.413	167.164
LOC115497750	219.532	-1.17357	0.300175	-3.90963	9.24e-05	0.00262869	139.215	172.693	126.608	300.232	358.911
TLCD3A	1844.86	-1.17394	0.302577	-3.8798	0.000104544	0.00285273	1273.49	831.888	1577.6	2627.03	2914.31
TMEM254	39320.9	-1.18881	0.334073	-3.55853	0.00037294	0.00758591	24033.7	37234.6	16757.2	59592	58986.8
C1S	1726.2	-1.19137	0.241108	-4.94122	7.76e-07	5.24e-05	1264.15	1223.65	934.564	2945.77	2262.86
TIFA	246.533	-1.19601	0.375532	-3.18484	0.00144834	0.0209843	193.406	191.443	103.285	397.911	346.619
LOC100232483	13997.3	-1.19803	0.217468	-5.50901	3.61e-08	4.06e-06	7524.14	10902.4	9241.52	20508.3	21810
EFHD1	2345.85	-1.20279	0.331309	-3.63043	0.000282948	0.00617083	1707.95	1953.9	966.216	3129.82	3971.37
USP18	92.8358	-1.20544	0.40529	-2.97427	0.00293688	0.0341568	56.994	58.2223	67.4685	113.101	168.393
TNFRSF9	72.6777	-1.2211	0.432728	-2.82187	0.00477447	0.0470728	52.3224	49.3409	40.8143	127.496	93.4152
AK1	1108.65	-1.22997	0.402599	-3.05508	0.00224997	0.0287501	616.656	1122.01	423.969	1733.53	1647.06
LOC100221985	107.365	-1.23191	0.438046	-2.81228	0.00491919	0.0481721	78.4836	47.3673	83.2945	191.244	136.435
ARHGEF37	2347.47	-1.23605	0.284919	-4.33826	1.44e-05	0.000614418	1402.43	2020.02	1144.47	3404.35	3766.11
GBA2	2951	-1.23837	0.399379	-3.10074	0.00193036	0.025751	1403.36	3074.93	1256.91	4136.42	4883.4
TRIM24	2179.19	-1.25162	0.245678	-5.09454	3.5e-07	2.59e-05	1274.42	1770.35	1166.96	3370.42	3313.78
LOC100232173	243.348	-1.25258	0.42769	-2.92871	0.00340372	0.0378969	167.245	214.14	89.1251	414.362	331.87
BOLA2B	707.34	-1.2569	0.24871	-5.05369	4.33e-07	3.14e-05	507.34	448.016	408.976	1255.42	916.943
LOC105759208	3331.95	-1.25868	0.267577	-4.70401	2.55e-06	0.000150395	2337.69	2553.89	1528.45	4994.96	5244.77
RAC2	154.772	-1.26485	0.402275	-3.14424	0.00166517	0.0233251	131.74	74.9982	90.791	279.669	196.663
PPIF	3475.9	-1.2656	0.352073	-3.59472	0.000324741	0.00690575	2540.44	2873.62	1263.58	5473.07	5228.79
LOC121470794	865.431	-1.26732	0.215434	-5.88262	4.04e-09	6.81e-07	499.865	638.472	523.089	1271.88	1393.85
RASSF10	3152.82	-1.26952	0.323393	-3.92562	8.65e-05	0.0024942	1565	2898.29	1583.43	4516.85	5200.52
LOC115495725	955.576	-1.27048	0.393317	-3.23016	0.00123719	0.0186711	361.585	542.75	927.068	1457.98	1488.5
TMEM63C	729.282	-1.27336	0.289965	-4.39144	1.13e-05	0.000504039	607.313	401.635	387.319	1021	1229.15
CSF2RB	416.842	-1.2852	0.447262	-2.87348	0.00405978	0.04242	404.564	136.181	253.215	662.157	628.094
SMIM29	1030.48	-1.28525	0.331232	-3.8802	0.000104371	0.00285273	545.648	935.504	482.275	1600.9	1588.06
KCNQ1	278.333	-1.28621	0.308154	-4.17391	2.99e-05	0.00111343	170.048	203.285	156.594	351.642	510.096
UNC13D	303.999	-1.2885	0.354773	-3.63189	0.000281348	0.00614517	194.34	135.194	248.218	405.108	537.137
UNC93A	186.319	-1.29492	0.427167	-3.03141	0.00243413	0.0301471	88.7612	176.641	88.2922	269.387	308.516
TEAD3	2161.59	-1.30168	0.441363	-2.94922	0.00318572	0.0364661	708.221	1152.6	2227.29	2986.9	3732.92
CHMP2A	547	-1.30315	0.464152	-2.80759	0.0049914	0.0486167	189.669	374.991	468.948	552.14	1149.25
LOC100226809	215.246	-1.30495	0.309744	-4.21298	2.52e-05	0.000966958	122.397	116.445	167.422	345.473	324.495
PLD4	191.643	-1.31231	0.439312	-2.98719	0.0028155	0.0333605	176.588	81.9059	102.452	352.67	244.6
AP1M2	875.327	-1.31718	0.26451	-4.97971	6.37e-07	4.34e-05	697.943	490.449	456.454	1405.54	1326.25
SELE	341.4	-1.32038	0.40639	-3.24903	0.00115798	0.0178472	313.934	140.128	186.58	612.803	453.555
STYXL1	78.7322	-1.3208	0.450998	-2.92861	0.00340479	0.0378969	66.3373	41.4464	39.9814	125.44	120.456
SOCS3	303.14	-1.32227	0.366853	-3.60436	0.000312926	0.00670365	213.961	234.863	119.944	506.899	440.035
UBE2R2	4153.6	-1.3253	0.303618	-4.36503	1.27e-05	0.000556922	1907.9	3606.82	2262.28	6407.7	6583.31
LOC115490557	6671.76	-1.32677	0.239378	-5.54256	2.98e-08	3.54e-06	3611.18	4970.6	3901.51	8919.58	11955.9
LOC115498586	429.319	-1.32745	0.254719	-5.21143	1.87e-07	1.57e-05	271.889	310.848	220.73	668.326	674.802
LOC100227878	1696.16	-1.32799	0.310982	-4.2703	1.95e-05	0.000784261	847.436	859.519	1464.32	2379.24	2930.29
ENDOU	4849.63	-1.34194	0.401333	-3.3437	0.000826681	0.0138286	1900.42	4818.63	2295.6	6706.91	8526.59
LITAFD	2792.13	-1.35377	0.374214	-3.61763	0.000297312	0.0064261	1626.67	2540.07	997.035	4396.56	4400.35
LOC115491041	127.367	-1.361	0.410857	-3.31259	0.000924352	0.0150459	64.4686	104.603	65.8027	169.652	232.309
MOV10	372.325	-1.37229	0.253847	-5.40598	6.45e-08	6.58e-06	194.34	253.612	234.89	546.999	631.781
LOC121468494	1232.06	-1.37329	0.302451	-4.54054	5.61e-06	0.000283537	569.94	791.428	897.082	1544.35	2357.5
PNPLA4	855.435	-1.37793	0.295001	-4.67092	3e-06	0.000171252	455.952	696.694	413.141	1428.16	1283.23
LOC115496188	403.22	-1.38506	0.405222	-3.41804	0.000630747	0.0112518	174.719	376.965	184.081	587.098	693.239
PRKCQ	76.4716	-1.38829	0.420041	-3.30513	0.000949331	0.0153834	54.191	37.4991	47.4779	114.129	129.06
PARP10	367.953	-1.38901	0.350734	-3.96029	7.49e-05	0.00222022	211.158	155.917	302.359	533.632	636.698
UNC119	1795.8	-1.3896	0.320992	-4.32908	1.5e-05	0.000636829	1166.98	1400.3	702.173	2628.06	3081.47
HAS3	187.281	-1.39415	0.308727	-4.51582	6.31e-06	0.000307991	104.645	103.616	131.605	268.358	328.182
LOC100220557	701.159	-1.39582	0.480858	-2.90277	0.00369876	0.0400321	744.659	246.705	281.535	1065.21	1167.69
LOC121468878	1911.46	-1.39874	0.25921	-5.39617	6.81e-08	6.81e-06	880.137	1421.02	1164.46	2867.63	3224.05
TENT5B	5670.33	-1.40877	0.3796	-3.71119	0.000206283	0.00477149	2983.31	5228.16	2024.06	9051.19	9064.96
LOC105759399	298.057	-1.40898	0.41737	-3.37585	0.000735891	0.0126154	211.158	127.3	199.074	313.599	639.156
UBL7	1601.51	-1.41392	0.256331	-5.51602	3.47e-08	3.96e-06	725.973	1099.32	1058.67	2393.63	2729.93
LOC100219821	768.526	-1.41844	0.329745	-4.30162	1.7e-05	0.000700574	410.17	643.406	328.18	1219.44	1241.44
LCP1	864.682	-1.42844	0.352561	-4.0516	5.09e-05	0.00167287	726.907	449.989	370.661	1626.6	1149.25
ANKRD52	279.818	-1.43084	0.397598	-3.5987	0.000319808	0.00683089	126.134	235.85	138.269	356.783	542.054
LOC100218590	2165.87	-1.45711	0.429174	-3.39515	0.000685898	0.0119475	1290.31	1928.24	608.05	3583.25	3419.49
LOC100226582	391.093	-1.45856	0.303449	-4.80663	1.53e-06	9.48e-05	277.495	217.1	195.742	520.266	744.863
LOC100219991	352.737	-1.46101	0.383504	-3.80965	0.000139165	0.00351218	157.901	307.887	156.594	550.083	591.22
LOC115490720	143.088	-1.46952	0.374851	-3.92027	8.84e-05	0.00254016	82.2209	62.1696	106.617	221.062	243.371
SLC25A37	327.587	-1.48501	0.502114	-2.95751	0.00310135	0.0357259	129.872	328.611	113.281	456.518	609.657
LOC100219113	1907.85	-1.50036	0.376271	-3.98746	6.68e-05	0.00203778	961.424	1663.78	680.516	2896.42	3337.13
HTR7	78.3083	-1.50578	0.536198	-2.80825	0.00498111	0.0485817	53.2567	57.2355	24.9883	104.876	151.185
IRF4	46.2181	-1.5082	0.519372	-2.90389	0.00368562	0.0399329	27.0955	22.6968	29.986	87.3964	63.9156
LOC115491116	52.1457	-1.50914	0.520525	-2.89926	0.00374043	0.0403027	27.0955	22.6968	39.9814	81.2273	89.7277
HSD17B7	14110	-1.52072	0.273562	-5.55896	2.71e-08	3.31e-06	9498.38	9095.51	5626.54	21837.8	24492
LOC115498526	1153.73	-1.52181	0.356143	-4.27304	1.93e-05	0.000776812	684.862	392.754	901.246	1866.17	1923.61
PDZK1IP1	880.311	-1.5247	0.283271	-5.38246	7.35e-08	7.2e-06	365.322	616.762	526.421	1523.78	1369.27
FAH	106.605	-1.52871	0.420309	-3.63712	0.000275703	0.00604005	77.5492	59.2091	45.812	200.498	149.956
ANKRD9	1763.39	-1.53449	0.38605	-3.97486	7.04e-05	0.0021277	854.91	1540.42	613.048	2706.21	3102.37
LOC105760408	732.929	-1.53961	0.340572	-4.52065	6.17e-06	0.000303089	385.877	581.236	280.702	1218.41	1198.42
CMPK2	90.4867	-1.54134	0.504658	-3.05423	0.00225636	0.0287557	71.0089	28.6177	54.1414	157.314	141.352
ANKRD2	80.3204	-1.55445	0.555436	-2.79861	0.00513225	0.0496829	35.5045	73.0246	27.4872	131.609	133.977
TNFRSF8	763.588	-1.56252	0.394814	-3.95762	7.57e-05	0.00223599	560.597	498.343	227.394	1341.79	1189.81
TDRD5	133.099	-1.56655	0.321247	-4.87646	1.08e-06	7.09e-05	82.2209	69.0773	72.4662	230.315	211.413
SOCS1	233.753	-1.56979	0.280357	-5.59926	2.15e-08	2.76e-06	118.66	149.01	124.942	418.475	357.682
LOC115492889	161.946	-1.57208	0.542164	-2.89964	0.0037359	0.0402838	88.7612	143.089	39.9814	253.964	283.933
LY96	77.507	-1.57731	0.504623	-3.12571	0.00177374	0.0243373	58.8627	38.4859	32.4849	159.37	98.3317
IRF7	529.161	-1.58054	0.405445	-3.89829	9.69e-05	0.00269671	341.964	154.931	386.486	925.374	837.049
LOC121468881	78.7582	-1.58867	0.542195	-2.93008	0.00338874	0.0378053	28.9642	33.5518	68.3015	144.975	117.998
PLSCR1	83.8291	-1.59272	0.504245	-3.15862	0.00158518	0.0224511	54.191	25.6573	59.1391	138.806	141.352
LOC100225830	298.535	-1.60121	0.520805	-3.07448	0.00210867	0.0273543	82.2209	275.322	136.603	607.662	390.869
ACAP1	101.394	-1.60413	0.497488	-3.22446	0.00126211	0.0189291	85.9582	42.4332	39.1484	156.285	183.143
LOC100221316	308.08	-1.6367	0.448412	-3.64999	0.000262247	0.005789	263.481	104.603	133.271	595.324	443.722
ADM2	491.624	-1.63778	0.467386	-3.50412	0.000458117	0.00882719	236.385	430.253	133.271	779.371	878.84
CIITA	101.952	-1.64433	0.498885	-3.29601	0.000980693	0.0158209	83.1552	40.4596	41.6472	142.919	201.58
CX3CR1	38.4933	-1.65288	0.583513	-2.83264	0.00461651	0.0463024	28.0298	15.7891	18.3248	62.7198	67.6031
LOC115495360	78.6771	-1.66194	0.438914	-3.78648	0.000152795	0.003788	48.5851	46.3805	31.6519	119.27	147.498
LOC115496483	59.7022	-1.66217	0.534397	-3.11037	0.00186855	0.0251855	28.0298	23.6836	44.1461	120.299	82.3528
LOC121468588	187.788	-1.66396	0.393461	-4.22904	2.35e-05	0.000910083	94.3671	104.603	102.452	215.921	421.597
LOC100226896	487.796	-1.66435	0.358937	-4.63689	3.54e-06	0.000193566	354.11	228.942	200.74	1008.66	646.531
DTD2	732.145	-1.67054	0.370268	-4.5117	6.43e-06	0.0003126	483.982	465.778	223.229	1333.57	1154.17
LOC115493244	266.998	-1.68148	0.465836	-3.60961	0.000306661	0.00660848	224.239	76.9718	124.109	458.574	451.097
LOC100190450	530.856	-1.68168	0.389122	-4.32173	1.55e-05	0.000649733	270.955	196.377	378.157	1159.8	648.989
STX1B	54.2558	-1.68385	0.552417	-3.04816	0.00230249	0.0291581	17.7522	39.4727	29.1531	85.3401	99.5609
LOC115490593	772.203	-1.7141	0.370251	-4.62957	3.66e-06	0.000197555	252.269	374.004	584.727	1396.29	1253.73
MMP9	379.998	-1.71762	0.50173	-3.42339	0.000618457	0.0110763	341.964	122.365	130.772	524.379	780.508
NKPD1	591.304	-1.73229	0.284514	-6.08859	1.14e-09	2.17e-07	270.955	373.017	275.705	848.26	1188.58
LOC115492733	78.4145	-1.73642	0.500792	-3.46735	0.000525615	0.00979819	33.6358	28.6177	59.1391	124.411	146.268
LOC121468620	116.022	-1.74685	0.435612	-4.01011	6.07e-05	0.00189697	61.6656	46.3805	70.8003	148.06	253.204
LOC100222934	52.9287	-1.75608	0.521205	-3.36927	0.000753689	0.0128095	20.5552	25.6573	34.9837	80.1991	103.248
GHRH	49.8647	-1.76746	0.589742	-2.99701	0.00272643	0.0326789	32.7015	29.6046	14.1601	96.6502	76.2071
CDC34	5069.66	-1.76994	0.243535	-7.2677	3.66e-13	1.26e-10	2292.84	3281.17	2169.82	8637.85	8966.63
DUSP15	77.999	-1.77952	0.45669	-3.89657	9.76e-05	0.00271072	47.6507	26.6441	44.1461	138.806	132.748
ZNFX1	578.137	-1.78769	0.29825	-5.99394	2.05e-09	3.67e-07	327.949	223.021	324.016	836.949	1178.75
LOC115497745	306.903	-1.78823	0.609508	-2.93389	0.00334744	0.037461	287.773	55.2618	121.61	620.001	449.868
ATP8B3	1870.66	-1.79101	0.327298	-5.47209	4.45e-08	4.85e-06	948.343	1247.34	633.038	2772.01	3752.59
IL22RA1	271.145	-1.81363	0.346124	-5.23983	1.61e-07	1.42e-05	125.2	181.575	99.1205	460.631	489.2
GDF11	89.7411	-1.83663	0.453145	-4.05307	5.05e-05	0.00166999	44.8477	57.2355	30.819	138.806	176.997
C1QL4	46.3536	-1.84443	0.59659	-3.09162	0.00199069	0.0261276	18.6866	29.6046	19.9907	56.5506	106.936
LOC115491783	204.486	-1.85035	0.595716	-3.1061	0.00189573	0.0254101	106.513	160.851	33.3178	332.106	389.64
LOC105758853	37227.9	-1.85195	0.45172	-4.09977	4.14e-05	0.00140797	19378	27564.8	7698.91	60884.5	70613.3
LOC115491233	66.7433	-1.85446	0.529391	-3.50301	0.000460035	0.00884866	47.6507	28.6177	21.6566	107.96	127.831
LOC100217705	92.7975	-1.85925	0.508512	-3.65626	0.000255927	0.00571031	66.3373	34.5386	34.9837	201.526	126.602
MAST1	81.8907	-1.86285	0.517441	-3.60013	0.00031806	0.00680357	24.2925	43.42	51.6426	113.101	176.997
LOC115498500	6817.33	-1.86534	0.199666	-9.34228	9.43e-21	6.51e-18	2941.26	3409.46	3589.99	13424.1	10721.8
PARP9	532.329	-1.90771	0.343584	-5.55239	2.82e-08	3.41e-06	345.701	167.759	246.552	955.192	946.443
WDFY4	98.5001	-1.92147	0.473508	-4.05793	4.95e-05	0.00163932	62.6	46.3805	30.819	144.975	207.726
LOC121469304	2055.05	-1.93413	0.50445	-3.83414	0.000126006	0.00329272	1654.69	849.651	392.317	4106.6	3271.99
NCF4	37.5836	-1.93551	0.594164	-3.25753	0.00112386	0.0174512	14.9492	19.7364	18.3248	83.2837	51.6242
IRF8	199.744	-1.94052	0.37191	-5.21772	1.81e-07	1.55e-05	97.1701	63.1564	119.944	380.432	338.015
TNFRSF1B	333.589	-1.94207	0.617965	-3.14268	0.00167407	0.0234127	237.319	190.456	40.8143	624.113	575.241
LOC115495121	276.767	-1.95988	0.543687	-3.6048	0.00031239	0.00670207	45.7821	155.917	183.248	486.335	512.554
SHLD1	206.631	-1.96982	0.487227	-4.04291	5.28e-05	0.0017244	59.797	70.0641	155.761	325.937	421.597
LOC115493251	301.796	-1.99976	0.462753	-4.32145	1.55e-05	0.000649733	220.501	76.9718	114.113	586.07	511.325
MYO1F	109.619	-2.03518	0.618358	-3.29126	0.000997391	0.0159836	50.4537	17.7627	78.2968	177.877	223.705
C1QC	525.673	-2.06003	0.433532	-4.75173	2.02e-06	0.000121874	364.388	168.746	162.424	1179.34	753.467
LOC115498523	2416.48	-2.08104	0.360629	-5.77059	7.9e-09	1.17e-06	1154.83	610.841	1396.02	3882.46	5038.27
RSAD2	77.8483	-2.08886	0.572277	-3.65008	0.000262154	0.005789	41.1104	16.7759	43.3131	111.045	176.997
LOC121468574	5225.05	-2.12985	0.384504	-5.53921	3.04e-08	3.55e-06	2045.24	3246.63	1376.86	7488.33	11968.2
DTX3L	252.729	-2.1299	0.290533	-7.331	2.28e-13	8.5e-11	106.513	89.8005	125.775	440.067	501.492
CD83	67.282	-2.13279	0.511523	-4.16949	3.05e-05	0.00112373	38.3074	27.6309	19.9907	146.003	104.477
CD74	8853.84	-2.15754	0.395822	-5.45079	5.01e-08	5.34e-06	5758.26	2225.28	3155.2	19269.4	13861.1
LOC121468750	331.615	-2.16124	0.306242	-7.05729	1.7e-12	5.24e-10	149.492	158.878	108.283	534.661	706.759
CFAP44	96.153	-2.1671	0.620439	-3.49285	0.000477902	0.00911976	47.6507	56.2487	16.6589	125.44	234.767
TMEM233	58.9543	-2.18473	0.769611	-2.83875	0.00452909	0.0456783	14.0149	49.3409	9.99534	99.7348	121.686
CD3E	111.596	-2.18609	0.428642	-5.10003	3.4e-07	2.54e-05	59.797	33.5518	44.979	242.654	176.997
RELL2	63.6429	-2.19263	0.652657	-3.35955	0.000780693	0.0131809	21.4895	11.8418	44.979	112.073	127.831
LOC121470834	33.0423	-2.19267	0.713325	-3.07387	0.00211301	0.0273861	20.5552	12.8286	7.4965	49.3533	74.978
LOC101233409	526.095	-2.19751	0.424918	-5.1716	2.32e-07	1.85e-05	329.818	168.746	149.93	1235.89	746.092
LOC100225149	146.206	-2.20171	0.64737	-3.40101	0.00067138	0.0117881	114.922	37.4991	27.4872	337.247	213.872
IRF1	546.46	-2.22483	0.375896	-5.91873	3.24e-09	5.6e-07	258.809	152.957	251.549	734.13	1334.85
LOC100223160	36.168	-2.23454	0.678354	-3.29406	0.000987521	0.0158781	9.34328	10.855	23.3225	70.9453	66.3739
LOC100222957	102.766	-2.23561	0.433883	-5.15256	2.57e-07	2e-05	51.388	27.6309	44.979	212.836	176.997
NPEPPS	398.36	-2.24648	0.393289	-5.71204	1.12e-08	1.59e-06	159.77	224.995	94.1228	711.51	801.404
ITGB2	157.357	-2.28122	0.49068	-4.64909	3.33e-06	0.000185264	95.3015	33.5518	56.6403	332.106	269.183
LOC105760863	293.032	-2.28413	0.500362	-4.56495	5e-06	0.000257863	88.7612	192.43	64.1368	452.405	667.427
LOC121468673	32.3136	-2.33635	0.683738	-3.41702	0.000633104	0.0112661	16.8179	12.8286	7.4965	74.0299	50.395
PTGER3	875.297	-2.35201	0.352003	-6.68179	2.36e-11	6.58e-09	274.692	480.581	239.055	1499.11	1883.05
FCER1G	21.3977	-2.35402	0.807247	-2.91611	0.00354428	0.0389088	7.47462	5.92091	10.8283	54.4943	28.2704
STX11	2608.67	-2.37972	0.256911	-9.26282	1.99e-20	1.31e-17	740.922	1095.37	1082	5650.95	4474.09
APOA4	294.049	-2.39676	0.242144	-9.89806	4.24e-23	3.24e-20	113.054	104.603	108.283	585.042	559.262
HCK	26.1454	-2.39864	0.685157	-3.50086	0.000463754	0.00890838	9.34328	7.89455	11.6612	57.5788	44.2493
LOC115497917	22.0429	-2.40839	0.832744	-2.89211	0.0038266	0.0409271	11.2119	9.86819	3.33178	45.2405	40.5618
C3H6orf58	272.722	-2.42033	0.762827	-3.17285	0.00150953	0.0216545	21.4895	218.087	59.1391	551.112	513.783
LOC105758806	47.6929	-2.42478	0.685489	-3.5373	0.000404241	0.00808649	8.40895	17.7627	25.8213	121.327	65.1448
SRGN	331.245	-2.45363	0.651843	-3.76414	0.000167124	0.00404642	179.391	31.5782	144.932	887.331	412.993
CSF3R	134.603	-2.46581	0.398113	-6.19374	5.88e-10	1.17e-07	62.6	33.5518	47.4779	278.64	250.746
LOC115491043	434.605	-2.50725	0.551518	-4.5461	5.46e-06	0.000277129	88.7612	280.256	84.9604	669.354	1049.69
LOC121471092	47.0447	-2.52313	0.783854	-3.21888	0.00128692	0.0192414	5.60597	31.5782	11.6612	96.6502	89.7277
LOC100232263	51.2436	-2.52686	0.506712	-4.98677	6.14e-07	4.24e-05	14.9492	18.7496	19.1577	91.5092	111.852
LOC115498520	110.119	-2.56697	0.669053	-3.83673	0.000124683	0.00327587	70.0746	18.7496	22.4895	286.866	152.414
LOC100226538	5637.38	-2.5672	0.407892	-6.29382	3.1e-10	6.71e-08	2421.78	966.095	2304.76	8806.48	13687.8
LOC115493503	39.7722	-2.56784	0.567151	-4.52761	5.97e-06	0.000297311	11.2119	14.8023	14.1601	87.3964	71.2905
EPB42	33.2041	-2.5691	0.648419	-3.9621	7.43e-05	0.00220793	14.0149	6.90773	12.4942	69.9172	62.6865
BCL2A1	61.4963	-2.56919	0.530747	-4.84071	1.29e-06	8.3e-05	26.1612	16.7759	19.1577	153.201	92.186
LOC115497967	63.9393	-2.58791	0.554746	-4.66504	3.09e-06	0.000172781	22.4239	25.6573	15.826	87.3964	168.393
LOC121469310	39.8694	-2.58886	0.759768	-3.40743	0.000655777	0.0115985	7.47462	7.89455	24.1554	62.7198	97.1026
C1QB	401.735	-2.61621	0.343136	-7.62441	2.45e-14	1.08e-11	171.916	99.6687	123.276	956.22	657.594
LOC115491042	772.122	-2.62522	0.581927	-4.51125	6.44e-06	0.0003126	140.149	489.462	125.775	1129.98	1975.24
IL18	216.523	-2.65939	0.419204	-6.34391	2.24e-10	5.16e-08	91.5641	61.1827	54.9744	309.486	565.408
LOC100220410	75.2772	-2.67319	0.824278	-3.24307	0.0011825	0.0180905	23.3582	44.4068	4.16472	171.708	132.748
IFI35	458.116	-2.68863	0.368684	-7.29251	3.04e-13	1.08e-10	186.866	93.7478	151.596	1107.36	751.009
B2M	2941.59	-2.69047	0.388624	-6.92308	4.42e-12	1.34e-09	1227.71	514.132	1031.19	7258.02	4676.9
TIA1	36.9726	-2.7183	0.642011	-4.23404	2.3e-05	0.000897277	9.34328	16.7759	8.32945	66.8326	83.582
LOC100232617	51.0782	-2.7315	0.663241	-4.1184	3.82e-05	0.00131737	27.0955	10.855	9.16239	91.5092	116.769
LOC115498566	24.4739	-2.73416	0.851381	-3.21145	0.00132069	0.0196048	10.2776	9.86819	2.49883	43.1841	56.5408
LOC101232941	127.691	-2.73777	0.83135	-3.29316	0.000990691	0.0159114	12.1463	14.8023	89.9581	318.74	202.809
LOC115496888	138.147	-2.75204	0.429246	-6.41135	1.44e-10	3.61e-08	45.7821	36.5123	43.3131	196.385	368.744
AANAT	107.286	-2.77903	0.54058	-5.14083	2.74e-07	2.11e-05	40.1761	27.6309	28.3201	124.411	315.891
LOC100231469	7714.69	-2.79801	0.254881	-10.9777	4.89e-28	6.45e-25	2219.03	1811.8	2812.02	17797	13933.6
LOC100227652	28.7614	-2.82858	0.707115	-4.00017	6.33e-05	0.00195733	9.34328	10.855	4.99767	53.4661	65.1448
LOC121468619	285.01	-2.84365	0.68272	-4.16518	3.11e-05	0.00113652	42.0448	174.667	29.986	649.818	528.533
LOC100232117	42.113	-2.85021	0.620328	-4.59469	4.33e-06	0.000229402	8.40895	12.8286	14.993	107.96	66.3739
LOC115494032	28.9963	-2.87707	0.997818	-2.88336	0.00393458	0.0416824	14.0149	9.86819	0.832945	57.5788	62.6865
LOC100219761	49.109	-2.88247	0.588424	-4.89862	9.65e-07	6.36e-05	18.6866	13.8155	9.16239	120.299	83.582
LOC115496342	487.006	-2.88597	0.458481	-6.29462	3.08e-10	6.71e-08	82.2209	162.825	165.756	1409.65	614.573
LOC121468414	54.0325	-2.94211	0.669074	-4.39729	1.1e-05	0.000492173	18.6866	6.90773	18.3248	75.0581	151.185
LOC121468294	425.376	-2.99192	0.644575	-4.64169	3.46e-06	0.000190937	102.776	27.6309	206.57	879.105	910.798
LOC116807110	1102.27	-3.00379	0.196793	-15.2637	1.34e-52	3.87e-49	304.591	281.243	282.368	2122.19	2520.98
LOC100229421	143.006	-3.00617	0.403711	-7.44633	9.6e-14	3.87e-11	36.4388	25.6573	49.9767	285.838	317.12
LOC121470386	64.9707	-3.02216	0.550397	-5.49086	4e-08	4.39e-06	22.4239	8.88137	19.1577	130.581	143.81
RXFP3	19.2303	-3.02872	0.879149	-3.44506	0.000570937	0.0104549	4.67164	7.89455	2.49883	44.2123	36.8744
LOC100232370	55.1694	-3.03109	0.580032	-5.22573	1.73e-07	1.51e-05	15.8836	18.7496	8.32945	97.6784	135.206
SERPING1	101.825	-3.03247	0.585283	-5.1812	2.2e-07	1.78e-05	18.6866	14.8023	44.979	173.765	256.892
LOC121471181	18.6203	-3.0353	0.850647	-3.56822	0.000359416	0.0073833	4.67164	2.96046	6.66356	37.015	41.791
IFI6	178.115	-3.09815	0.692647	-4.47291	7.72e-06	0.000362091	14.9492	26.6441	90.791	434.926	323.266
LOC100226943	1288.41	-3.12476	0.237816	-13.1394	1.96e-39	4.73e-36	331.686	250.652	362.331	2914.93	2582.44
LOC121470955	76.5607	-3.1366	0.481872	-6.50919	7.56e-11	2.03e-08	12.1463	23.6836	19.9907	169.652	157.331
LOC116807418	1820.16	-3.14527	0.181311	-17.3473	2.07e-67	1.5e-63	398.958	481.567	438.962	3876.29	3905
LOC121470139	562.122	-3.15341	0.29691	-10.6208	2.39e-26	2.88e-23	101.842	139.141	164.09	1049.79	1355.75
LOC100223480	134.589	-3.15934	0.446125	-7.08175	1.42e-12	4.59e-10	28.9642	20.7232	46.6449	307.43	269.183
LOC115495442	44.9534	-3.169	0.571964	-5.54055	3.02e-08	3.55e-06	8.40895	13.8155	9.99534	102.819	89.7277
LOC115491921	1316.21	-3.22221	0.408799	-7.88212	3.22e-15	1.46e-12	299.919	177.627	433.131	2086.2	3584.19
LOC100229977	73.0979	-3.23062	0.510324	-6.33053	2.44e-10	5.54e-08	13.0806	12.8286	24.1554	147.032	168.393
LOC115497097	21.638	-3.23264	0.82902	-3.89935	9.65e-05	0.00269004	5.60597	6.90773	2.49883	45.2405	47.9367
LOC100232623	66.2189	-3.25555	0.614933	-5.29415	1.2e-07	1.11e-05	17.7522	7.89455	19.1577	189.188	97.1026
LOC116807419	3273.84	-3.34679	0.20597	-16.2489	2.27e-59	1.1e-55	780.164	648.34	674.685	6292.54	7973.47
LOC100217693	231.347	-3.35222	0.36242	-9.24956	2.25e-20	1.42e-17	64.4686	40.4596	43.3131	588.127	420.368
LOC121468546	357.523	-3.39093	0.302403	-11.2133	3.51e-29	5.09e-26	62.6	68.0905	92.4569	693.002	871.465
SLC2A6	75.7977	-3.41325	0.646602	-5.27875	1.3e-07	1.19e-05	23.3582	4.93409	18.3248	186.103	146.268
TEX36	29.7409	-3.44392	1.20921	-2.84806	0.0043986	0.0449563	0	14.8023	3.33178	74.0299	56.5408
GSDMA	59.5688	-3.46463	1.16033	-2.98591	0.00282737	0.0333948	28.9642	0	6.66356	161.426	100.79
LOC116807555	2530.87	-3.51885	0.28404	-12.3886	3.01e-35	6.24e-32	646.555	361.176	456.454	5339.41	5850.74
LOC105758841	17029.5	-3.56235	0.351352	-10.139	3.71e-24	4.14e-21	3908.29	3890.04	1795.83	40549.9	35003.6
LOC115492664	487.321	-3.56917	0.437868	-8.15124	3.6e-16	1.8e-13	62.6	60.1959	149.93	1015.86	1148.02
LOC121469174	19.0897	-3.59324	1.22269	-2.9388	0.00329483	0.0371878	2.80298	7.89455	0	38.0432	46.7076
LOC121468547	15.463	-3.60637	1.23097	-2.92971	0.0033928	0.0378215	5.60597	2.96046	0	31.874	36.8744
LOC100223636	705.493	-3.64195	0.364191	-10.0001	1.52e-23	1.38e-20	121.463	77.9587	178.25	1430.22	1719.58
COL9A2	71.1535	-3.72149	0.683305	-5.44631	5.14e-08	5.4e-06	16.8179	13.8155	5.83061	89.4528	229.85
ACOD1	77.6722	-3.81148	0.567219	-6.7196	1.82e-11	5.18e-09	5.60597	17.7627	14.1601	192.272	158.56
LOC100227297	913.071	-3.81336	0.41325	-9.22775	2.76e-20	1.67e-17	224.239	131.247	84.9604	1698.58	2426.34
LOC121469818	32.5927	-3.82848	0.707201	-5.41357	6.18e-08	6.35e-06	7.47462	3.94727	4.16472	76.0863	71.2905
LOC105760019	86.7515	-3.88644	0.550525	-7.05951	1.67e-12	5.24e-10	6.5403	15.7891	17.4918	160.398	233.538
LOC116806962	52.2821	-3.9037	1.0102	-3.86427	0.000111421	0.0030036	12.1463	11.8418	0	105.904	131.519
LOC100220412	401.642	-4.01348	1.29367	-3.10241	0.0019195	0.025634	137.346	10.855	22.4895	1226.63	610.886
LGALS2	21.4573	-4.01752	1.14275	-3.51564	0.000438694	0.00855158	0	4.93409	4.16472	69.9172	28.2704
SH2D1A	49.1966	-4.05952	0.907711	-4.47226	7.74e-06	0.000362091	15.8836	1.97364	2.49883	128.524	97.1026
LOC100217789	44.7031	-4.32176	0.638667	-6.76685	1.32e-11	3.82e-09	6.5403	4.93409	4.16472	93.5656	114.311
LOC116807396	39.9333	-4.4336	0.754884	-5.87323	4.27e-09	7.12e-07	7.47462	3.94727	1.66589	95.622	90.9569
LOC121468591	118.983	-4.47816	0.59657	-7.50652	6.07e-14	2.52e-11	9.34328	22.6968	5.83061	225.174	331.87
LOC105759186	63.952	-4.66588	0.711374	-6.55897	5.42e-11	1.48e-08	5.60597	10.855	1.66589	129.552	172.081
CD6	9.36837	-4.67014	1.64773	-2.8343	0.00459266	0.0461021	0	0	2.49883	24.6766	19.6663
LOC121468980	56.022	-4.6987	0.852533	-5.51146	3.56e-08	4.03e-06	9.34328	0	5.83061	122.355	142.581
LOC100226902	217.699	-4.75232	0.486459	-9.7692	1.53e-22	1.11e-19	14.0149	21.71	21.6566	717.679	313.432
LOC115492670	981.485	-4.89032	0.882231	-5.54313	2.97e-08	3.54e-06	142.018	21.71	72.4662	2337.08	2334.15
NLRC5	234.587	-4.944	0.499283	-9.90219	4.07e-23	3.24e-20	11.2119	12.8286	29.986	425.672	693.239
IL12RB1	8.23513	-4.95868	1.74218	-2.84626	0.00442363	0.045085	0	1.97364	0	19.5357	19.6663
LOC100218402	72.941	-5.06787	0.581109	-8.72102	2.76e-18	1.48e-15	5.60597	5.92091	4.16472	144.975	204.038
RIBC2	24.4422	-5.23515	1.04902	-4.99053	6.02e-07	4.2e-05	1.86866	2.96046	0	53.4661	63.9156
LOC101233915	54.7334	-5.30501	0.912293	-5.81503	6.06e-09	9.66e-07	7.47462	0	2.49883	172.736	90.9569
TBX21	14.4645	-5.31545	1.46746	-3.6222	0.000292103	0.00634186	0	0	2.49883	45.2405	24.5829
LOC100224927	475.38	-5.46327	0.473618	-11.5352	8.77e-31	1.59e-27	23.3582	10.855	43.3131	1253.37	1046
LOC121468957	6.13633	-5.50081	1.92695	-2.85468	0.00430808	0.044218	0.934328	0	0	11.3101	18.4372
LOC116806707	19.3836	-5.63703	1.36453	-4.13113	3.61e-05	0.00126775	0	2.96046	0	34.9586	58.999
GZMA	158.079	-5.70008	0.56357	-10.1142	4.78e-24	4.95e-21	12.1463	6.90773	3.33178	485.307	282.704
CCL17	494.519	-5.80571	0.505538	-11.4842	1.58e-30	2.55e-27	36.4388	8.88137	19.1577	1514.53	893.59
LOC100229516	1904.22	-5.91498	0.365307	-16.1918	5.76e-59	2.09e-55	63.5343	73.0246	94.1228	6286.37	3004.03
LOC115491181	129.378	-5.97365	0.738321	-8.09086	5.92e-16	2.77e-13	5.60597	0	9.16239	413.334	218.788
LOC115490725	5.70832	-6.40578	2.16625	-2.95708	0.00310567	0.0357365	0	0	0	17.4793	11.0623
LOC115497760	5.7532	-6.41856	2.25457	-2.84691	0.00441462	0.0450296	0	0	0	22.6203	6.14573
IFNG	6.97766	-6.69398	2.00794	-3.33375	0.000856834	0.0141695	0	0	0	16.4511	18.4372
LOC121470784	7.14311	-6.72829	1.99181	-3.37798	0.000730192	0.0125592	0	0	0	18.5075	17.2081
LOC121468062	7.22349	-6.74376	1.98637	-3.39502	0.000686223	0.0119475	0	0	0	16.4511	19.6663
LOC105760323	31.5956	-6.98119	1.26133	-5.5348	3.12e-08	3.59e-06	0	1.97364	0	82.2555	73.7488
LOC115491242	51.4874	-7.09978	1.0485	-6.77138	1.28e-11	3.78e-09	0	2.96046	0	119.27	135.206
LOC100220125	138.201	-7.29762	2.37572	-3.07175	0.00212809	0.0275323	6.5403	0	0	441.095	243.371
LOC115496818	11.6176	-7.42993	1.71567	-4.33063	1.49e-05	0.00063423	0	0	0	29.8176	28.2704
C2H18orf63	11.8232	-7.45534	1.70788	-4.36526	1.27e-05	0.000556922	0	0	0	30.8458	28.2704
LOC100226894	145.843	-7.60102	2.29281	-3.31516	0.000915903	0.0149419	5.60597	0	0	498.674	224.934
LOC121468612	13.8347	-7.68199	1.63863	-4.68807	2.76e-06	0.000159993	0	0	0	35.9868	33.187
LOC115495938	14.2815	-7.72689	1.63221	-4.73399	2.2e-06	0.000132479	0	0	0	30.8458	40.5618
LOC115498147	29.6903	-7.81468	1.49545	-5.22564	1.74e-07	1.51e-05	0.934328	0	0	113.101	34.4161
CD7	17.0754	-7.98519	1.55867	-5.12308	3.01e-07	2.28e-05	0	0	0	41.1277	44.2493
LOC121468723	17.2362	-7.99815	1.56308	-5.1169	3.11e-07	2.33e-05	0	0	0	37.015	49.1659
CLTRN	17.6213	-8.03241	1.59263	-5.04349	4.57e-07	3.28e-05	0	0	0	58.607	29.4995
LOC105758559	21.0891	-8.28865	1.51976	-5.45393	4.93e-08	5.29e-06	0	0	0	39.0714	66.3739
LOC116807510	50.2288	-9.54116	1.33302	-7.15757	8.21e-13	2.77e-10	0	0	0	104.876	146.268
LOC121469074	450.097	-12.7052	1.26254	-10.0632	8.03e-24	7.77e-21	0	0	0	679.636	1570.85

## Sheet: gProfiler_MCRvsMCW
source	term_name	term_id	highlighted	adjusted_p_value	negative_log10_of_adjusted_p_value	term_size	query_size	intersection_size	effective_domain_size	intersections
GO:MF	protein binding	GO:0005515	TRUE	9.55276e-35	34.0199	10460	566	386	25063	SLC45A2,ACTC1,WDR64,PJVK,SHISA9,DLL3,CFAP221,ZP2,TNNC1,SEPTIN3,GABRA1,KNDC1,MYOM1,FRMPD4,GRID1,ABCC8,PPFIA2,RYR2,FRMPD2,PAX6,AADAT,IQCK,TRPC3,KCNQ3,PODN,MYH15,MEGF10,AMPH,EBF2,SCARA5,PFKM,SLITRK2,NEFL,ITGBL1,KCNIP3,EEF1A2,MDGA2,TRPA1,LINGO3,TAFA2,CPLX1,KCNMA1,RAB3C,GRIA3,RALYL,GABRB2,CAP2,IRAG1,GRM5,ATRNL1,FSIP1,ACACB,GPR158,LRRC4C,PROM1,PTPRT,JPH2,STMN3,GAS2L2,PAX3,CNTN4,LIPC,DCLK1,ESM1,PRTG,NEL…
GO:MF	binding	GO:0005488	FALSE	3.44476e-22	21.4628	16378	566	478	25063	SLC45A2,ACTC1,WDR64,PJVK,SHISA9,DLL3,CFAP221,ZP2,TNNC1,IYD,ADAMTS20,SEPTIN3,GABRA1,HENMT1,KNDC1,MYOM1,LVRN,FRMPD4,GRID1,ABCC8,HFM1,PPFIA2,HTR1F,RYR2,FRMPD2,PAX6,AADAT,IQCK,TRPC3,KCNQ3,PODN,MYH15,MEGF10,AMPH,EBF2,SCARA5,MKX,PFKM,SLITRK2,NEFL,ITGBL1,KCNIP3,EEF1A2,MDGA2,TRPA1,ACP5,LINGO3,TAFA2,CPLX1,KCNMA1,RAB3C,GRIA3,ZNF536,RALYL,GABRB2,CAP2,IRAG1,GRM5,ATRNL1,FSIP1,ACACB,GPR158,PIK3C2G,LRRC4C,PROM1…
GO:MF	extracellular matrix structural constituent	GO:0005201	TRUE	5.00959e-18	17.3002	132	566	29	25063	ZP2,COL24A1,COL11A1,COL25A1,SRPX2,LAMA4,COL3A1,FBLN5,COL1A2,FBN1,COL4A1,COL15A1,DCN,LUM,OGN,NID1,NID2,COL5A2,COL4A2,LAMA2,COL12A1,COL6A3,FBLN1,BMPER,COL13A1,COL6A1,COL8A2,COL6A2,MEGF9
GO:MF	extracellular matrix structural constituent conferring tensile strength	GO:0030020	FALSE	2.71673e-12	11.566	42	566	15	25063	COL24A1,COL11A1,COL25A1,COL3A1,COL1A2,COL4A1,COL15A1,COL5A2,COL4A2,COL12A1,COL6A3,COL13A1,COL6A1,COL8A2,COL6A2
GO:MF	collagen binding	GO:0005518	FALSE	8.87716e-09	8.05173	70	566	15	25063	PODN,CTSK,ITGA11,DCN,LUM,NID1,ITGA1,ITGA9,LOX,THBS1,SERPINH1,COL6A1,COL6A2,RELL2,SRGN
GO:MF	cell adhesion molecule binding	GO:0050839	FALSE	1.17844e-07	6.92869	292	566	27	25063	ITGBL1,LRRC4C,PROM1,PTPRT,ESM1,PRTG,CDH2,NRXN1,COL3A1,FBLN5,FBN1,NECTIN3,IGF1,ITGA11,NEXN,CXCL12,TENM4,CNTN1,ITGA1,TSPAN4,ITGA9,THBS1,CCN2,FBLN1,PTPRM,LCP1,ITGB2
GO:MF	ion binding	GO:0043167	FALSE	1.17844e-07	6.92869	6018	566	200	25063	ACTC1,DLL3,TNNC1,IYD,ADAMTS20,SEPTIN3,HENMT1,LVRN,FRMPD4,ABCC8,HFM1,HTR1F,RYR2,AADAT,TRPC3,MYH15,EBF2,PFKM,KCNIP3,EEF1A2,ACP5,RAB3C,ZNF536,ACACB,COL11A1,DIRAS2,JPH2,ACSS3,LIPC,DCLK1,NELL2,MYH11,PDLIM3,PLS1,CDK15,ADAMTS15,CPZ,HMGCLL1,CDK19,GUCY1A2,CPXM1,AOX1,TMEM163,CSAD,CACNA2D1,EDIL3,RERGL,CSGALNACT1,CDO1,LRAT,RIMS2,MATN4,F13A1,PDE3A,CACNA1B,LRP1B,SYT9,CDH2,DOC2B,MGAT5B,PDE5A,RAB9B,ZNF521,ZEB1,N…
GO:MF	small molecule binding	GO:0036094	FALSE	1.63477e-07	6.78654	6255	566	205	25063	ACTC1,DLL3,TNNC1,IYD,ADAMTS20,SEPTIN3,HENMT1,LVRN,FRMPD4,ABCC8,HFM1,HTR1F,RYR2,AADAT,TRPC3,MYH15,EBF2,PFKM,KCNIP3,EEF1A2,ACP5,RAB3C,ZNF536,ACACB,COL11A1,DIRAS2,JPH2,BDH2,ACSS3,LIPC,DCLK1,NELL2,MYH11,PDLIM3,PLS1,CDK15,ADAMTS15,CPZ,HMGCLL1,CDK19,GUCY1A2,CPXM1,AOX1,TMEM163,CSAD,CACNA2D1,EDIL3,OPN3,RERGL,CSGALNACT1,CDO1,LRAT,RIMS2,MATN4,F13A1,PDE3A,CACNA1B,LRP1B,SYT9,CDH2,DOC2B,MGAT5B,OSBPL6,PDE5A,RA…
GO:MF	passive transmembrane transporter activity	GO:0022803	FALSE	1.34844e-06	5.87017	498	566	34	25063	GABRA1,NALCN,GRID1,ABCC8,RYR2,TRPC3,KCNQ3,KCNIP3,TRPA1,KCNMA1,GRIA3,GABRB2,TRPM1,CACNA2D1,GABRG3,GRIA2,CACNA1B,GABRA2,KCNMB1,PIEZO2,CACNA2D4,KCNK13,HTR1B,KCNN2,CALHM5,CACNB2,CACNA1C,GJA5,CACNB4,OTOP2,TMEM63C,KCNQ1,BCL2A1,GSDMA
GO:MF	cytoskeletal protein binding	GO:0008092	FALSE	1.34844e-06	5.87017	1005	566	53	25063	ACTC1,TNNC1,MYH15,KCNMA1,RAB3C,CAP2,PROM1,PTPRT,STMN3,GAS2L2,DCLK1,PLEKHH2,MYH11,PDLIM3,PLS1,ATCAY,SYNPO2,JAKMIP2,CAPN6,PHACTR2,CNN1,TTLL7,MYL9,NEXN,LMOD1,MYO7B,LDB3,SLC6A2,MYLK,STARD9,CACNB2,MAGI2,ANK2,DES,ADSS1,FRMD3,KIF26B,FMN2,SPATA6,CACNA1C,BICD1,FLNC,KIF27,MID1,SYNM,PPP1R9A,FHOD3,PTPRC,TPGS1,LCP1,ANKRD2,MAST1,MYO1F
GO:MF	channel activity	GO:0015267	TRUE	1.34844e-06	5.87017	498	566	34	25063	GABRA1,NALCN,GRID1,ABCC8,RYR2,TRPC3,KCNQ3,KCNIP3,TRPA1,KCNMA1,GRIA3,GABRB2,TRPM1,CACNA2D1,GABRG3,GRIA2,CACNA1B,GABRA2,KCNMB1,PIEZO2,CACNA2D4,KCNK13,HTR1B,KCNN2,CALHM5,CACNB2,CACNA1C,GJA5,CACNB4,OTOP2,TMEM63C,KCNQ1,BCL2A1,GSDMA
GO:MF	gated channel activity	GO:0022836	FALSE	1.60146e-06	5.79548	294	566	25	25063	GABRA1,GRID1,RYR2,TRPC3,KCNQ3,TRPA1,KCNMA1,GRIA3,GABRB2,CACNA2D1,GABRG3,GRIA2,CACNA1B,GABRA2,KCNMB1,PIEZO2,CACNA2D4,KCNK13,HTR1B,KCNN2,CACNB2,CACNA1C,CACNB4,TMEM63C,KCNQ1
GO:MF	monoatomic ion channel activity	GO:0005216	FALSE	1.70758e-06	5.76762	433	566	31	25063	GABRA1,NALCN,GRID1,ABCC8,RYR2,TRPC3,KCNQ3,KCNIP3,TRPA1,KCNMA1,GRIA3,GABRB2,TRPM1,CACNA2D1,GABRG3,GRIA2,CACNA1B,GABRA2,KCNMB1,PIEZO2,CACNA2D4,KCNK13,HTR1B,KCNN2,CALHM5,CACNB2,CACNA1C,CACNB4,OTOP2,TMEM63C,KCNQ1
GO:MF	carbohydrate derivative binding	GO:0097367	FALSE	2.65691e-06	5.57562	2284	566	92	25063	ACTC1,IYD,SEPTIN3,ABCC8,HFM1,MYH15,PFKM,EEF1A2,RAB3C,ACACB,COL11A1,DIRAS2,ACSS3,LIPC,DCLK1,SERPIND1,NELL2,MYH11,CDK15,ADAMTS15,FGF7,CDK19,GUCY1A2,RERGL,COL25A1,CACNA1B,PDE5A,RAB9B,CTSK,RAB38,TGFBR3,ACTA2,PRKAR2B,FBN1,ACTG2,KIT,PDGFRB,RHOJ,GUCY1A1,GRK5,ATP8A1,DCN,EGFLAM,MYO7B,MYLK,RPS6KA2,STARD9,NID1,GUCY1B1,PRKG1,NTRK3,ADSS1,CCDC80,PDE10A,KIF26B,DGKB,AKAP7,THBS1,GFPT2,SMOC2,RASEF,CRISPLD2,CCN2,AD…
GO:MF	identical protein binding	GO:0042802	FALSE	6.85678e-06	5.16388	2369	566	93	25063	ZP2,TNNC1,SEPTIN3,MYOM1,GRID1,RYR2,AADAT,PFKM,NEFL,TRPA1,RALYL,CAP2,GRM5,ACACB,PTPRT,LIPC,PRTG,NELL2,C1QTNF6,AOX1,HGF,COL25A1,PTH1R,SRPX2,PLP1,SYT9,CDH2,PRPH2,RAB9B,ICOSLG,RBPMS2,FBLN5,TMEM43,COL1A2,NGFR,FBN1,CBLN1,TAMALIN,PMEL,NECTIN3,KIT,MME,XRCC4,PAH,ATP6V1C2,SDC3,PDE9A,APOA1,TENM4,CACNB2,FHL2,DES,PRKG1,POU3F3,ADSS1,GHR,HTRA3,FIBIN,FBXO4,FLNC,EFR3A,THBS1,RASEF,FBLN1,CDR2L,MID1,PYGB,PTPRM,PPP1R…
GO:MF	platelet-derived growth factor binding	GO:0048407	FALSE	7.61057e-06	5.11858	12	566	6	25063	COL3A1,COL1A2,COL4A1,PDGFRB,PDGFRA,COL6A1
GO:MF	transporter activity	GO:0005215	FALSE	1.24678e-05	4.90421	1189	566	56	25063	SLC45A2,GABRA1,NALCN,GRID1,ABCC8,RYR2,TRPC3,KCNQ3,KCNIP3,TRPA1,CPLX1,KCNMA1,GRIA3,GABRB2,SV2B,TRPM1,CACNA2D1,TNFAIP8L3,GABRG3,GRIA2,CACNA1B,GABRA2,OSBPL6,KCNMB1,PIEZO2,CACNA2D4,KCNK13,HTR1B,KCNN2,CALHM5,ATP6V1C2,SLC17A5,ATP8A1,APOA1,SLC6A2,CACNB2,SLC25A26,SLC9A9,SLC6A17,SLC35F1,CACNA1C,GJA5,CACNB4,PITPNC1,SLC41A2,NDUFB7,OTOP2,ATG9B,TMEM63C,KCNQ1,PLSCR1,ATP8B3,APOA4,BCL2A1,SLC2A6,GSDMA
GO:MF	protein-containing complex binding	GO:0044877	FALSE	1.37488e-05	4.86173	2038	566	82	25063	TNNC1,ABCC8,PAX6,PODN,MYH15,MEGF10,AMPH,EBF2,NEFL,ITGBL1,GAS2L2,PAX3,LIPC,ESM1,MYH11,PLS1,GUCY1A2,HGF,RIMS2,PLP1,CDH2,ZEB1,CTSK,NRXN1,COL3A1,FBLN5,CNN1,RAB38,TGFBR3,NGFR,FBN1,IGF1,ITGA11,GUCY1A1,APOA1,NEXN,DCN,MYO7B,CXCL12,LUM,CACNB2,NID1,MAGI2,ANK2,GUCY1B1,ADSS1,TUB,ITGA1,TSPAN4,ITGA9,LOX,BICD1,FLNC,THBS1,CCN2,FBLN1,PPP1R9A,SERPINH1,FHOD3,PDGFRA,COL6A1,ARNT2,COL6A2,STAT1,AAK1,NPM3,PTPRC,SESN2,ST…
GO:MF	cation binding	GO:0043169	FALSE	1.41162e-05	4.85028	4277	566	144	25063	DLL3,TNNC1,ADAMTS20,HENMT1,LVRN,ABCC8,HTR1F,RYR2,TRPC3,EBF2,PFKM,KCNIP3,ACP5,ZNF536,ACACB,COL11A1,LIPC,NELL2,PDLIM3,PLS1,CDK15,ADAMTS15,CPZ,HMGCLL1,CPXM1,AOX1,TMEM163,CACNA2D1,EDIL3,CSGALNACT1,CDO1,RIMS2,MATN4,F13A1,PDE3A,CACNA1B,LRP1B,SYT9,CDH2,DOC2B,MGAT5B,PDE5A,ZNF521,ZEB1,NRXN1,COL3A1,FBLN5,GALNT15,COL1A2,FBN1,TIMP4,EBF1,CACNA2D4,ELAC1,KIT,ADAM12,MME,ITGA11,ZCCHC24,ZEB2,HTR1B,FREM1,PAH,CPN1,M…
GO:MF	monoatomic cation channel activity	GO:0005261	FALSE	1.93548e-05	4.71321	320	566	24	25063	NALCN,ABCC8,RYR2,TRPC3,KCNQ3,KCNIP3,TRPA1,KCNMA1,TRPM1,CACNA2D1,CACNA1B,KCNMB1,PIEZO2,CACNA2D4,KCNK13,HTR1B,KCNN2,CALHM5,CACNB2,CACNA1C,CACNB4,OTOP2,TMEM63C,KCNQ1
GO:MF	metal ion binding	GO:0046872	FALSE	4.35925e-05	4.36059	4176	566	139	25063	DLL3,TNNC1,ADAMTS20,HENMT1,LVRN,ABCC8,RYR2,TRPC3,EBF2,PFKM,KCNIP3,ACP5,ZNF536,ACACB,COL11A1,LIPC,NELL2,PDLIM3,PLS1,CDK15,ADAMTS15,CPZ,HMGCLL1,CPXM1,AOX1,TMEM163,CACNA2D1,EDIL3,CSGALNACT1,CDO1,RIMS2,MATN4,F13A1,PDE3A,CACNA1B,LRP1B,SYT9,CDH2,DOC2B,MGAT5B,PDE5A,ZNF521,ZEB1,NRXN1,COL3A1,FBLN5,GALNT15,COL1A2,FBN1,TIMP4,EBF1,CACNA2D4,ELAC1,KIT,ADAM12,MME,ITGA11,ZCCHC24,ZEB2,FREM1,PAH,CPN1,MYL9,PDE9A,AD…
GO:MF	glycosaminoglycan binding	GO:0005539	FALSE	4.41987e-05	4.35459	223	566	19	25063	COL11A1,LIPC,SERPIND1,NELL2,ADAMTS15,FGF7,COL25A1,TGFBR3,FBN1,DCN,EGFLAM,CCDC80,THBS1,SMOC2,CRISPLD2,CCN2,COL13A1,PTPRC,STAB1
GO:MF	heparin binding	GO:0008201	FALSE	4.42642e-05	4.35395	162	566	16	25063	COL11A1,LIPC,SERPIND1,NELL2,ADAMTS15,FGF7,COL25A1,TGFBR3,FBN1,CCDC80,THBS1,SMOC2,CRISPLD2,CCN2,COL13A1,PTPRC
GO:MF	neurotransmitter receptor activity	GO:0030594	FALSE	5.90388e-05	4.22886	93	566	12	25063	GABRA1,GRID1,HTR1F,GRIA3,GABRB2,GRM5,GPR158,GABRG3,GRIA2,GABRA2,HTR1B,HTR7
GO:MF	catalytic activity	GO:0003824	TRUE	0.000159713	3.79666	5738	566	176	25063	ACTC1,MOV10L1,MGAT4D,IYD,ADAMTS20,SEPTIN3,HENMT1,LVRN,ABCC8,HFM1,AADAT,PFKM,EEF1A2,ACP5,RAB3C,ACACB,PIK3C2G,HSD17B2,PTPRT,DIRAS2,BDH2,ACSS3,LIPC,IL1RAPL2,DCLK1,CDK15,ADAMTS15,CPZ,SIAE,HMGCLL1,CDK19,GUCY1A2,CPXM1,AOX1,CSAD,HGF,RERGL,ADAM22,CSGALNACT1,PLD5,CDO1,LRAT,F13A1,PDE3A,SPTSSB,DNAJC6,MGAT5B,PDE5A,RAB9B,CAPN6,SRD5A2,CTSK,DUSP26,RAB38,GALNT15,TGFBR3,ACTA2,PRSS35,PGGHG,GLB1L,ELAC1,TTLL7,ACTG2,…
GO:MF	growth factor binding	GO:0019838	FALSE	0.000169518	3.77078	141	566	14	25063	SRPX2,COL3A1,COL1A2,TGFBR3,NGFR,COL4A1,KIT,PDGFRB,NTRK3,GHR,CHRDL1,THBS1,PDGFRA,COL6A1
GO:MF	voltage-gated calcium channel activity	GO:0005245	FALSE	0.000169518	3.77078	42	566	8	25063	TRPA1,CACNA2D1,CACNA1B,CACNA2D4,HTR1B,CACNB2,CACNA1C,CACNB4
GO:MF	integrin binding	GO:0005178	FALSE	0.000186262	3.72987	143	566	14	25063	ITGBL1,ESM1,COL3A1,FBLN5,FBN1,IGF1,CXCL12,ITGA1,TSPAN4,ITGA9,THBS1,CCN2,FBLN1,LCP1
GO:MF	phosphoric diester hydrolase activity	GO:0008081	TRUE	0.000186262	3.72987	88	566	11	25063	PDE3A,PDE5A,PDE9A,PDE10A,PDE1A,PLCE1,SMPDL3A,PLCD1,FICD,GPLD1,PLD4
GO:MF	monoatomic ion transmembrane transporter activity	GO:0015075	FALSE	0.000208064	3.6818	705	566	36	25063	SLC45A2,GABRA1,NALCN,GRID1,ABCC8,RYR2,TRPC3,KCNQ3,KCNIP3,TRPA1,KCNMA1,GRIA3,GABRB2,TRPM1,CACNA2D1,GABRG3,GRIA2,CACNA1B,GABRA2,KCNMB1,PIEZO2,CACNA2D4,KCNK13,HTR1B,KCNN2,CALHM5,ATP6V1C2,SLC6A2,CACNB2,SLC9A9,CACNA1C,CACNB4,SLC41A2,OTOP2,TMEM63C,KCNQ1
GO:MF	signaling receptor binding	GO:0005102	FALSE	0.000390334	3.40856	1591	566	63	25063	DLL3,MEGF10,ITGBL1,TAFA2,GRM5,ATRNL1,ESM1,FGF7,HGF,SRPX2,LAMA4,DAB2,ICOSLG,NRXN1,COL3A1,FBLN5,TGFBR3,NGFR,FBN1,PDGFRB,IGF1,SFRP2,APOA1,CXCL12,OGN,MAGI2,ANGPTL2,CTHRC1,TUB,ITGA1,LAMA2,TSPAN4,ITGA9,BICD1,THBS1,CCN2,FBLN1,NEDD4,CHN1,PDGFRA,SEMA3F,EDN3,ARNT2,STAT1,AAK1,TMBIM1,PTPRC,LCP1,HSD17B7,SOCS1,LY96,PLSCR1,ADM2,CX3CR1,STX1B,GHRH,GDF11,CD74,HCK,IL18,IL12RB1,CCL17,IFNG
GO:MF	actin binding	GO:0003779	FALSE	0.000443021	3.35358	447	566	26	25063	TNNC1,MYH15,KCNMA1,CAP2,GAS2L2,PLEKHH2,MYH11,PDLIM3,PLS1,SYNPO2,PHACTR2,CNN1,NEXN,LMOD1,MYO7B,LDB3,SLC6A2,MYLK,CACNB2,ADSS1,FMN2,FLNC,PPP1R9A,FHOD3,LCP1,MYO1F
GO:MF	anion binding	GO:0043168	FALSE	0.000469992	3.32791	2483	566	88	25063	ACTC1,IYD,SEPTIN3,FRMPD4,ABCC8,HFM1,RYR2,AADAT,TRPC3,MYH15,PFKM,EEF1A2,RAB3C,ACACB,COL11A1,DIRAS2,JPH2,ACSS3,DCLK1,MYH11,CDK15,CDK19,GUCY1A2,AOX1,CSAD,RERGL,LRAT,CACNA1B,SYT9,PDE5A,RAB9B,RAB38,ACTA2,PRKAR2B,ACTG2,KIT,PDGFRB,RHOJ,MME,NCEH1,PAH,GUCY1A1,GRK5,ATP8A1,MYO7B,MYLK,RPS6KA2,STARD9,GUCY1B1,PRKG1,NTRK3,GPR143,ADSS1,PDE10A,KIF26B,DDAH1,DGKB,AKAP7,PITPNC1,RASEF,ADCY2,ALPK2,KIF27,PYGB,MAPK12,PD…
GO:MF	3',5'-cyclic-GMP phosphodiesterase activity	GO:0047555	FALSE	0.000469992	3.32791	15	566	5	25063	PDE3A,PDE5A,PDE9A,PDE10A,PDE1A
GO:MF	structural molecule activity	GO:0005198	FALSE	0.000469992	3.32791	920	566	42	25063	ZP2,COL24A1,MYOM1,PPFIA2,NEFL,COL11A1,MYH11,PDLIM3,COL25A1,RIMS2,SRPX2,LAMA4,PLP1,COL3A1,FBLN5,COL1A2,FBN1,COL4A1,COL15A1,NEXN,DCN,LUM,OGN,GPM6B,NID1,MAGI2,ANK2,DES,NID2,COL5A2,COL4A2,LAMA2,COL12A1,COL6A3,FBLN1,BMPER,COL13A1,SYNM,COL6A1,COL8A2,COL6A2,MEGF9
GO:MF	voltage-gated calcium channel activity involved in regulation of cytosolic calcium levels	GO:0099511	FALSE	0.000518692	3.28509	8	566	4	25063	CACNA1B,HTR1B,CACNB2,CACNB4
GO:MF	voltage-gated calcium channel activity involved in regulation of presynaptic cytosolic calcium levels	GO:0099626	FALSE	0.000518692	3.28509	8	566	4	25063	CACNA1B,HTR1B,CACNB2,CACNB4
GO:MF	ligand-gated monoatomic ion channel activity	GO:0015276	FALSE	0.000518927	3.28489	160	566	14	25063	GABRA1,GRID1,RYR2,TRPC3,TRPA1,KCNMA1,GRIA3,GABRB2,GABRG3,GRIA2,GABRA2,KCNMB1,KCNN2,TMEM63C
GO:MF	transmembrane transporter activity	GO:0022857	FALSE	0.000519102	3.28475	1087	566	47	25063	SLC45A2,GABRA1,NALCN,GRID1,ABCC8,RYR2,TRPC3,KCNQ3,KCNIP3,TRPA1,CPLX1,KCNMA1,GRIA3,GABRB2,SV2B,TRPM1,CACNA2D1,GABRG3,GRIA2,CACNA1B,GABRA2,KCNMB1,PIEZO2,CACNA2D4,KCNK13,HTR1B,KCNN2,CALHM5,ATP6V1C2,SLC17A5,SLC6A2,CACNB2,SLC25A26,SLC9A9,SLC6A17,SLC35F1,CACNA1C,GJA5,CACNB4,SLC41A2,NDUFB7,OTOP2,TMEM63C,KCNQ1,BCL2A1,SLC2A6,GSDMA
GO:MF	ligand-gated channel activity	GO:0022834	FALSE	0.000651109	3.18635	164	566	14	25063	GABRA1,GRID1,RYR2,TRPC3,TRPA1,KCNMA1,GRIA3,GABRB2,GABRG3,GRIA2,GABRA2,KCNMB1,KCNN2,TMEM63C
GO:MF	high voltage-gated calcium channel activity	GO:0008331	FALSE	0.000827486	3.08224	9	566	4	25063	CACNA1B,CACNB2,CACNA1C,CACNB4
GO:MF	hydrolase activity	GO:0016787	FALSE	0.00100853	2.99631	2477	566	86	25063	ACTC1,ADAMTS20,SEPTIN3,LVRN,ABCC8,HFM1,EEF1A2,ACP5,RAB3C,PTPRT,DIRAS2,LIPC,IL1RAPL2,ADAMTS15,CPZ,SIAE,CPXM1,HGF,RERGL,ADAM22,PDE3A,DNAJC6,PDE5A,RAB9B,CAPN6,CTSK,DUSP26,RAB38,ACTA2,PRSS35,PGGHG,GLB1L,ELAC1,ACTG2,RHOJ,ADAM12,MME,TMPRSS9,NCEH1,ACYP1,CPN1,PDE9A,ADAMTS19,ATP8A1,ADAMTS12,DNASE1L3,ADSS1,HTRA3,PDE10A,ADAMTS2,DDAH1,PDE1A,PLCE1,RASEF,KIF27,PTPRM,GNG2,DUSP10,ENPP4,ADAMTS9,SMPDL3A,TMEM86A,PL…
GO:MF	inorganic cation transmembrane transporter activity	GO:0022890	FALSE	0.00114854	2.93985	538	566	28	25063	SLC45A2,NALCN,ABCC8,RYR2,TRPC3,KCNQ3,KCNIP3,TRPA1,KCNMA1,GRIA3,TRPM1,CACNA2D1,CACNA1B,KCNMB1,CACNA2D4,KCNK13,HTR1B,KCNN2,ATP6V1C2,SLC6A2,CACNB2,SLC9A9,CACNA1C,CACNB4,SLC41A2,OTOP2,TMEM63C,KCNQ1
GO:MF	inorganic molecular entity transmembrane transporter activity	GO:0015318	FALSE	0.00117483	2.93003	657	566	32	25063	SLC45A2,GABRA1,NALCN,ABCC8,RYR2,TRPC3,KCNQ3,KCNIP3,TRPA1,KCNMA1,GRIA3,GABRB2,TRPM1,CACNA2D1,GABRG3,CACNA1B,GABRA2,KCNMB1,CACNA2D4,KCNK13,HTR1B,KCNN2,ATP6V1C2,SLC6A2,CACNB2,SLC9A9,CACNA1C,CACNB4,SLC41A2,OTOP2,TMEM63C,KCNQ1
GO:MF	calcium ion binding	GO:0005509	FALSE	0.00117974	2.92821	719	566	34	25063	DLL3,TNNC1,RYR2,KCNIP3,NELL2,PLS1,EDIL3,MATN4,CACNA1B,LRP1B,SYT9,CDH2,DOC2B,NRXN1,FBLN5,FBN1,MYL9,EGFLAM,NID1,NID2,PCDH18,SPOCK1,PCDH20,DGKB,THBS1,SMOC2,RASEF,FBLN1,PLCD1,STAB1,EFHD1,SELE,LCP1,PLSCR1
GO:MF	calcium channel activity	GO:0005262	FALSE	0.00117974	2.92821	112	566	11	25063	RYR2,TRPC3,TRPA1,TRPM1,CACNA2D1,CACNA1B,CACNA2D4,HTR1B,CACNB2,CACNA1C,CACNB4
GO:MF	monoatomic cation transmembrane transporter activity	GO:0008324	FALSE	0.00147992	2.82976	578	566	29	25063	SLC45A2,NALCN,ABCC8,RYR2,TRPC3,KCNQ3,KCNIP3,TRPA1,KCNMA1,TRPM1,CACNA2D1,CACNA1B,KCNMB1,PIEZO2,CACNA2D4,KCNK13,HTR1B,KCNN2,CALHM5,ATP6V1C2,SLC6A2,CACNB2,SLC9A9,CACNA1C,CACNB4,SLC41A2,OTOP2,TMEM63C,KCNQ1
GO:MF	metallopeptidase activity	GO:0008237	TRUE	0.00150908	2.82129	203	566	15	25063	ADAMTS20,LVRN,ADAMTS15,CPZ,CPXM1,ADAM22,ADAM12,MME,CPN1,ADAMTS19,ADAMTS12,ADAMTS2,ADAMTS9,MMP9,NPEPPS
GO:MF	cell adhesion mediator activity	GO:0098631	FALSE	0.00165706	2.78066	46	566	7	25063	LRRC4C,PRTG,ITGA11,NEXN,CNTN1,ITGA1,ITGA9
GO:MF	sulfur compound binding	GO:1901681	FALSE	0.00165706	2.78066	279	566	18	25063	RYR2,ACACB,COL11A1,LIPC,SERPIND1,NELL2,ADAMTS15,FGF7,COL25A1,TGFBR3,FBN1,CCDC80,THBS1,SMOC2,CRISPLD2,CCN2,COL13A1,PTPRC
GO:MF	voltage-gated monoatomic cation channel activity	GO:0022843	FALSE	0.00199635	2.69976	141	566	12	25063	KCNQ3,TRPA1,KCNMA1,CACNA2D1,CACNA1B,CACNA2D4,KCNK13,HTR1B,CACNB2,CACNA1C,CACNB4,KCNQ1
GO:MF	cytokine binding	GO:0019955	FALSE	0.00209567	2.67868	142	566	12	25063	TGFBR3,KIT,GHR,CHRDL1,THBS1,PRLR,CX3CR1,IL22RA1,TNFRSF1B,CD74,CSF3R,IL12RB1
GO:MF	voltage-gated calcium channel activity involved in cardiac muscle cell action potential	GO:0086007	FALSE	0.00239263	2.62113	5	566	3	25063	CACNA2D1,CACNB2,CACNA1C
GO:MF	phosphoric ester hydrolase activity	GO:0042578	FALSE	0.00325701	2.48718	350	566	20	25063	ACP5,PTPRT,PDE3A,DNAJC6,PDE5A,DUSP26,PDE9A,PDE10A,PDE1A,PLCE1,PTPRM,DUSP10,SMPDL3A,PLCD1,PTPRC,FICD,GPLD1,PLD4,STYXL1,DUSP15
GO:MF	GABA-gated chloride ion channel activity	GO:0022851	FALSE	0.00325701	2.48718	13	566	4	25063	GABRA1,GABRB2,GABRG3,GABRA2
GO:MF	fibronectin binding	GO:0001968	FALSE	0.00338481	2.47047	37	566	6	25063	CTSK,CCDC80,THBS1,CCN2,FBLN1,MMP9
GO:MF	calcium ion transmembrane transporter activity	GO:0015085	FALSE	0.00392042	2.40667	131	566	11	25063	RYR2,TRPC3,TRPA1,TRPM1,CACNA2D1,CACNA1B,CACNA2D4,HTR1B,CACNB2,CACNA1C,CACNB4
GO:MF	3',5'-cyclic-nucleotide phosphodiesterase activity	GO:0004114	FALSE	0.00409193	2.38807	25	566	5	25063	PDE3A,PDE5A,PDE9A,PDE10A,PDE1A
GO:MF	calcium-activated cation channel activity	GO:0005227	FALSE	0.00409193	2.38807	25	566	5	25063	TRPC3,KCNMA1,KCNMB1,KCNN2,TMEM63C
GO:MF	cytokine receptor activity	GO:0004896	TRUE	0.00450417	2.34638	92	566	9	25063	IL1RAPL2,GHR,PRLR,CSF2RB,CX3CR1,IL22RA1,CD74,CSF3R,IL12RB1
GO:MF	actinin binding	GO:0042805	FALSE	0.00484485	2.31472	40	566	6	25063	PROM1,PTPRT,PDLIM3,SYNPO2,LDB3,CACNA1C
GO:MF	transmitter-gated channel activity	GO:0022835	FALSE	0.00520761	2.28336	57	566	7	25063	GABRA1,GRID1,GRIA3,GABRB2,GABRG3,GRIA2,GABRA2
GO:MF	transmitter-gated monoatomic ion channel activity	GO:0022824	FALSE	0.00520761	2.28336	57	566	7	25063	GABRA1,GRID1,GRIA3,GABRB2,GABRG3,GRIA2,GABRA2
GO:MF	actin filament binding	GO:0051015	FALSE	0.00520761	2.28336	208	566	14	25063	TNNC1,MYH15,GAS2L2,MYH11,PLS1,CNN1,NEXN,MYO7B,CACNB2,ADSS1,FLNC,PPP1R9A,FHOD3,LCP1
GO:MF	cyclic-nucleotide phosphodiesterase activity	GO:0004112	FALSE	0.0054373	2.26462	27	566	5	25063	PDE3A,PDE5A,PDE9A,PDE10A,PDE1A
GO:MF	metalloendopeptidase activity	GO:0004222	FALSE	0.00650774	2.18657	119	566	10	25063	ADAMTS20,ADAMTS15,ADAM22,ADAM12,MME,ADAMTS19,ADAMTS12,ADAMTS2,ADAMTS9,MMP9
GO:MF	metal ion transmembrane transporter activity	GO:0046873	FALSE	0.00681741	2.16638	434	566	22	25063	NALCN,ABCC8,RYR2,TRPC3,KCNQ3,KCNIP3,TRPA1,KCNMA1,TRPM1,CACNA2D1,CACNA1B,KCNMB1,CACNA2D4,KCNK13,HTR1B,KCNN2,SLC6A2,CACNB2,SLC9A9,CACNA1C,CACNB4,KCNQ1
GO:MF	alpha-actinin binding	GO:0051393	FALSE	0.00725946	2.1391	29	566	5	25063	PTPRT,PDLIM3,SYNPO2,LDB3,CACNA1C
GO:MF	monoatomic ion-gated channel activity	GO:0022839	FALSE	0.00725946	2.1391	29	566	5	25063	TRPC3,KCNMA1,KCNMB1,KCNN2,TMEM63C
GO:MF	inhibitory extracellular ligand-gated monoatomic ion channel activity	GO:0005237	TRUE	0.00792777	2.10085	17	566	4	25063	GABRA1,GABRB2,GABRG3,GABRA2
GO:MF	platelet-derived growth factor receptor activity	GO:0005017	TRUE	0.00798544	2.0977	2	566	2	25063	PDGFRB,PDGFRA
GO:MF	voltage-gated monoatomic ion channel activity	GO:0005244	FALSE	0.00798544	2.0977	170	566	12	25063	KCNQ3,TRPA1,KCNMA1,CACNA2D1,CACNA1B,CACNA2D4,KCNK13,HTR1B,CACNB2,CACNA1C,CACNB4,KCNQ1
GO:MF	cytidylate cyclase activity	GO:0047805	TRUE	0.00798544	2.0977	2	566	2	25063	GUCY1A1,GUCY1B1
GO:MF	protein homodimerization activity	GO:0042803	FALSE	0.00820006	2.08618	786	566	33	25063	TNNC1,MYOM1,AADAT,PTPRT,AOX1,PTH1R,PRPH2,RBPMS2,FBLN5,NECTIN3,KIT,MME,APOA1,TENM4,POU3F3,GHR,FIBIN,FBXO4,EFR3A,THBS1,MID1,PDGFRA,TYR,STAT1,FICD,FCER1G,APOA4,BCL2A1,B2M,COL9A2,ACOD1,GZMA,CLTRN
GO:MF	voltage-gated channel activity	GO:0022832	FALSE	0.00859044	2.06598	172	566	12	25063	KCNQ3,TRPA1,KCNMA1,CACNA2D1,CACNA1B,CACNA2D4,KCNK13,HTR1B,CACNB2,CACNA1C,CACNB4,KCNQ1
GO:MF	extracellular matrix binding	GO:0050840	FALSE	0.00887273	2.05194	64	566	7	25063	ADAMTS15,ADAMTSL2,DCN,NID1,ITGA9,THBS1,SMOC2
GO:MF	SMAD binding	GO:0046332	FALSE	0.00926705	2.03306	84	566	8	25063	PAX6,DAB2,COL3A1,COL1A2,TGFBR3,ZEB2,MAGI2,COL5A2
GO:BP	system development	GO:0048731	TRUE	1.29695e-34	33.8871	4117	562	210	26944	ACTC1,PJVK,DLL3,TNNC1,GABRA1,KNDC1,MYOM1,ABCC8,PPFIA2,RYR2,PAX6,EFHC2,KCNQ3,MYH15,MKX,SLITRK2,NEFL,MDGA2,ACP5,ZNF536,GABRB2,GRM5,ACACB,GPR158,LRRC4C,PROM1,COL11A1,JPH2,STMN3,PAX3,CNTN4,IL1RAPL2,DCLK1,ESM1,PRTG,NELL2,MYH11,PDLIM3,PLS1,ATCAY,FGF7,TRPM1,SIM1,TMEM163,HGF,LRRC17,ADAM22,COL25A1,CSGALNACT1,RIMS2,PTH1R,LGI2,SRPX2,LRRTM3,LAMA4,PLP1,GABRA2,CDH2,DAB2,PRPH2,SRD5A2,ICOSLG,ZNF521,ZEB1,CTSK,NRX…
GO:BP	anatomical structure development	GO:0048856	FALSE	4.76519e-33	32.3219	6269	562	266	26944	ACTC1,MOV10L1,PJVK,DLL3,CFAP221,TNNC1,COL24A1,GABRA1,KNDC1,MYOM1,ABCC8,HFM1,PPFIA2,RYR2,PAX6,EFHC2,KCNQ3,MYH15,MEGF10,EBF2,MKX,SLITRK2,NEFL,MDGA2,ACP5,ZNF536,GABRB2,CAP2,ARHGAP18,GRM5,ACACB,GPR158,LRRC4C,PROM1,COL11A1,HSD17B2,JPH2,BDH2,STMN3,PAX3,CNTN4,IL1RAPL2,DCLK1,ESM1,PRTG,NELL2,MYH11,PDLIM3,PLS1,ADAMTS15,ATCAY,FGF7,TRPM1,SIM1,TMEM163,HGF,LRRC17,OPN3,ADAM22,COL25A1,CSGALNACT1,CDO1,RIMS2,PTH1R…
GO:BP	multicellular organism development	GO:0007275	FALSE	1.71653e-30	29.7653	4879	562	223	26944	ACTC1,PJVK,DLL3,TNNC1,GABRA1,KNDC1,MYOM1,ABCC8,PPFIA2,RYR2,PAX6,EFHC2,KCNQ3,MYH15,MKX,SLITRK2,NEFL,MDGA2,ACP5,ZNF536,GABRB2,GRM5,ACACB,GPR158,LRRC4C,PROM1,COL11A1,HSD17B2,JPH2,STMN3,PAX3,CNTN4,IL1RAPL2,DCLK1,ESM1,PRTG,NELL2,MYH11,PDLIM3,PLS1,ATCAY,FGF7,TRPM1,SIM1,TMEM163,HGF,LRRC17,ADAM22,COL25A1,CSGALNACT1,RIMS2,PTH1R,LGI2,SRPX2,LRRTM3,LAMA4,PLP1,GABRA2,CDH2,DAB2,PRPH2,SRD5A2,ICOSLG,ZNF521,ZEB1,…
GO:BP	developmental process	GO:0032502	FALSE	1.25468e-29	28.9015	6854	562	273	26944	ACTC1,MOV10L1,PJVK,DLL3,CFAP221,MGAT4D,TNNC1,COL24A1,ADAMTS20,GABRA1,KNDC1,MYOM1,ABCC8,HFM1,PPFIA2,RYR2,PAX6,EFHC2,KCNQ3,MYH15,MEGF10,EBF2,MKX,SLITRK2,NEFL,MDGA2,ACP5,ZNF536,GABRB2,CAP2,ARHGAP18,GRM5,ACACB,GPR158,LRRC4C,PROM1,COL11A1,HSD17B2,JPH2,BDH2,STMN3,PAX3,CNTN4,IL1RAPL2,DCLK1,ESM1,PRTG,NELL2,MYH11,PDLIM3,PLS1,ADAMTS15,ATCAY,FGF7,TRPM1,SIM1,TMEM163,HGF,LRRC17,OPN3,ADAM22,COL25A1,CSGALNACT1,…
GO:BP	anatomical structure morphogenesis	GO:0009653	FALSE	2.90704e-22	21.5365	2761	562	143	26944	ACTC1,DLL3,TNNC1,KNDC1,ABCC8,PPFIA2,RYR2,PAX6,MKX,SLITRK2,NEFL,ACP5,CAP2,ARHGAP18,LRRC4C,PROM1,COL11A1,PAX3,DCLK1,ESM1,PRTG,NELL2,PLS1,ADAMTS15,FGF7,TRPM1,HGF,COL25A1,CSGALNACT1,RIMS2,SRPX2,CDH2,ZEB1,NRXN1,COL3A1,RBPMS2,FBLN5,FGL1,COL1A2,TGFBR3,NGFR,ACTA2,SOX5,MEOX2,FBN1,CBLN1,LAMC3,COL4A1,ITGA7,DRAXIN,ACTG2,NECTIN3,KIT,PDGFRB,RHOJ,IGF1,SFRP2,ADAM12,RECK,TBX20,ZEB2,FREM1,MYL9,PREX2,APOA1,NEXN,DCN…
GO:BP	cell adhesion	GO:0007155	FALSE	6.34205e-22	21.1978	1465	562	98	26944	MEGF10,SLITRK2,MDGA2,ACP5,LRRC4C,PTPRT,CNTN4,PRTG,EDIL3,SRPX2,LAMA4,CDH2,DAB2,PRPH2,PDE5A,ICOSLG,NRXN1,OMD,COL3A1,DUSP26,FBLN5,FBN1,CBLN1,LAMC3,ITGA7,TMEM47,NECTIN3,STON1,KIT,IGSF5,IGF1,ADAM12,ITGA11,FREM1,SDC3,COL15A1,APOA1,NEXN,EGFLAM,ARHGAP6,CXCL12,TENM4,GPM6B,NID1,ADAMTS12,MAGI2,DLC1,PRKG1,NID2,PCDH18,CCDC80,SPOCK1,CNTN1,KIF26B,PGM5,ITGA1,LAMA2,COL12A1,PCDH20,ITGA9,EFR3A,THBS1,SMOC2,COL6A3,CC…
GO:BP	animal organ development	GO:0048513	FALSE	2.71656e-21	20.566	3260	562	156	26944	ACTC1,PJVK,DLL3,TNNC1,KNDC1,MYOM1,RYR2,PAX6,MYH15,MEGF10,EBF2,MKX,NEFL,ACP5,GABRB2,ACACB,GPR158,PROM1,COL11A1,HSD17B2,JPH2,PAX3,CNTN4,DCLK1,MYH11,PDLIM3,PLS1,FGF7,TRPM1,SIM1,HGF,LRRC17,OPN3,CSGALNACT1,CDO1,PTH1R,CDH2,DAB2,PRPH2,SRD5A2,ZEB1,CTSK,NRXN1,COL3A1,RBPMS2,FBLN5,FGL1,COL1A2,TGFBR3,NGFR,ACTA2,SOX5,MEOX2,FBN1,CBLN1,LAMC3,COL4A1,DRAXIN,ACTG2,NECTIN3,KIT,PDGFRB,LDB2,RHOJ,IGF1,SFRP2,MME,TBX18,…
GO:BP	biological regulation	GO:0065007	FALSE	2.75821e-21	20.5594	13527	562	399	26944	SLC45A2,ACTC1,PJVK,SHISA9,DLL3,ZP2,MGAT4D,TNNC1,IYD,ADAMTS20,GABRA1,HENMT1,KNDC1,MYOM1,FRMPD4,GRID1,ABCC8,PPFIA2,HTR1F,RYR2,FRMPD2,PAX6,EFHC2,TRPC3,KCNQ3,PODN,MEGF10,AMPH,EBF2,MKX,PFKM,SLITRK2,NEFL,ITGBL1,KCNIP3,GPR176,EEF1A2,MDGA2,TRPA1,ACP5,TAFA2,CPLX1,KCNMA1,RAB3C,GRIA3,ZNF536,GABRB2,CAP2,ARHGAP18,IRAG1,GRM5,TMEM170B,ATRNL1,ACACB,GPR158,PIK3C2G,LRRC4C,PROM1,SV2B,HSD17B2,PTPRT,DIRAS2,JPH2,STMN3…
GO:BP	regulation of biological quality	GO:0065008	FALSE	1.79453e-19	18.746	3134	562	148	26944	SLC45A2,SHISA9,TNNC1,IYD,GABRA1,FRMPD4,GRID1,ABCC8,PPFIA2,RYR2,TRPC3,KCNQ3,PFKM,SLITRK2,NEFL,MDGA2,TRPA1,CPLX1,KCNMA1,GRIA3,GABRB2,ARHGAP18,IRAG1,GRM5,GPR158,HSD17B2,PTPRT,JPH2,GAS2L2,IL1RAPL2,SERPIND1,NELL2,PLEKHH2,PLS1,NBEA,CACNA2D1,ADAM22,CDO1,LRAT,CSDC2,RIMS2,PTH1R,GABRG3,F13A1,PDE3A,CACNA1B,SRPX2,LRRTM3,SYT9,GABRA2,CDH2,DAB2,DOC2B,PDE5A,SRD5A2,CTSK,NRXN1,KCNMB1,RAB38,COL1A2,NGFR,ACTA2,CBLN1,…
GO:BP	regulation of cell communication	GO:0010646	FALSE	1.88987e-19	18.7236	3616	562	162	26944	SHISA9,DLL3,ADAMTS20,GRID1,ABCC8,PPFIA2,RYR2,KCNQ3,PFKM,NEFL,TRPA1,CPLX1,GRIA3,ZNF536,ARHGAP18,GRM5,TMEM170B,GPR158,LRRC4C,SV2B,PTPRT,STMN3,GAS2L2,ESM1,NELL2,GUCY1A2,HGF,TNFAIP8L3,RIMS2,PDE3A,CACNA1B,SYT9,CDH2,DAB2,DOC2B,PDE5A,ZEB1,CTSK,NRXN1,COL3A1,RBPMS2,DUSP26,TGFBR3,RAMP3,NGFR,ACTA2,PRKAR2B,FBN1,CBLN1,DRAXIN,KIT,PDGFRB,IGF1,SFRP2,MME,RECK,TBX18,TBX20,ZEB2,HTR1B,ATP6V1C2,ADAMTSL2,PDE9A,GUCY1A1…
GO:BP	multicellular organismal process	GO:0032501	FALSE	1.89677e-19	18.722	9132	562	301	26944	SLC45A2,ACTC1,MOV10L1,PJVK,SHISA9,DLL3,CFAP221,ZP2,MGAT4D,TNNC1,GABRA1,KNDC1,MYOM1,GRID1,ABCC8,HFM1,PPFIA2,RYR2,PAX6,EFHC2,TRPC3,KCNQ3,MYH15,MEGF10,AMPH,EBF2,MKX,SLITRK2,NEFL,KCNIP3,GPR176,MDGA2,TRPA1,ACP5,TAFA2,KCNMA1,ZNF536,GABRB2,IRAG1,GRM5,ACACB,GPR158,LRRC4C,PROM1,COL11A1,HSD17B2,JPH2,STMN3,PAX3,CNTN4,LIPC,IL1RAPL2,DCLK1,ESM1,SERPIND1,PRTG,NELL2,MYH11,PDLIM3,PLS1,ATCAY,FGF7,TRPM1,SIM1,TMEM16…
GO:BP	response to stimulus	GO:0050896	FALSE	2.44333e-19	18.612	10506	562	331	26944	SLC45A2,ACTC1,PJVK,SHISA9,DLL3,TNNC1,ADAMTS20,GABRA1,KNDC1,MYOM1,GRID1,ABCC8,HTR1F,RYR2,PAX6,EFHC2,TRPC3,KCNQ3,SCARA5,MKX,NEFL,ITGBL1,KCNIP3,GPR176,TRPA1,ACP5,TAFA2,KCNMA1,GRIA3,ZNF536,GABRB2,CAP2,ARHGAP18,IRAG1,GRM5,TMEM170B,ATRNL1,ACACB,GPR158,PIK3C2G,COL11A1,HSD17B2,PTPRT,DIRAS2,STMN3,GAS2L2,IL1RAPL2,DCLK1,ADGRA1,ESM1,SERPIND1,CPZ,FGF7,CDK19,TRPM1,GUCY1A2,AOX1,HGF,CACNA2D1,OPN3,TNFAIP8L3,ADAM2…
GO:BP	cellular developmental process	GO:0048869	FALSE	4.56838e-19	18.3402	4778	562	193	26944	ACTC1,MOV10L1,PJVK,DLL3,CFAP221,MGAT4D,COL24A1,ADAMTS20,KNDC1,ABCC8,HFM1,PPFIA2,PAX6,EFHC2,KCNQ3,MEGF10,EBF2,MKX,SLITRK2,NEFL,MDGA2,ZNF536,GABRB2,GRM5,LRRC4C,PROM1,COL11A1,BDH2,STMN3,PAX3,CNTN4,DCLK1,PRTG,NELL2,MYH11,PLS1,ADAMTS15,ATCAY,FGF7,TRPM1,SIM1,HGF,LRRC17,OPN3,ADAM22,COL25A1,RIMS2,PTH1R,PDE3A,LAMA4,PLP1,CDH2,DAB2,PRPH2,PDE5A,SRD5A2,ZNF521,ZEB1,CTSK,NRXN1,COL3A1,RBPMS2,RAB38,TGFBR3,NGFR,AC…
GO:BP	cell differentiation	GO:0030154	FALSE	4.56838e-19	18.3402	4777	562	193	26944	ACTC1,MOV10L1,PJVK,DLL3,CFAP221,MGAT4D,COL24A1,ADAMTS20,KNDC1,ABCC8,HFM1,PPFIA2,PAX6,EFHC2,KCNQ3,MEGF10,EBF2,MKX,SLITRK2,NEFL,MDGA2,ZNF536,GABRB2,GRM5,LRRC4C,PROM1,COL11A1,BDH2,STMN3,PAX3,CNTN4,DCLK1,PRTG,NELL2,MYH11,PLS1,ADAMTS15,ATCAY,FGF7,TRPM1,SIM1,HGF,LRRC17,OPN3,ADAM22,COL25A1,RIMS2,PTH1R,PDE3A,LAMA4,PLP1,CDH2,DAB2,PRPH2,PDE5A,SRD5A2,ZNF521,ZEB1,CTSK,NRXN1,COL3A1,RBPMS2,RAB38,TGFBR3,NGFR,AC…
GO:BP	regulation of signaling	GO:0023051	FALSE	2.4008e-18	17.6196	3616	562	159	26944	SHISA9,DLL3,ADAMTS20,GRID1,ABCC8,PPFIA2,KCNQ3,PFKM,NEFL,TRPA1,CPLX1,GRIA3,ZNF536,ARHGAP18,GRM5,TMEM170B,GPR158,LRRC4C,SV2B,PTPRT,STMN3,GAS2L2,ESM1,NELL2,GUCY1A2,HGF,TNFAIP8L3,RIMS2,PDE3A,CACNA1B,SYT9,CDH2,DAB2,DOC2B,PDE5A,ZEB1,CTSK,NRXN1,COL3A1,RBPMS2,DUSP26,TGFBR3,RAMP3,NGFR,ACTA2,PRKAR2B,FBN1,CBLN1,DRAXIN,KIT,PDGFRB,IGF1,SFRP2,MME,RECK,TBX20,ZEB2,HTR1B,ATP6V1C2,ADAMTSL2,PDE9A,PREX2,GUCY1A1,GRK5…
GO:BP	regulation of biological process	GO:0050789	FALSE	4.71626e-18	17.3264	13144	562	382	26944	ACTC1,PJVK,SHISA9,DLL3,ZP2,MGAT4D,TNNC1,ADAMTS20,GABRA1,HENMT1,KNDC1,MYOM1,FRMPD4,GRID1,ABCC8,PPFIA2,HTR1F,RYR2,FRMPD2,PAX6,EFHC2,TRPC3,KCNQ3,PODN,MEGF10,AMPH,EBF2,MKX,PFKM,SLITRK2,NEFL,ITGBL1,KCNIP3,GPR176,EEF1A2,MDGA2,TRPA1,ACP5,TAFA2,CPLX1,KCNMA1,RAB3C,GRIA3,ZNF536,GABRB2,CAP2,ARHGAP18,IRAG1,GRM5,TMEM170B,ATRNL1,ACACB,GPR158,PIK3C2G,LRRC4C,PROM1,SV2B,PTPRT,DIRAS2,JPH2,STMN3,GAS2L2,PAX3,CNTN4,L…
GO:BP	signaling	GO:0023052	FALSE	1.07286e-17	16.9695	7472	562	257	26944	SHISA9,DLL3,ADAMTS20,GABRA1,KNDC1,MYOM1,GRID1,ABCC8,PPFIA2,HTR1F,RYR2,PAX6,KCNQ3,PFKM,NEFL,ITGBL1,GPR176,TRPA1,TAFA2,CPLX1,GRIA3,ZNF536,GABRB2,CAP2,ARHGAP18,IRAG1,GRM5,TMEM170B,ATRNL1,GPR158,PIK3C2G,LRRC4C,SV2B,PTPRT,DIRAS2,STMN3,GAS2L2,IL1RAPL2,DCLK1,ADGRA1,ESM1,NELL2,CPZ,FGF7,TRPM1,GUCY1A2,HGF,CACNA2D1,OPN3,TNFAIP8L3,ADAM22,RIMS2,PTH1R,GABRG3,PDE3A,GRIA2,CACNA1B,PLP1,SYT9,GABRA2,CDH2,DAB2,DOC2B…
GO:BP	regulation of multicellular organismal process	GO:0051239	FALSE	3.48957e-17	16.4572	3165	562	143	26944	SHISA9,DLL3,TNNC1,ABCC8,RYR2,PAX6,TRPC3,EBF2,MKX,SLITRK2,NEFL,TRPA1,ACP5,IRAG1,GRM5,ACACB,PROM1,PAX3,PRTG,PLS1,FGF7,HGF,CACNA2D1,LRRC17,RIMS2,PDE3A,CACNA1B,SRPX2,LRRTM3,LAMA4,CDH2,DAB2,PDE5A,ICOSLG,ZEB1,CTSK,NRXN1,FBLN5,TGFBR3,NGFR,ACTA2,SOX5,MEOX2,FBN1,CBLN1,DRAXIN,KIT,PDGFRB,RHOJ,IGF1,SFRP2,ADAM12,MME,RECK,TBX18,TBX20,ZEB2,HTR1B,PDE9A,GUCY1A1,APOA1,DCN,CXCL12,LUM,TENM4,GPM6B,CACNB2,ADAMTS12,ANK…
GO:BP	external encapsulating structure organization	GO:0045229	FALSE	3.5063e-17	16.4552	304	562	39	26944	COL24A1,ADAMTS20,COL11A1,MYH11,ADAMTS15,CSGALNACT1,COL3A1,FBLN5,COL1A2,TGFBR3,COL4A1,SFRP2,RECK,ADAMTSL2,COL15A1,ADAMTS19,EGFLAM,GPM6B,NID1,ADAMTS12,CCDC80,COL5A2,COL4A2,LAMA2,ADAMTS2,LOX,SMOC2,CRISPLD2,CCN2,FBLN1,COL13A1,SERPINH1,PDGFRA,COL8A2,ADAMTS9,HAS3,LCP1,MMP9,TNFRSF1B
GO:BP	extracellular matrix organization	GO:0030198	FALSE	3.5063e-17	16.4552	304	562	39	26944	COL24A1,ADAMTS20,COL11A1,MYH11,ADAMTS15,CSGALNACT1,COL3A1,FBLN5,COL1A2,TGFBR3,COL4A1,SFRP2,RECK,ADAMTSL2,COL15A1,ADAMTS19,EGFLAM,GPM6B,NID1,ADAMTS12,CCDC80,COL5A2,COL4A2,LAMA2,ADAMTS2,LOX,SMOC2,CRISPLD2,CCN2,FBLN1,COL13A1,SERPINH1,PDGFRA,COL8A2,ADAMTS9,HAS3,LCP1,MMP9,TNFRSF1B
GO:BP	cell communication	GO:0007154	FALSE	3.5063e-17	16.4552	7582	562	258	26944	SHISA9,DLL3,ADAMTS20,GABRA1,KNDC1,MYOM1,GRID1,ABCC8,PPFIA2,HTR1F,RYR2,PAX6,KCNQ3,PFKM,NEFL,ITGBL1,GPR176,TRPA1,TAFA2,CPLX1,GRIA3,ZNF536,GABRB2,CAP2,ARHGAP18,IRAG1,GRM5,TMEM170B,ATRNL1,GPR158,PIK3C2G,LRRC4C,SV2B,PTPRT,DIRAS2,STMN3,GAS2L2,IL1RAPL2,DCLK1,ADGRA1,ESM1,NELL2,CPZ,FGF7,TRPM1,GUCY1A2,HGF,CACNA2D1,OPN3,TNFAIP8L3,ADAM22,RIMS2,PTH1R,GABRG3,PDE3A,GRIA2,CACNA1B,PLP1,SYT9,GABRA2,CDH2,DAB2,DOC2B…
GO:BP	extracellular structure organization	GO:0043062	FALSE	4.23207e-17	16.3734	306	562	39	26944	COL24A1,ADAMTS20,COL11A1,MYH11,ADAMTS15,CSGALNACT1,COL3A1,FBLN5,COL1A2,TGFBR3,COL4A1,SFRP2,RECK,ADAMTSL2,COL15A1,ADAMTS19,EGFLAM,GPM6B,NID1,ADAMTS12,CCDC80,COL5A2,COL4A2,LAMA2,ADAMTS2,LOX,SMOC2,CRISPLD2,CCN2,FBLN1,COL13A1,SERPINH1,PDGFRA,COL8A2,ADAMTS9,HAS3,LCP1,MMP9,TNFRSF1B
GO:BP	positive regulation of biological process	GO:0048518	FALSE	6.41353e-17	16.1929	6589	562	233	26944	ACTC1,DLL3,ADAMTS20,KNDC1,MYOM1,FRMPD4,ABCC8,RYR2,PAX6,TRPC3,MEGF10,AMPH,EBF2,PFKM,SLITRK2,NEFL,EEF1A2,TRPA1,ACP5,KCNMA1,GRM5,ACACB,GPR158,PROM1,GAS2L2,PAX3,ESM1,NELL2,PLS1,FGF7,CDK19,GUCY1A2,HGF,CACNA2D1,EDIL3,OPN3,TNFAIP8L3,ADAM22,LRAT,RIMS2,PTH1R,PDE3A,CACNA1B,SRPX2,LRRTM3,SYNPO2,PLP1,SYT9,CDH2,FNDC1,DAB2,DOC2B,PDE5A,ICOSLG,ZNF521,ZEB1,CTSK,NRXN1,COL3A1,RBPMS2,DUSP26,FBLN5,KCNMB1,RAB38,TGFBR3,…
GO:BP	circulatory system development	GO:0072359	FALSE	6.41353e-17	16.1929	1216	562	79	26944	ACTC1,TNNC1,ABCC8,RYR2,PAX6,ACACB,COL11A1,JPH2,PAX3,ESM1,MYH11,PDLIM3,HGF,SRPX2,LAMA4,CDH2,NRXN1,COL3A1,FBLN5,COL1A2,TGFBR3,NGFR,ACTA2,MEOX2,FBN1,COL4A1,KIT,PDGFRB,RHOJ,IGF1,SFRP2,ADAM12,RECK,TBX18,TBX20,BICC1,DCN,LDB3,CXCL12,MYLK,RPS6KA2,TENM4,ANK2,FHL2,PRKG1,NTRK3,COL4A2,DDAH1,CACNA1C,LOX,GJA5,ARHGAP24,THBS1,SGCD,SMOC2,SGCB,CCN2,EDNRA,ALPK2,NEDD4,BMPER,PTPRM,FHOD3,PDGFRA,COL8A2,ADAMTS9,STAT1,PL…
GO:BP	positive regulation of cellular process	GO:0048522	FALSE	4.08989e-16	15.3883	6078	562	218	26944	ACTC1,DLL3,ADAMTS20,KNDC1,MYOM1,FRMPD4,ABCC8,RYR2,PAX6,TRPC3,MEGF10,AMPH,EBF2,PFKM,SLITRK2,NEFL,EEF1A2,TRPA1,ACP5,KCNMA1,GRM5,GPR158,PROM1,GAS2L2,PAX3,ESM1,NELL2,PLS1,FGF7,CDK19,GUCY1A2,HGF,CACNA2D1,EDIL3,OPN3,TNFAIP8L3,ADAM22,RIMS2,PTH1R,PDE3A,CACNA1B,SRPX2,LRRTM3,SYNPO2,PLP1,SYT9,CDH2,FNDC1,DAB2,DOC2B,PDE5A,ICOSLG,ZNF521,ZEB1,CTSK,NRXN1,COL3A1,RBPMS2,DUSP26,FBLN5,KCNMB1,RAB38,TGFBR3,RAMP3,NGFR,…
GO:BP	cell development	GO:0048468	FALSE	1.19329e-15	14.9233	3202	562	140	26944	ACTC1,MOV10L1,PJVK,DLL3,CFAP221,COL24A1,KNDC1,ABCC8,HFM1,PPFIA2,PAX6,EFHC2,KCNQ3,MEGF10,SLITRK2,NEFL,GABRB2,GRM5,LRRC4C,COL11A1,STMN3,PAX3,CNTN4,DCLK1,PRTG,NELL2,MYH11,PLS1,ATCAY,TRPM1,HGF,LRRC17,ADAM22,COL25A1,RIMS2,PTH1R,PDE3A,PLP1,CDH2,DAB2,PRPH2,PDE5A,ZEB1,CTSK,NRXN1,NGFR,ACTA2,FBN1,LAMC3,DRAXIN,KIT,PDGFRB,IGF1,SFRP2,MME,RECK,TBX18,TBX20,ZEB2,MYL9,PREX2,NEXN,LDB3,CXCL12,RPS6KA2,TENM4,GPM6B,DN…
GO:BP	regulation of response to stimulus	GO:0048583	FALSE	1.23076e-15	14.9098	3987	562	162	26944	SHISA9,DLL3,TNNC1,ADAMTS20,TRPC3,ACP5,ZNF536,ARHGAP18,GRM5,TMEM170B,ACACB,GPR158,PTPRT,STMN3,GAS2L2,ESM1,GUCY1A2,HGF,TNFAIP8L3,RIMS2,PDE3A,CDH2,DAB2,PDE5A,ICOSLG,ZEB1,CTSK,NRXN1,COL3A1,RBPMS2,DUSP26,FBLN5,TGFBR3,RAMP3,NGFR,ACTA2,FBN1,CBLN1,DRAXIN,KIT,PDGFRB,IGF1,SFRP2,RECK,TBX20,ZEB2,HTR1B,ATP6V1C2,ADAMTSL2,PDE9A,GUCY1A1,GRK5,BICC1,APOA1,DCN,DOK6,CXCL12,MYLK,NID1,ADAMTS12,DNASE1L3,MAGI2,DLC1,FHL2…
GO:BP	cell surface receptor signaling pathway	GO:0007166	FALSE	1.35013e-15	14.8696	2766	562	127	26944	DLL3,GRID1,PAX6,ITGBL1,TRPA1,GRIA3,GRM5,TMEM170B,PTPRT,IL1RAPL2,ADGRA1,ESM1,CPZ,FGF7,TRPM1,HGF,ADAM22,RIMS2,PTH1R,GRIA2,PLP1,CDH2,DAB2,ICOSLG,ZEB1,NRXN1,COL3A1,RBPMS2,COL1A2,TGFBR3,NGFR,FBN1,CBLN1,TIMP4,COL4A1,ITGA7,DRAXIN,ADGRD1,STON1,KIT,PDGFRB,IGF1,SFRP2,RECK,ITGA11,NCEH1,TBX20,ZEB2,ATP6V1C2,ADAMTSL2,GRK5,BICC1,APOA1,DCN,DOK6,CXCL12,NID1,ADAMTS12,MAGI2,NTRK3,SRPX,GHR,COL4A2,HTRA3,CTHRC1,CNTN1,…
GO:BP	nervous system development	GO:0007399	FALSE	3.04796e-15	14.516	2529	562	119	26944	PJVK,DLL3,GABRA1,KNDC1,ABCC8,PPFIA2,PAX6,EFHC2,KCNQ3,SLITRK2,NEFL,MDGA2,ZNF536,GABRB2,GRM5,GPR158,LRRC4C,PROM1,STMN3,PAX3,CNTN4,IL1RAPL2,DCLK1,PRTG,NELL2,PLS1,ATCAY,TRPM1,SIM1,TMEM163,HGF,ADAM22,COL25A1,RIMS2,LGI2,SRPX2,LRRTM3,PLP1,GABRA2,CDH2,DAB2,PRPH2,SRD5A2,ZNF521,ZEB1,NRXN1,COL3A1,NGFR,SOX5,CBLN1,LAMC3,COL4A1,DRAXIN,ADGRD1,KIT,LDB2,IGF1,SFRP2,MME,RECK,TBX20,ZEB2,PREX2,NEXN,CXCL12,TENM4,GPM6B…
GO:BP	transport	GO:0006810	FALSE	1.54225e-14	13.8118	4397	562	170	26944	SLC45A2,SHISA9,CFAP221,TNNC1,GABRA1,NALCN,MYOM1,GRID1,ABCC8,PPFIA2,RYR2,PAX6,TRPC3,KCNQ3,MEGF10,AMPH,SCARA5,PFKM,NEFL,KCNIP3,TRPA1,CPLX1,KCNMA1,RAB3C,GRIA3,GABRB2,ACACB,GPR158,SV2B,LIPC,NELL2,PLS1,FGF7,TRPM1,TMEM163,NBEA,CACNA2D1,OPN3,TNFAIP8L3,CDO1,LRAT,RIMS2,GABRG3,GRIA2,CACNA1B,LRP1B,PLP1,SYT9,GABRA2,DNAJC6,CDH2,FNDC1,DAB2,DOC2B,OSBPL6,RAB9B,NRXN1,FBLN5,KCNMB1,RAB38,RAMP3,NGFR,CBLN1,PIEZO2,CAC…
GO:BP	localization	GO:0051179	FALSE	3.80991e-14	13.4191	5364	562	194	26944	SLC45A2,SHISA9,CFAP221,TNNC1,GABRA1,NALCN,MYOM1,GRID1,ABCC8,PPFIA2,RYR2,PAX6,TRPC3,KCNQ3,MEGF10,AMPH,SCARA5,PFKM,NEFL,KCNIP3,TRPA1,CPLX1,KCNMA1,RAB3C,GRIA3,GABRB2,ACACB,GPR158,SV2B,BDH2,GAS2L2,LIPC,DCLK1,NELL2,PLS1,ATCAY,FGF7,TRPM1,TMEM163,NBEA,CACNA2D1,OPN3,TNFAIP8L3,ADAM22,CDO1,LRAT,RIMS2,GABRG3,GRIA2,CACNA1B,LRP1B,PLP1,SYT9,GABRA2,DNAJC6,CDH2,FNDC1,DAB2,DOC2B,PRPH2,OSBPL6,RAB9B,NRXN1,FBLN5,KCN…
GO:BP	regulation of cellular process	GO:0050794	FALSE	4.40037e-14	13.3565	12593	562	358	26944	ACTC1,PJVK,SHISA9,DLL3,MGAT4D,TNNC1,ADAMTS20,HENMT1,KNDC1,MYOM1,FRMPD4,GRID1,ABCC8,PPFIA2,HTR1F,RYR2,FRMPD2,PAX6,EFHC2,TRPC3,KCNQ3,PODN,MEGF10,AMPH,EBF2,MKX,PFKM,SLITRK2,NEFL,ITGBL1,KCNIP3,GPR176,EEF1A2,MDGA2,TRPA1,ACP5,TAFA2,CPLX1,KCNMA1,RAB3C,GRIA3,ZNF536,CAP2,ARHGAP18,IRAG1,GRM5,TMEM170B,ATRNL1,ACACB,GPR158,PIK3C2G,LRRC4C,PROM1,SV2B,PTPRT,DIRAS2,STMN3,GAS2L2,PAX3,CNTN4,IL1RAPL2,DCLK1,ADGRA1,ES…
GO:BP	regulation of signal transduction	GO:0009966	FALSE	5.02336e-14	13.299	3005	562	130	26944	SHISA9,DLL3,ADAMTS20,ZNF536,ARHGAP18,GRM5,TMEM170B,GPR158,PTPRT,STMN3,GAS2L2,ESM1,GUCY1A2,HGF,TNFAIP8L3,RIMS2,PDE3A,CDH2,DAB2,PDE5A,ZEB1,CTSK,NRXN1,COL3A1,RBPMS2,DUSP26,TGFBR3,RAMP3,NGFR,ACTA2,FBN1,CBLN1,DRAXIN,KIT,PDGFRB,IGF1,SFRP2,RECK,TBX20,ZEB2,HTR1B,ATP6V1C2,ADAMTSL2,GUCY1A1,GRK5,BICC1,APOA1,DCN,DOK6,CXCL12,NID1,ADAMTS12,MAGI2,DLC1,FHL2,NTRK3,SRPX,GPR143,GHR,HTRA3,CTHRC1,TUB,PDE10A,ITGA1,LAM…
GO:BP	signal transduction	GO:0007165	FALSE	6.5103e-14	13.1864	6895	562	231	26944	SHISA9,DLL3,ADAMTS20,KNDC1,MYOM1,GRID1,HTR1F,RYR2,PAX6,KCNQ3,ITGBL1,GPR176,TRPA1,TAFA2,GRIA3,ZNF536,CAP2,ARHGAP18,IRAG1,GRM5,TMEM170B,ATRNL1,GPR158,PIK3C2G,PTPRT,DIRAS2,STMN3,GAS2L2,IL1RAPL2,DCLK1,ADGRA1,ESM1,CPZ,FGF7,TRPM1,GUCY1A2,HGF,OPN3,TNFAIP8L3,ADAM22,RIMS2,PTH1R,PDE3A,GRIA2,PLP1,CDH2,DAB2,PDE5A,RAB9B,ICOSLG,ZEB1,CTSK,NRXN1,COL3A1,RBPMS2,DUSP26,COL1A2,TGFBR3,RAMP3,NGFR,ACTA2,FBN1,CBLN1,TIMP…
GO:BP	cellular response to stimulus	GO:0051716	FALSE	8.27225e-14	13.0824	8752	562	274	26944	PJVK,SHISA9,DLL3,ADAMTS20,GABRA1,KNDC1,MYOM1,GRID1,ABCC8,HTR1F,RYR2,PAX6,EFHC2,KCNQ3,SCARA5,MKX,NEFL,ITGBL1,GPR176,TRPA1,TAFA2,GRIA3,ZNF536,GABRB2,CAP2,ARHGAP18,IRAG1,GRM5,TMEM170B,ATRNL1,GPR158,PIK3C2G,PTPRT,DIRAS2,STMN3,GAS2L2,IL1RAPL2,DCLK1,ADGRA1,ESM1,CPZ,FGF7,CDK19,TRPM1,GUCY1A2,AOX1,HGF,CACNA2D1,OPN3,TNFAIP8L3,ADAM22,LRAT,RIMS2,PTH1R,PDE3A,GRIA2,PLP1,SYT9,CDH2,FNDC1,DAB2,PDE5A,RAB9B,ICOSLG,…
GO:BP	regulation of localization	GO:0032879	FALSE	9.79428e-14	13.009	2161	562	104	26944	SHISA9,TNNC1,MYOM1,ABCC8,PPFIA2,RYR2,TRPC3,AMPH,PFKM,KCNIP3,TRPA1,CPLX1,RAB3C,ACACB,GPR158,SV2B,DCLK1,NELL2,PLS1,ATCAY,NBEA,CACNA2D1,OPN3,ADAM22,LRAT,RIMS2,CACNA1B,PLP1,SYT9,DNAJC6,CDH2,FNDC1,DAB2,DOC2B,OSBPL6,NRXN1,KCNMB1,RAB38,RAMP3,NGFR,TAMALIN,STON1,PDGFRB,IGF1,HTR1B,ATP8A1,APOA1,CXCL12,MYLK,GPM6B,CACNB2,MAGI2,ANK2,PRKG1,GPR143,TUB,CNTN1,FBXO4,CACNA1C,BICD1,GJA5,CACNB4,AKAP7,THBS1,PLCE1,EDNRA…
GO:BP	cellular component organization	GO:0016043	FALSE	1.25971e-13	12.8997	7612	562	247	26944	SLC45A2,ACTC1,PJVK,CFAP221,COL24A1,ADAMTS20,GABRA1,KNDC1,MYOM1,FRMPD4,GRID1,ABCC8,HFM1,PPFIA2,FRMPD2,PAX6,EFHC2,KCNQ3,MEGF10,AMPH,SCARA5,SLITRK2,NEFL,MDGA2,TRPA1,CPLX1,KCNMA1,GABRB2,CAP2,ARHGAP18,GRM5,ACACB,GPR158,LRRC4C,COL11A1,PTPRT,STMN3,GAS2L2,CNTN4,LIPC,IL1RAPL2,DCLK1,PRTG,NELL2,PLEKHH2,MYH11,PDLIM3,PLS1,ADAMTS15,ATCAY,FGF7,TRPM1,HGF,NBEA,TNFAIP8L3,COL25A1,CSGALNACT1,RIMS2,LGI2,PDE3A,CACNA1B…
GO:BP	neurogenesis	GO:0022008	FALSE	2.62901e-13	12.5802	1907	562	95	26944	PJVK,DLL3,KNDC1,ABCC8,PPFIA2,PAX6,EFHC2,KCNQ3,SLITRK2,NEFL,MDGA2,ZNF536,GABRB2,GRM5,LRRC4C,PROM1,STMN3,PAX3,CNTN4,DCLK1,PRTG,NELL2,PLS1,ATCAY,TRPM1,HGF,ADAM22,COL25A1,RIMS2,PLP1,CDH2,DAB2,PRPH2,ZNF521,ZEB1,NRXN1,COL3A1,NGFR,SOX5,CBLN1,LAMC3,DRAXIN,ADGRD1,KIT,IGF1,SFRP2,MME,TBX20,ZEB2,PREX2,NEXN,CXCL12,TENM4,GPM6B,MAGI2,PRKG1,NTRK3,ROBO2,CTHRC1,SPOCK1,CNTN1,ITGA1,LAMA2,CHRDL1,EDNRA,NEDD4,CHN1,PTPR…
GO:BP	establishment of localization	GO:0051234	FALSE	5.87052e-13	12.2313	4696	562	173	26944	SLC45A2,SHISA9,CFAP221,TNNC1,GABRA1,NALCN,MYOM1,GRID1,ABCC8,PPFIA2,RYR2,PAX6,TRPC3,KCNQ3,MEGF10,AMPH,SCARA5,PFKM,NEFL,KCNIP3,TRPA1,CPLX1,KCNMA1,RAB3C,GRIA3,GABRB2,ACACB,GPR158,SV2B,LIPC,NELL2,PLS1,FGF7,TRPM1,TMEM163,NBEA,CACNA2D1,OPN3,TNFAIP8L3,CDO1,LRAT,RIMS2,GABRG3,GRIA2,CACNA1B,LRP1B,PLP1,SYT9,GABRA2,DNAJC6,CDH2,FNDC1,DAB2,DOC2B,OSBPL6,RAB9B,NRXN1,FBLN5,KCNMB1,RAB38,RAMP3,NGFR,CBLN1,PIEZO2,CAC…
GO:BP	regulation of transport	GO:0051049	FALSE	6.6252e-13	12.1788	1749	562	89	26944	SHISA9,TNNC1,MYOM1,ABCC8,PPFIA2,RYR2,TRPC3,AMPH,PFKM,KCNIP3,TRPA1,CPLX1,RAB3C,GPR158,SV2B,NELL2,CACNA2D1,OPN3,LRAT,RIMS2,CACNA1B,PLP1,SYT9,DNAJC6,CDH2,FNDC1,DAB2,DOC2B,OSBPL6,NRXN1,KCNMB1,RAMP3,TAMALIN,STON1,PDGFRB,IGF1,HTR1B,ATP8A1,APOA1,CXCL12,MYLK,GPM6B,CACNB2,MAGI2,ANK2,PRKG1,GPR143,TUB,CNTN1,CACNA1C,BICD1,GJA5,CACNB4,AKAP7,THBS1,EDNRA,NEDD4,PPP1R9A,DENND5B,EDN3,LAMTOR1,AAK1,PLCD1,PTPRC,EEPD1…
GO:BP	regulation of developmental process	GO:0050793	FALSE	6.64081e-13	12.1778	2698	562	118	26944	DLL3,ADAMTS20,KNDC1,ABCC8,PPFIA2,PAX6,MEGF10,MKX,SLITRK2,NEFL,ZNF536,ARHGAP18,GRM5,ACACB,LRRC4C,PROM1,JPH2,PAX3,CNTN4,PRTG,PLS1,FGF7,HGF,LRRC17,RIMS2,PDE3A,SRPX2,LRRTM3,LAMA4,CDH2,DAB2,PDE5A,ZEB1,CTSK,NRXN1,RBPMS2,FBLN5,NGFR,SOX5,FBN1,CBLN1,DRAXIN,KIT,RHOJ,IGF1,SFRP2,ADAM12,MME,RECK,TBX20,ZEB2,DCN,CXCL12,TENM4,GPM6B,NID1,ADAMTS12,DLC1,NTRK3,GHR,COL5A2,COL4A2,CTHRC1,LAMA2,DDAH1,CACNA1C,LOX,WWC2,TH…
GO:BP	cell migration	GO:0016477	FALSE	6.98452e-13	12.1559	1538	562	82	26944	ABCC8,PAX6,PODN,MEGF10,MDGA2,ACP5,PTPRT,PAX3,DCLK1,FGF7,HGF,SRPX2,SYNPO2,LAMA4,PLP1,CDH2,DAB2,COL3A1,TGFBR3,NGFR,ACTA2,MEOX2,STON1,KIT,PDGFRB,LDB2,RHOJ,IGF1,SFRP2,RECK,ITGA11,TBX20,ZEB2,SDC3,ATP8A1,APOA1,NEXN,DCN,CXCL12,MYLK,ADAMTS12,MAGI2,DLC1,PRKG1,POU3F3,NTRK3,CTHRC1,ITGA1,LAMA2,FMN2,ITGA9,LOX,ARHGAP24,WWC2,THBS1,SMOC2,CCN2,EDNRA,FBLN1,BMPER,PTPRM,PDGFRA,SEMA3F,EDN3,DUSP10,ADAMTS9,PTPRC,GPLD1,…
GO:BP	cell-cell signaling	GO:0007267	FALSE	1.03062e-12	11.9869	1734	562	88	26944	SHISA9,GABRA1,GRID1,ABCC8,PPFIA2,HTR1F,RYR2,KCNQ3,PFKM,NEFL,TRPA1,CPLX1,GRIA3,GABRB2,GRM5,TMEM170B,GPR158,LRRC4C,SV2B,NELL2,CPZ,FGF7,HGF,CACNA2D1,RIMS2,GABRG3,CACNA1B,SYT9,GABRA2,CDH2,DAB2,DOC2B,NRXN1,NGFR,PRKAR2B,CBLN1,DRAXIN,KIT,IGF1,SFRP2,MME,RECK,TBX18,ZEB2,HTR1B,ATP6V1C2,PDE9A,GUCY1A1,GRK5,BICC1,CXCL12,SLC6A2,CACNB2,NID1,ANK2,GUCY1B1,CTHRC1,LAMA2,CACNA1C,DGKB,RBMS3,CHRDL1,GJA5,CACNB4,AKAP7,E…
GO:BP	vasculature development	GO:0001944	FALSE	1.03062e-12	11.9869	793	562	55	26944	ABCC8,PAX6,ESM1,HGF,SRPX2,LAMA4,CDH2,NRXN1,COL3A1,FBLN5,COL1A2,TGFBR3,NGFR,ACTA2,MEOX2,COL4A1,KIT,PDGFRB,RHOJ,IGF1,SFRP2,ADAM12,RECK,TBX20,DCN,CXCL12,MYLK,COL4A2,DDAH1,LOX,GJA5,ARHGAP24,THBS1,SGCD,SMOC2,SGCB,CCN2,EDNRA,NEDD4,BMPER,PTPRM,PDGFRA,COL8A2,ADAMTS9,STAT1,PLCD1,GPLD1,STAB1,SOCS3,ADM2,CX3CR1,MMP9,ITGB2,IL18,IFNG
GO:BP	cellular component organization or biogenesis	GO:0071840	FALSE	1.41155e-12	11.8503	7815	562	248	26944	SLC45A2,ACTC1,PJVK,CFAP221,COL24A1,ADAMTS20,GABRA1,KNDC1,MYOM1,FRMPD4,GRID1,ABCC8,HFM1,PPFIA2,FRMPD2,PAX6,EFHC2,KCNQ3,MEGF10,AMPH,SCARA5,SLITRK2,NEFL,MDGA2,TRPA1,CPLX1,KCNMA1,GABRB2,CAP2,ARHGAP18,GRM5,ACACB,GPR158,LRRC4C,COL11A1,PTPRT,STMN3,GAS2L2,CNTN4,LIPC,IL1RAPL2,DCLK1,PRTG,NELL2,PLEKHH2,MYH11,PDLIM3,PLS1,ADAMTS15,ATCAY,FGF7,TRPM1,HGF,NBEA,TNFAIP8L3,COL25A1,CSGALNACT1,RIMS2,LGI2,PDE3A,CACNA1B…
GO:BP	intracellular signal transduction	GO:0035556	FALSE	2.1474e-12	11.6681	2610	562	114	26944	KNDC1,MYOM1,RYR2,CAP2,ARHGAP18,IRAG1,GRM5,PIK3C2G,STMN3,DCLK1,GUCY1A2,HGF,TNFAIP8L3,PDE3A,CDH2,DAB2,PDE5A,RAB9B,NRXN1,COL3A1,DUSP26,COL1A2,TGFBR3,RAMP3,NGFR,ACTA2,FBN1,KIT,PDGFRB,RHOJ,IGF1,NCEH1,TBX20,PREX2,GUCY1A1,APOA1,DCN,DOK6,CXCL12,RPS6KA2,MAGI2,ANK2,DLC1,FHL2,GUCY1B1,PRKG1,NTRK3,GPR143,PDE10A,ITGA1,FIBIN,FBXO4,CACNA1C,DGKB,LOX,AKAP7,ARHGAP24,WWC2,NME5,THBS1,SGCD,PLCE1,CCN2,DOCK3,ADCY2,EDNRA…
GO:BP	cell motility	GO:0048870	FALSE	2.27728e-12	11.6426	1760	562	88	26944	CFAP221,ABCC8,PAX6,PODN,MEGF10,MDGA2,ACP5,ARHGAP18,PTPRT,GAS2L2,PAX3,DCLK1,FGF7,HGF,SRPX2,SYNPO2,LAMA4,PLP1,CDH2,DAB2,COL3A1,TGFBR3,NGFR,ACTA2,MEOX2,STON1,KIT,PDGFRB,LDB2,RHOJ,IGF1,SFRP2,RECK,ITGA11,TBX20,ZEB2,SDC3,ATP8A1,APOA1,NEXN,DCN,CXCL12,MYLK,ADAMTS12,MAGI2,DLC1,PRKG1,POU3F3,NTRK3,CTHRC1,ITGA1,LAMA2,FMN2,ITGA9,LOX,ARHGAP24,WWC2,NME5,THBS1,SMOC2,CCN2,EDNRA,FBLN1,BMPER,PTPRM,PDGFRA,SEMA3F,EDN…
GO:BP	tissue development	GO:0009888	FALSE	3.01528e-12	11.5207	2122	562	99	26944	ACTC1,DLL3,TNNC1,MYOM1,RYR2,PAX6,MYH15,MEGF10,EBF2,MKX,PROM1,COL11A1,JPH2,BDH2,PAX3,MYH11,PLS1,FGF7,SIM1,HGF,LRRC17,OPN3,CSGALNACT1,PTH1R,CDH2,DAB2,ZEB1,CTSK,COL3A1,COL1A2,TGFBR3,NGFR,ACTA2,SOX5,MEOX2,LAMC3,COL4A1,ITGA7,ACTG2,PDGFRB,LDB2,IGF1,SFRP2,TBX18,TBX20,ZEB2,ADAMTSL2,CXCL12,MYLK,TENM4,OGN,GPM6B,ADAMTS12,MAGI2,FHL2,PRKG1,POU3F3,NTRK3,GHR,COL5A2,COL4A2,CTHRC1,KIF26B,PGM5,LAMA2,COL12A1,LOX,GJ…
GO:BP	tube development	GO:0035295	FALSE	4.69481e-12	11.3284	1181	562	68	26944	ABCC8,RYR2,PAX6,PROM1,PAX3,ESM1,FGF7,SIM1,HGF,SRPX2,CDH2,ZEB1,NRXN1,COL3A1,RBPMS2,FBLN5,TGFBR3,NGFR,MEOX2,COL4A1,KIT,PDGFRB,RHOJ,IGF1,SFRP2,ADAM12,MME,RECK,TBX18,TBX20,ZEB2,ADAMTSL2,DCN,CXCL12,MYLK,ADAMTS12,POU3F3,COL4A2,CTHRC1,KIF26B,ADAMTS2,DDAH1,LOX,GJA5,ARHGAP24,THBS1,SGCD,SMOC2,CRISPLD2,CCN2,EDNRA,NEDD4,BMPER,PTPRM,PDGFRA,COL8A2,ADAMTS9,STAT1,PLCD1,GPLD1,STAB1,KCNQ1,ADM2,CX3CR1,MMP9,GDF11,IT…
GO:BP	blood vessel development	GO:0001568	FALSE	9.07992e-12	11.0419	761	562	52	26944	ABCC8,PAX6,ESM1,HGF,SRPX2,LAMA4,CDH2,NRXN1,COL3A1,FBLN5,COL1A2,TGFBR3,NGFR,ACTA2,MEOX2,COL4A1,PDGFRB,RHOJ,SFRP2,ADAM12,RECK,TBX20,DCN,CXCL12,MYLK,COL4A2,DDAH1,LOX,GJA5,ARHGAP24,THBS1,SGCD,SMOC2,CCN2,EDNRA,NEDD4,BMPER,PTPRM,PDGFRA,COL8A2,ADAMTS9,STAT1,PLCD1,GPLD1,STAB1,SOCS3,ADM2,CX3CR1,MMP9,ITGB2,IL18,IFNG
GO:BP	regulation of cellular component organization	GO:0051128	FALSE	1.29505e-11	10.8877	2546	562	110	26944	PJVK,KNDC1,FRMPD4,GRID1,ABCC8,PPFIA2,FRMPD2,PAX6,EFHC2,AMPH,SLITRK2,NEFL,MDGA2,CPLX1,ARHGAP18,GPR158,LRRC4C,PTPRT,STMN3,GAS2L2,IL1RAPL2,PLEKHH2,PLS1,HGF,RIMS2,PDE3A,CACNA1B,SRPX2,LRRTM3,SYNPO2,SYT9,DNAJC6,CDH2,DAB2,DOC2B,CAPN6,NRXN1,TGFBR3,NGFR,CBLN1,DRAXIN,STON1,KIT,PDGFRB,IGF1,SFRP2,ZEB2,ATP8A1,APOA1,NEXN,DCN,LMOD1,ARHGAP6,CXCL12,RPS6KA2,GPM6B,NID1,MAGI2,DLC1,NTRK3,GPR143,TUB,SPOCK1,CNTN1,LAMA2…
GO:BP	anatomical structure formation involved in morphogenesis	GO:0048646	FALSE	2.13217e-11	10.6712	1221	562	68	26944	ACTC1,DLL3,KNDC1,ABCC8,PAX6,MKX,COL11A1,PAX3,ESM1,ADAMTS15,HGF,SRPX2,NRXN1,COL3A1,FBLN5,TGFBR3,NGFR,MEOX2,CBLN1,COL4A1,ITGA7,PDGFRB,RHOJ,SFRP2,ADAM12,RECK,TBX20,ZEB2,MYL9,DCN,LDB3,CXCL12,TENM4,ANK2,FHL2,COL5A2,COL4A2,CTHRC1,CNTN1,KIF26B,PGM5,COL12A1,DDAH1,GJA5,ARHGAP24,FLNC,THBS1,SMOC2,CCN2,EDNRA,BMPER,PTPRM,FHOD3,PDGFRA,COL6A1,COL8A2,ADAMTS9,STAT1,PLCD1,GPLD1,STAB1,UNC13D,ADM2,CX3CR1,MMP9,ITGB2,…
GO:BP	generation of neurons	GO:0048699	FALSE	2.59726e-11	10.5855	1651	562	82	26944	PJVK,KNDC1,PPFIA2,PAX6,EFHC2,KCNQ3,SLITRK2,NEFL,MDGA2,ZNF536,GABRB2,LRRC4C,PROM1,STMN3,PAX3,CNTN4,DCLK1,PRTG,NELL2,PLS1,ATCAY,TRPM1,HGF,COL25A1,RIMS2,PLP1,CDH2,DAB2,PRPH2,ZNF521,ZEB1,NRXN1,COL3A1,NGFR,SOX5,CBLN1,DRAXIN,SFRP2,TBX20,ZEB2,PREX2,NEXN,CXCL12,TENM4,GPM6B,MAGI2,PRKG1,NTRK3,ROBO2,CTHRC1,SPOCK1,CNTN1,ITGA1,LAMA2,CHRDL1,EDNRA,NEDD4,CHN1,PTPRM,PPP1R9A,UGDH,SEMA3F,EDN3,MEGF9,DTNB,IFRD1,LLPH,…
GO:BP	response to external stimulus	GO:0009605	FALSE	3.28885e-11	10.483	3042	562	123	26944	PJVK,ABCC8,RYR2,KCNQ3,MKX,TRPA1,ACP5,ACACB,COL11A1,DCLK1,FGF7,CDK19,HGF,OPN3,LRAT,PRPH2,PDE5A,SRD5A2,ZEB1,CTSK,NRXN1,COL3A1,TMEM43,RAB38,NGFR,ACTA2,PIEZO2,CACNA2D4,KIT,PDGFRB,IGF1,SFRP2,ZEB2,SLC17A5,APOA1,NEXN,CXCL12,ADAMTS12,DNASE1L3,PRKG1,NTRK3,ADSS1,CCDC80,GHR,ITGA1,SLC9A9,ITGA9,DGKB,LOX,CACNB4,THBS1,SMOC2,EDNRA,NEDD4,PDGFRA,SEMA3F,EDN3,DUSP10,ENPP4,TYR,PRLR,ADAMTS9,STAT1,LAMTOR1,STAT2,PTPRC,S…
GO:BP	negative regulation of biological process	GO:0048519	FALSE	6.23731e-11	10.205	5966	562	198	26944	ACTC1,DLL3,ZP2,MGAT4D,ADAMTS20,HENMT1,ABCC8,RYR2,PAX6,PODN,MKX,NEFL,KCNIP3,TRPA1,ACP5,ZNF536,IRAG1,GRM5,TMEM170B,ACACB,PTPRT,STMN3,GAS2L2,PAX3,CNTN4,DCLK1,PRTG,PLEKHH2,ATCAY,HGF,LRRC17,OPN3,CSDC2,PTH1R,PDE3A,LAMA4,CDH2,DAB2,PDE5A,ZEB1,CTSK,NRXN1,COL3A1,RBPMS2,DUSP26,FBLN5,CNN1,TGFBR3,NGFR,SOX5,MEOX2,FBN1,CBLN1,TIMP4,DRAXIN,KIT,PDGFRB,LDB2,IGF1,SFRP2,RECK,LAMP3,TBX20,ZEB2,HTR1B,ADAMTSL2,PDE9A,GUCY…
GO:BP	cellular process	GO:0009987	FALSE	6.23731e-11	10.205	20967	562	502	26944	SLC45A2,ACTC1,MOV10L1,PJVK,SHISA9,DLL3,CFAP221,ZP2,MGAT4D,TNNC1,IYD,COL24A1,ADAMTS20,SEPTIN3,GABRA1,HENMT1,KNDC1,NALCN,MYOM1,FRMPD4,GRID1,ABCC8,HFM1,PPFIA2,HTR1F,RYR2,FRMPD2,PAX6,AADAT,EFHC2,TRPC3,KCNQ3,PODN,MEGF10,AMPH,EBF2,SCARA5,MKX,PFKM,SLITRK2,NEFL,ITGBL1,KCNIP3,GPR176,EEF1A2,MDGA2,TRPA1,ACP5,TAFA2,CPLX1,KCNMA1,RAB3C,GRIA3,ZNF536,GABRB2,CAP2,ARHGAP18,IRAG1,GRM5,TMEM170B,ATRNL1,ACACB,GPR158,P…
GO:BP	neuron differentiation	GO:0030182	FALSE	9.65343e-11	10.0153	1569	562	78	26944	PJVK,KNDC1,PPFIA2,PAX6,EFHC2,KCNQ3,SLITRK2,NEFL,ZNF536,GABRB2,LRRC4C,PROM1,STMN3,PAX3,CNTN4,DCLK1,PRTG,NELL2,PLS1,ATCAY,TRPM1,HGF,COL25A1,RIMS2,PLP1,CDH2,DAB2,PRPH2,ZNF521,ZEB1,NRXN1,NGFR,SOX5,CBLN1,DRAXIN,SFRP2,TBX20,ZEB2,PREX2,NEXN,CXCL12,TENM4,GPM6B,MAGI2,PRKG1,NTRK3,ROBO2,CTHRC1,SPOCK1,CNTN1,ITGA1,LAMA2,CHRDL1,EDNRA,NEDD4,CHN1,PTPRM,PPP1R9A,UGDH,SEMA3F,EDN3,MEGF9,DTNB,IFRD1,LLPH,DOK5,EFHD1,GB…
GO:BP	blood vessel morphogenesis	GO:0048514	FALSE	9.92847e-11	10.0031	657	562	46	26944	ABCC8,ESM1,HGF,SRPX2,CDH2,NRXN1,COL3A1,FBLN5,TGFBR3,NGFR,MEOX2,COL4A1,PDGFRB,RHOJ,SFRP2,ADAM12,RECK,TBX20,DCN,CXCL12,MYLK,COL4A2,DDAH1,LOX,GJA5,ARHGAP24,THBS1,SGCD,SMOC2,CCN2,EDNRA,NEDD4,BMPER,PTPRM,PDGFRA,COL8A2,ADAMTS9,STAT1,PLCD1,GPLD1,STAB1,ADM2,CX3CR1,MMP9,ITGB2,IL18
GO:BP	negative regulation of signaling	GO:0023057	FALSE	1.21192e-10	9.91653	1453	562	74	26944	DLL3,ABCC8,ZNF536,GRM5,TMEM170B,PTPRT,STMN3,HGF,PDE3A,CDH2,DAB2,RBPMS2,DUSP26,TGFBR3,NGFR,FBN1,CBLN1,DRAXIN,IGF1,SFRP2,TBX20,HTR1B,ADAMTSL2,GRK5,BICC1,APOA1,DCN,CXCL12,ADAMTS12,MAGI2,DLC1,FHL2,HTRA3,CTHRC1,PDE10A,ITGA1,RBMS3,CHRDL1,BICD1,ARHGAP24,WWC2,NME5,THBS1,ALPK2,FBLN1,NEDD4,BMPER,PPP1R9A,RGS10,EDN3,DUSP10,STAT1,STAT2,TMBIM1,PTPRC,SESN2,USP18,PPIF,KCNQ1,SOCS3,PRKCQ,IRF4,SOCS1,CX3CR1,MMP9,CDC…
GO:BP	negative regulation of cell communication	GO:0010648	FALSE	1.31686e-10	9.88046	1456	562	74	26944	DLL3,ABCC8,ZNF536,GRM5,TMEM170B,PTPRT,STMN3,HGF,PDE3A,CDH2,DAB2,RBPMS2,DUSP26,TGFBR3,NGFR,FBN1,CBLN1,DRAXIN,IGF1,SFRP2,TBX20,HTR1B,ADAMTSL2,GRK5,BICC1,APOA1,DCN,CXCL12,ADAMTS12,MAGI2,DLC1,FHL2,HTRA3,CTHRC1,PDE10A,ITGA1,RBMS3,CHRDL1,BICD1,ARHGAP24,WWC2,NME5,THBS1,ALPK2,FBLN1,NEDD4,BMPER,PPP1R9A,RGS10,EDN3,DUSP10,STAT1,STAT2,TMBIM1,PTPRC,SESN2,USP18,PPIF,KCNQ1,SOCS3,PRKCQ,IRF4,SOCS1,CX3CR1,MMP9,CDC…
GO:BP	negative regulation of signal transduction	GO:0009968	FALSE	1.66153e-10	9.77949	1311	562	69	26944	DLL3,ZNF536,GRM5,TMEM170B,PTPRT,STMN3,HGF,PDE3A,CDH2,DAB2,RBPMS2,DUSP26,TGFBR3,NGFR,FBN1,DRAXIN,IGF1,SFRP2,TBX20,HTR1B,ADAMTSL2,GRK5,BICC1,APOA1,DCN,CXCL12,ADAMTS12,MAGI2,DLC1,FHL2,HTRA3,CTHRC1,PDE10A,ITGA1,RBMS3,CHRDL1,BICD1,ARHGAP24,WWC2,NME5,THBS1,ALPK2,FBLN1,NEDD4,BMPER,RGS10,DUSP10,STAT1,STAT2,TMBIM1,PTPRC,SESN2,USP18,PPIF,SOCS3,PRKCQ,IRF4,SOCS1,CX3CR1,MMP9,CDC34,C1QL4,CD74,CD3E,IRF1,IFI35,A…
GO:BP	actin filament-based process	GO:0030029	FALSE	2.68555e-10	9.57097	782	562	50	26944	ACTC1,TNNC1,FRMPD4,RYR2,CAP2,ARHGAP18,GAS2L2,PLEKHH2,PDLIM3,PLS1,FGF7,CACNA2D1,SYNPO2,SMTNL2,PHACTR2,CNN1,ACTA2,KIT,PDGFRB,RHOJ,ZEB2,MYL9,APOA1,LMOD1,MYO7B,LDB3,ARHGAP6,GPM6B,CACNB2,ANK2,DLC1,FRMD3,PGM5,FMN2,CACNA1C,GJA5,FLNC,SGCD,KANK4,CCN2,PPP1R9A,FHOD3,PDGFRA,GBA2,RAC2,KCNQ1,SELE,PRKCQ,LCP1,HCK
GO:BP	locomotion	GO:0040011	FALSE	3.50295e-10	9.45557	1273	562	67	26944	ABCC8,PAX6,PODN,NEFL,ACP5,ARHGAP18,PTPRT,GAS2L2,FGF7,HGF,SRPX2,SYNPO2,LAMA4,PLP1,DAB2,COL3A1,TGFBR3,NGFR,ACTA2,MEOX2,KIT,PDGFRB,LDB2,RHOJ,IGF1,SFRP2,RECK,ZEB2,SDC3,ATP8A1,APOA1,NEXN,DCN,CXCL12,MYLK,MAGI2,DLC1,PRKG1,NTRK3,ITGA1,LAMA2,ITGA9,LOX,THBS1,SMOC2,EDNRA,FBLN1,BMPER,PTPRM,PDGFRA,SEMA3F,EDN3,DUSP10,ADAMTS9,PTPRC,GPLD1,RAC2,SELE,PRKCQ,CX3CR1,MMP9,CD74,FCER1G,CSF3R,IL18,CCL17,IFNG
GO:BP	tube morphogenesis	GO:0035239	FALSE	3.79703e-10	9.42056	927	562	55	26944	ABCC8,RYR2,PAX3,ESM1,HGF,SRPX2,CDH2,ZEB1,NRXN1,COL3A1,RBPMS2,FBLN5,TGFBR3,NGFR,MEOX2,COL4A1,PDGFRB,RHOJ,IGF1,SFRP2,ADAM12,RECK,TBX20,ZEB2,DCN,CXCL12,MYLK,ADAMTS12,COL4A2,CTHRC1,KIF26B,DDAH1,LOX,GJA5,ARHGAP24,THBS1,SGCD,SMOC2,CCN2,EDNRA,NEDD4,BMPER,PTPRM,PDGFRA,COL8A2,ADAMTS9,STAT1,PLCD1,GPLD1,STAB1,ADM2,CX3CR1,MMP9,ITGB2,IL18
GO:BP	phosphorus metabolic process	GO:0006793	FALSE	3.88001e-10	9.41117	2450	562	103	26944	KNDC1,PAX6,AADAT,PFKM,ACP5,GRM5,ACACB,PIK3C2G,PTPRT,LIPC,DCLK1,CDK15,FGF7,CDK19,GUCY1A2,HGF,TNFAIP8L3,CSGALNACT1,LRAT,PTH1R,SRPX2,DNAJC6,FNDC1,DAB2,PDE5A,NRXN1,DUSP26,RAB38,RAMP3,PRKAR2B,KIT,PDGFRB,LDB2,IGF1,SFRP2,PDE9A,GUCY1A1,GRK5,APOA1,MYLK,RPS6KA2,MAGI2,DLC1,GUCY1B1,PRKG1,NTRK3,ADSS1,GHR,PALS2,CNTN1,PDE10A,ITGA1,DGKB,LOX,CACNB4,PDE1A,NME5,PITPNC1,THBS1,GFPT2,CCN2,ADCY2,EDNRA,ALPK2,FBLN1,PTPRM…
GO:BP	negative regulation of cellular process	GO:0048523	FALSE	3.91123e-10	9.40769	5599	562	186	26944	ACTC1,DLL3,MGAT4D,ADAMTS20,HENMT1,ABCC8,RYR2,PAX6,PODN,MKX,NEFL,KCNIP3,TRPA1,ACP5,ZNF536,GRM5,TMEM170B,ACACB,PTPRT,STMN3,GAS2L2,PAX3,CNTN4,DCLK1,PRTG,PLEKHH2,ATCAY,HGF,LRRC17,OPN3,CSDC2,PTH1R,PDE3A,CDH2,DAB2,PDE5A,ZEB1,NRXN1,COL3A1,RBPMS2,DUSP26,FBLN5,CNN1,TGFBR3,NGFR,SOX5,MEOX2,FBN1,CBLN1,TIMP4,DRAXIN,KIT,PDGFRB,LDB2,IGF1,SFRP2,RECK,TBX20,ZEB2,HTR1B,ADAMTSL2,PDE9A,GRK5,BICC1,APOA1,DCN,LMOD1,ARHG…
GO:BP	negative regulation of response to stimulus	GO:0048585	FALSE	4.96995e-10	9.30365	1723	562	81	26944	DLL3,ACP5,ZNF536,GRM5,TMEM170B,PTPRT,STMN3,HGF,PDE3A,CDH2,DAB2,NRXN1,COL3A1,RBPMS2,DUSP26,TGFBR3,NGFR,FBN1,DRAXIN,IGF1,SFRP2,TBX20,HTR1B,ADAMTSL2,GRK5,BICC1,APOA1,DCN,CXCL12,ADAMTS12,MAGI2,DLC1,FHL2,PRKG1,HTRA3,CTHRC1,PDE10A,ITGA1,DDAH1,RBMS3,CHRDL1,BICD1,ARHGAP24,WWC2,NME5,THBS1,ALPK2,FBLN1,NEDD4,BMPER,RGS10,PDGFRA,SEMA3F,DUSP10,STAT1,STAT2,TMBIM1,PTPRC,SESN2,USP18,PPIF,SOCS3,PRKCQ,IRF4,SOCS1,CX…
GO:BP	regulation of cell migration	GO:0030334	FALSE	1.1482e-09	8.93998	984	562	56	26944	ABCC8,PAX6,PODN,ACP5,PTPRT,FGF7,HGF,SRPX2,SYNPO2,LAMA4,PLP1,DAB2,COL3A1,TGFBR3,NGFR,ACTA2,MEOX2,KIT,PDGFRB,LDB2,RHOJ,IGF1,SFRP2,RECK,ZEB2,SDC3,ATP8A1,NEXN,DCN,CXCL12,MYLK,MAGI2,DLC1,PRKG1,NTRK3,LAMA2,THBS1,SMOC2,EDNRA,FBLN1,BMPER,PTPRM,PDGFRA,SEMA3F,EDN3,DUSP10,ADAMTS9,PTPRC,GPLD1,RAC2,SELE,CX3CR1,MMP9,CD74,IL18,IFNG
GO:BP	phosphate-containing compound metabolic process	GO:0006796	FALSE	1.1482e-09	8.93998	2428	562	101	26944	KNDC1,PAX6,AADAT,PFKM,ACP5,GRM5,ACACB,PIK3C2G,PTPRT,LIPC,DCLK1,CDK15,FGF7,CDK19,GUCY1A2,HGF,TNFAIP8L3,LRAT,PTH1R,SRPX2,DNAJC6,FNDC1,DAB2,PDE5A,NRXN1,DUSP26,RAB38,RAMP3,PRKAR2B,KIT,PDGFRB,LDB2,IGF1,SFRP2,PDE9A,GUCY1A1,GRK5,APOA1,MYLK,RPS6KA2,MAGI2,DLC1,GUCY1B1,PRKG1,NTRK3,ADSS1,GHR,PALS2,CNTN1,PDE10A,ITGA1,DGKB,LOX,CACNB4,PDE1A,NME5,PITPNC1,THBS1,GFPT2,CCN2,ADCY2,EDNRA,ALPK2,FBLN1,PTPRM,MAPK12,PDG…
GO:BP	regulation of cell motility	GO:2000145	FALSE	1.26995e-09	8.89621	1045	562	58	26944	ABCC8,PAX6,PODN,ACP5,ARHGAP18,PTPRT,GAS2L2,FGF7,HGF,SRPX2,SYNPO2,LAMA4,PLP1,DAB2,COL3A1,TGFBR3,NGFR,ACTA2,MEOX2,KIT,PDGFRB,LDB2,RHOJ,IGF1,SFRP2,RECK,ZEB2,SDC3,ATP8A1,NEXN,DCN,CXCL12,MYLK,MAGI2,DLC1,PRKG1,NTRK3,LAMA2,THBS1,SMOC2,EDNRA,FBLN1,BMPER,PTPRM,PDGFRA,SEMA3F,EDN3,DUSP10,ADAMTS9,PTPRC,GPLD1,RAC2,SELE,CX3CR1,MMP9,CD74,IL18,IFNG
GO:BP	intracellular signaling cassette	GO:0141124	FALSE	1.40851e-09	8.85124	1794	562	82	26944	KNDC1,RYR2,CAP2,ARHGAP18,IRAG1,GRM5,STMN3,GUCY1A2,HGF,TNFAIP8L3,PDE3A,CDH2,DAB2,PDE5A,RAB9B,NRXN1,COL3A1,DUSP26,COL1A2,TGFBR3,RAMP3,NGFR,ACTA2,KIT,PDGFRB,RHOJ,IGF1,NCEH1,TBX20,PREX2,GUCY1A1,APOA1,DCN,DOK6,CXCL12,MAGI2,ANK2,DLC1,FHL2,GUCY1B1,PRKG1,NTRK3,GPR143,PDE10A,ITGA1,CACNA1C,LOX,ARHGAP24,THBS1,SGCD,PLCE1,CCN2,DOCK3,EDNRA,FBLN1,NEDD4,CHN1,BMPER,MID1,PPP1R9A,MAPK12,PDGFRA,DUSP10,STAT1,LAMTOR1,…
GO:BP	cell-cell adhesion	GO:0098609	FALSE	1.43173e-09	8.84414	934	562	54	26944	MEGF10,SLITRK2,MDGA2,LRRC4C,PTPRT,PRTG,SRPX2,CDH2,PDE5A,ICOSLG,NRXN1,CBLN1,ITGA7,TMEM47,NECTIN3,KIT,IGSF5,IGF1,APOA1,NEXN,CXCL12,TENM4,MAGI2,PRKG1,PCDH18,CNTN1,KIF26B,ITGA1,PCDH20,ITGA9,EFR3A,COL13A1,PTPRM,PDGFRA,DUSP10,PTPRC,RAC2,SELE,PRKCQ,SOCS1,CX3CR1,CD83,CD74,CD3E,IRF1,ITGB2,APOA4,IL18,B2M,LGALS2,CD6,IL12RB1,TBX21,IFNG
GO:BP	angiogenesis	GO:0001525	FALSE	1.4582e-09	8.83618	561	562	40	26944	ABCC8,ESM1,HGF,SRPX2,NRXN1,FBLN5,TGFBR3,NGFR,MEOX2,COL4A1,PDGFRB,RHOJ,SFRP2,ADAM12,RECK,TBX20,DCN,CXCL12,COL4A2,DDAH1,GJA5,ARHGAP24,THBS1,SMOC2,CCN2,EDNRA,BMPER,PTPRM,PDGFRA,COL8A2,ADAMTS9,STAT1,PLCD1,GPLD1,STAB1,ADM2,CX3CR1,MMP9,ITGB2,IL18
GO:BP	cell population proliferation	GO:0008283	FALSE	1.57546e-09	8.80259	2168	562	93	26944	ABCC8,PAX6,PODN,MEGF10,PAX3,ESM1,FGF7,HGF,PTH1R,CDH2,DAB2,PDE5A,ICOSLG,ZEB1,COL3A1,RBPMS2,FBLN5,CNN1,FGL1,NGFR,SOX5,MEOX2,KIT,PDGFRB,IGF1,SFRP2,TBX20,ZEB2,HTR1B,PDE9A,GRK5,APOA1,CXCL12,RPS6KA2,TENM4,OGN,MAGI2,DLC1,PRKG1,POU3F3,NTRK3,SRPX,CTHRC1,ITGA1,FBXO4,DDAH1,CACNB4,PDE1A,THBS1,CCN2,EDNRA,FBLN1,BMPER,PTPRM,PDGFRA,GNG2,EDN3,DUSP10,TYR,PRLR,COL8A2,ARNT2,STAT1,PLCD1,PTPRC,GPLD1,TNFRSF9,TRIM24,RAC…
GO:BP	regulation of multicellular organismal development	GO:2000026	FALSE	2.04426e-09	8.68946	1550	562	74	26944	DLL3,ABCC8,PAX6,MKX,SLITRK2,NEFL,GRM5,ACACB,PROM1,PRTG,HGF,LRRC17,SRPX2,LRRTM3,LAMA4,CDH2,ZEB1,CTSK,NRXN1,FBLN5,NGFR,SOX5,FBN1,CBLN1,DRAXIN,KIT,RHOJ,IGF1,SFRP2,ADAM12,MME,RECK,TBX20,ZEB2,DCN,CXCL12,TENM4,GPM6B,ADAMTS12,NTRK3,COL4A2,LAMA2,DDAH1,LOX,THBS1,SMOC2,CCN2,BMPER,PTPRM,SEMA3F,DUSP10,PRLR,ADAMTS9,STAT1,IFRD1,PTPRC,STAB1,RASSF10,SOCS1,ADM2,CX3CR1,MMP9,TNFRSF1B,C1QC,CD83,CD74,IRF1,ITGB2,SRGN,…
GO:BP	synaptic signaling	GO:0099536	FALSE	2.72318e-09	8.56492	923	562	53	26944	SHISA9,GABRA1,GRID1,ABCC8,PPFIA2,HTR1F,KCNQ3,NEFL,CPLX1,GRIA3,GABRB2,GRM5,GPR158,LRRC4C,SV2B,RIMS2,GABRG3,CACNA1B,SYT9,GABRA2,CDH2,DOC2B,NRXN1,NGFR,PRKAR2B,CBLN1,KIT,IGF1,MME,HTR1B,PDE9A,GUCY1A1,SLC6A2,CACNB2,GUCY1B1,LAMA2,CACNA1C,DGKB,CHRDL1,CACNB4,AKAP7,NEDD4,PPP1R9A,RGS10,EDN3,DTNB,TPGS1,HTR7,CX3CR1,STX1B,MMP9,SRGN,IFNG
GO:BP	muscle structure development	GO:0061061	FALSE	3.15507e-09	8.50099	733	562	46	26944	ACTC1,TNNC1,MYOM1,RYR2,MYH15,MEGF10,COL11A1,JPH2,PAX3,MYH11,PDLIM3,ADAMTS15,CDH2,ZEB1,COL3A1,RBPMS2,MEOX2,KIT,PDGFRB,IGF1,TBX18,TBX20,MYL9,LDB3,CXCL12,MYLK,NID1,ANK2,FHL2,DES,PRKG1,PGM5,LAMA2,LOX,CACNB4,FLNC,SGCD,SGCB,EDNRA,ALPK2,MAPK12,FHOD3,PDGFRA,IFRD1,ANKRD2,IL18
GO:BP	neuron development	GO:0048666	FALSE	3.56967e-09	8.44737	1287	562	65	26944	PJVK,KNDC1,PPFIA2,PAX6,EFHC2,KCNQ3,SLITRK2,NEFL,GABRB2,LRRC4C,STMN3,CNTN4,DCLK1,PRTG,NELL2,PLS1,ATCAY,TRPM1,HGF,COL25A1,RIMS2,PLP1,CDH2,DAB2,PRPH2,NRXN1,NGFR,DRAXIN,SFRP2,ZEB2,PREX2,NEXN,CXCL12,TENM4,GPM6B,MAGI2,PRKG1,NTRK3,ROBO2,CTHRC1,SPOCK1,CNTN1,ITGA1,LAMA2,EDNRA,NEDD4,CHN1,PTPRM,PPP1R9A,UGDH,SEMA3F,EDN3,MEGF9,IFRD1,LLPH,EFHD1,GBA2,KCNQ1,STYXL1,MOV10,HTR7,STX1B,CD3E,APOA4,B2M
GO:BP	anterograde trans-synaptic signaling	GO:0098916	FALSE	3.96686e-09	8.40155	877	562	51	26944	SHISA9,GABRA1,GRID1,ABCC8,PPFIA2,HTR1F,KCNQ3,NEFL,CPLX1,GRIA3,GABRB2,GRM5,GPR158,LRRC4C,SV2B,RIMS2,GABRG3,CACNA1B,SYT9,GABRA2,CDH2,DOC2B,NRXN1,NGFR,PRKAR2B,CBLN1,KIT,IGF1,MME,HTR1B,PDE9A,GUCY1A1,SLC6A2,CACNB2,GUCY1B1,LAMA2,CACNA1C,DGKB,CHRDL1,CACNB4,AKAP7,NEDD4,PPP1R9A,EDN3,TPGS1,HTR7,CX3CR1,STX1B,MMP9,SRGN,IFNG
GO:BP	chemical synaptic transmission	GO:0007268	FALSE	3.96686e-09	8.40155	877	562	51	26944	SHISA9,GABRA1,GRID1,ABCC8,PPFIA2,HTR1F,KCNQ3,NEFL,CPLX1,GRIA3,GABRB2,GRM5,GPR158,LRRC4C,SV2B,RIMS2,GABRG3,CACNA1B,SYT9,GABRA2,CDH2,DOC2B,NRXN1,NGFR,PRKAR2B,CBLN1,KIT,IGF1,MME,HTR1B,PDE9A,GUCY1A1,SLC6A2,CACNB2,GUCY1B1,LAMA2,CACNA1C,DGKB,CHRDL1,CACNB4,AKAP7,NEDD4,PPP1R9A,EDN3,TPGS1,HTR7,CX3CR1,STX1B,MMP9,SRGN,IFNG
GO:BP	positive regulation of multicellular organismal process	GO:0051240	FALSE	4.01586e-09	8.39622	1804	562	81	26944	DLL3,ABCC8,RYR2,PAX6,TRPC3,EBF2,SLITRK2,NEFL,GRM5,ACACB,PLS1,HGF,RIMS2,SRPX2,LRRTM3,DAB2,PDE5A,ICOSLG,NRXN1,NGFR,ACTA2,SOX5,CBLN1,KIT,PDGFRB,IGF1,SFRP2,ADAM12,MME,TBX20,ZEB2,PDE9A,CXCL12,LUM,TENM4,GPM6B,NTRK3,GHR,DDAH1,GJA5,THBS1,SMOC2,CCN2,EDNRA,BMPER,PDGFRA,EDN3,DUSP10,ENPP4,PRLR,STAT1,PTPRC,RASSF10,KCNQ1,TEAD3,PRKCQ,IRF4,TNFRSF8,SOCS1,LY96,IRF7,ADM2,CX3CR1,MMP9,GHRH,IRF8,TNFRSF1B,SHLD1,RSAD2,C…
GO:BP	trans-synaptic signaling	GO:0099537	FALSE	4.9327e-09	8.30692	883	562	51	26944	SHISA9,GABRA1,GRID1,ABCC8,PPFIA2,HTR1F,KCNQ3,NEFL,CPLX1,GRIA3,GABRB2,GRM5,GPR158,LRRC4C,SV2B,RIMS2,GABRG3,CACNA1B,SYT9,GABRA2,CDH2,DOC2B,NRXN1,NGFR,PRKAR2B,CBLN1,KIT,IGF1,MME,HTR1B,PDE9A,GUCY1A1,SLC6A2,CACNB2,GUCY1B1,LAMA2,CACNA1C,DGKB,CHRDL1,CACNB4,AKAP7,NEDD4,PPP1R9A,EDN3,TPGS1,HTR7,CX3CR1,STX1B,MMP9,SRGN,IFNG
GO:BP	regulation of locomotion	GO:0040012	FALSE	5.3886e-09	8.26852	1089	562	58	26944	ABCC8,PAX6,PODN,ACP5,ARHGAP18,PTPRT,GAS2L2,FGF7,HGF,SRPX2,SYNPO2,LAMA4,PLP1,DAB2,COL3A1,TGFBR3,NGFR,ACTA2,MEOX2,KIT,PDGFRB,LDB2,RHOJ,IGF1,SFRP2,RECK,ZEB2,SDC3,ATP8A1,NEXN,DCN,CXCL12,MYLK,MAGI2,DLC1,PRKG1,NTRK3,LAMA2,THBS1,SMOC2,EDNRA,FBLN1,BMPER,PTPRM,PDGFRA,SEMA3F,EDN3,DUSP10,ADAMTS9,PTPRC,GPLD1,RAC2,SELE,CX3CR1,MMP9,CD74,IL18,IFNG
GO:BP	synapse organization	GO:0050808	FALSE	5.71928e-09	8.24266	539	562	38	26944	GABRA1,FRMPD4,GRID1,PPFIA2,SLITRK2,NEFL,MDGA2,GABRB2,CAP2,GRM5,GPR158,LRRC4C,PTPRT,IL1RAPL2,NBEA,RIMS2,LGI2,SRPX2,LRRTM3,GABRA2,CDH2,FILIP1,NRXN1,CBLN1,COL4A1,CACNB2,MAGI2,NTRK3,DGKB,CHRDL1,CACNB4,NEDD4,PPP1R9A,SEMA3F,CX3CR1,C1QC,SRGN,C1QB
GO:BP	animal organ morphogenesis	GO:0009887	FALSE	6.28101e-09	8.20197	1094	562	58	26944	ACTC1,TNNC1,RYR2,PAX6,ACP5,PROM1,COL11A1,PAX3,PLS1,FGF7,TRPM1,HGF,CSGALNACT1,CDH2,ZEB1,COL3A1,RBPMS2,FGL1,COL1A2,TGFBR3,NGFR,ACTA2,SOX5,FBN1,LAMC3,ACTG2,NECTIN3,PDGFRB,IGF1,SFRP2,TBX20,FREM1,MYLK,FHL2,TENM3,GHR,COL5A2,CTHRC1,KIF26B,LAMA2,GJA5,CCN2,EDNRA,ALPK2,NEDD4,COL13A1,PTPRM,SERPINH1,PDGFRA,DYNC2I1,COL8A2,MEGF9,ATG9B,KCNQ1,GDF11,CSF3R,IL18,IFNG
GO:BP	regulation of cell population proliferation	GO:0042127	FALSE	8.04515e-09	8.09447	1799	562	80	26944	ABCC8,PAX6,PODN,MEGF10,PAX3,ESM1,FGF7,PTH1R,CDH2,DAB2,PDE5A,ICOSLG,ZEB1,RBPMS2,FBLN5,CNN1,NGFR,KIT,PDGFRB,IGF1,SFRP2,TBX20,HTR1B,PDE9A,GRK5,CXCL12,RPS6KA2,OGN,MAGI2,DLC1,PRKG1,POU3F3,NTRK3,SRPX,CTHRC1,ITGA1,FBXO4,DDAH1,CACNB4,PDE1A,THBS1,CCN2,EDNRA,FBLN1,PTPRM,PDGFRA,EDN3,DUSP10,PRLR,ARNT2,STAT1,PLCD1,PTPRC,GPLD1,TNFRSF9,TRIM24,RAC2,RASSF10,CSF2RB,PRKCQ,PARP10,TENT5B,ANKRD2,SOCS1,CX3CR1,MMP9,GHRH…
GO:BP	regulation of anatomical structure morphogenesis	GO:0022603	FALSE	1.06574e-08	7.97235	904	562	51	26944	KNDC1,ABCC8,PPFIA2,NEFL,ARHGAP18,LRRC4C,PAX3,FGF7,HGF,RIMS2,CDH2,FBLN5,NGFR,DRAXIN,KIT,RHOJ,SFRP2,ADAM12,RECK,ZEB2,DCN,CXCL12,TENM4,ADAMTS12,DLC1,NTRK3,COL4A2,DDAH1,THBS1,SMOC2,EDNRA,NEDD4,CHN1,BMPER,PTPRM,PPP1R9A,PDGFRA,SEMA3F,ADAMTS9,STAT1,STAT2,IFRD1,STAB1,MOV10,ADM2,CX3CR1,MMP9,ITGB2,HCK,EPB42,IL18
GO:BP	blood circulation	GO:0008015	FALSE	1.28553e-08	7.89092	530	562	37	26944	ACTC1,TNNC1,ABCC8,RYR2,TRPA1,IRAG1,CACNA2D1,PDE3A,CACNA1B,PDE5A,KCNMB1,COL1A2,ACTA2,TBX18,TBX20,ZEB2,HTR1B,GUCY1A1,RPS6KA2,CACNB2,ANK2,PRKG1,ITGA1,ITGA9,DDAH1,CACNA1C,GJA5,SGCD,CCN2,EDNRA,PTPRM,EDN3,KCNQ1,HTR7,ADM2,IL18,IFNG
GO:BP	circulatory system process	GO:0003013	FALSE	1.53702e-08	7.81332	559	562	38	26944	ACTC1,TNNC1,ABCC8,RYR2,TRPA1,IRAG1,CACNA2D1,PDE3A,CACNA1B,PDE5A,KCNMB1,COL1A2,RAMP3,ACTA2,TBX18,TBX20,ZEB2,HTR1B,GUCY1A1,RPS6KA2,CACNB2,ANK2,PRKG1,ITGA1,ITGA9,DDAH1,CACNA1C,GJA5,SGCD,CCN2,EDNRA,PTPRM,EDN3,KCNQ1,HTR7,ADM2,IL18,IFNG
GO:BP	positive regulation of transport	GO:0051050	FALSE	1.67919e-08	7.7749	975	562	53	26944	MYOM1,ABCC8,TRPC3,AMPH,PFKM,TRPA1,GPR158,NELL2,CACNA2D1,OPN3,LRAT,RIMS2,CACNA1B,PLP1,SYT9,CDH2,DAB2,DOC2B,KCNMB1,RAMP3,PDGFRB,IGF1,ATP8A1,APOA1,CXCL12,MYLK,CACNB2,MAGI2,ANK2,TUB,CNTN1,CACNA1C,BICD1,AKAP7,EDNRA,NEDD4,DENND5B,EDN3,PLCD1,PTPRC,EEPD1,AK1,KCNQ1,UNC13D,CHMP2A,SELE,PRKCQ,STX1B,GHRH,FCER1G,B2M,IFNG,CLTRN
GO:BP	regulation of system process	GO:0044057	FALSE	1.7617e-08	7.75407	614	562	40	26944	SHISA9,TNNC1,ABCC8,RYR2,TRPC3,TRPA1,IRAG1,ACACB,HGF,CACNA2D1,RIMS2,CACNA1B,DAB2,PDE5A,NRXN1,NGFR,CBLN1,KIT,IGF1,TBX18,PDE9A,GUCY1A1,APOA1,TENM4,CACNB2,ANK2,PRKG1,ITGA9,CACNA1C,GJA5,CCN2,EDNRA,EDN3,KCNQ1,HTR7,ADM2,STX1B,TNFRSF1B,APOA4,IFNG
GO:BP	supramolecular fiber organization	GO:0097435	FALSE	1.87279e-08	7.72751	806	562	47	26944	ACTC1,NEFL,CAP2,ARHGAP18,COL11A1,STMN3,GAS2L2,PLEKHH2,MYH11,PDLIM3,PLS1,SYNPO2,COL3A1,FBLN5,CNN1,COL1A2,PDGFRB,RHOJ,SFRP2,ZEB2,MYL9,APOA1,LMOD1,MYO7B,LDB3,ARHGAP6,ADAMTS12,DLC1,DES,COL5A2,PGM5,FMN2,ADAMTS2,LOX,FLNC,KANK4,CCN2,MID1,PPP1R9A,SERPINH1,FHOD3,PDGFRA,GBA2,RAC2,PRKCQ,LCP1,B2M
GO:BP	cellular response to chemical stimulus	GO:0070887	FALSE	2.40402e-08	7.61906	3162	562	117	26944	PJVK,GABRA1,ABCC8,RYR2,PAX6,EFHC2,KCNQ3,TRPA1,GABRB2,GRM5,PTPRT,IL1RAPL2,CDK19,AOX1,HGF,CACNA2D1,LRAT,PDE3A,SYT9,FNDC1,DAB2,ZEB1,CTSK,NRXN1,COL3A1,FBLN5,KCNMB1,COL1A2,RAMP3,NGFR,FBN1,COL4A1,KIT,PDGFRB,IGF1,MME,XRCC4,NCEH1,HTR1B,APOA1,CXCL12,MYLK,RPS6KA2,ADAMTS12,GUCY1B1,ADSS1,GHR,COL5A2,ITGA1,FMN2,ITGA9,DDAH1,LOX,CACNB4,AKAP7,THBS1,GFPT2,SMOC2,SGCB,EDNRA,NEDD4,PPP1R9A,RGS10,PDGFRA,COL6A1,EDN3,PRL…
GO:BP	positive regulation of cell communication	GO:0010647	FALSE	3.03691e-08	7.51757	1990	562	84	26944	ADAMTS20,ABCC8,PFKM,TRPA1,GRM5,GPR158,GAS2L2,ESM1,NELL2,GUCY1A2,HGF,TNFAIP8L3,RIMS2,CACNA1B,CDH2,DAB2,DOC2B,PDE5A,CTSK,NRXN1,COL3A1,TGFBR3,RAMP3,NGFR,ACTA2,KIT,PDGFRB,IGF1,SFRP2,MME,RECK,TBX20,ZEB2,ATP6V1C2,PDE9A,GUCY1A1,APOA1,DCN,DOK6,CXCL12,NID1,NTRK3,SRPX,GHR,ITGA1,LAMA2,CACNA1C,GJA5,THBS1,SMOC2,PLCE1,CCN2,EDNRA,NEDD4,BMPER,MID1,PPP1R9A,PDGFRA,EDN3,LAMTOR1,AAK1,PTPRC,SESN2,DOK5,TIFA,STYXL1,HTR…
GO:BP	transmembrane transport	GO:0055085	FALSE	3.24963e-08	7.48817	1525	562	70	26944	SLC45A2,SHISA9,GABRA1,NALCN,GRID1,ABCC8,RYR2,TRPC3,KCNQ3,SCARA5,KCNIP3,TRPA1,KCNMA1,GRIA3,GABRB2,ACACB,SV2B,TRPM1,TMEM163,CACNA2D1,OPN3,GABRG3,GRIA2,CACNA1B,PLP1,GABRA2,NRXN1,KCNMB1,RAMP3,PIEZO2,CACNA2D4,KCNK13,IGF1,KCNN2,CALHM5,ATP6V1C2,SLC17A5,SLC6A2,CACNB2,SLC25A26,ANK2,POU3F3,SLC9A9,SLC6A17,SLC35F1,CACNA1C,GJA5,CACNB4,AKAP7,THBS1,PLCE1,SGCB,SLC41A2,CCN2,EDNRA,NEDD4,EDN3,OTOP2,PLCD1,PTPRC,SESN…
GO:BP	monoatomic ion transport	GO:0006811	FALSE	3.28803e-08	7.48306	1239	562	61	26944	GABRA1,NALCN,GRID1,ABCC8,RYR2,TRPC3,KCNQ3,SCARA5,KCNIP3,TRPA1,KCNMA1,GRIA3,GABRB2,TRPM1,TMEM163,CACNA2D1,GABRG3,GRIA2,CACNA1B,PLP1,GABRA2,KCNMB1,RAMP3,PIEZO2,CACNA2D4,KCNK13,PDGFRB,IGF1,HTR1B,KCNN2,CALHM5,ATP6V1C2,SLC17A5,CXCL12,SLC6A2,MYLK,CACNB2,ANK2,CNTN1,SLC9A9,SLC6A17,CACNA1C,GJA5,CACNB4,AKAP7,PLCE1,SLC41A2,CCN2,EDNRA,NEDD4,EDN3,BSPRY,OTOP2,PLCD1,PTPRC,PPIF,TMEM63C,KCNQ1,HTR7,B2M,IFNG
GO:BP	cell-substrate adhesion	GO:0031589	FALSE	3.37773e-08	7.47138	356	562	29	26944	EDIL3,DAB2,COL3A1,LAMC3,STON1,ITGA11,FREM1,APOA1,EGFLAM,ARHGAP6,GPM6B,NID1,ADAMTS12,DLC1,NID2,CCDC80,SPOCK1,ITGA1,ITGA9,THBS1,SMOC2,CCN2,FBLN1,COL13A1,ADAMTS9,RAC2,UNC13D,CD3E,RELL2
GO:BP	plasma membrane bounded cell projection organization	GO:0120036	FALSE	4.08322e-08	7.389	1666	562	74	26944	PJVK,CFAP221,KNDC1,PPFIA2,PAX6,EFHC2,SLITRK2,NEFL,LRRC4C,STMN3,CNTN4,DCLK1,PRTG,NELL2,PLS1,ATCAY,HGF,COL25A1,RIMS2,PLP1,CDH2,DAB2,NRXN1,NGFR,DRAXIN,STON1,KIT,PDGFRB,SFRP2,ZEB2,PREX2,NEXN,CXCL12,MYLK,GPM6B,MAGI2,PRKG1,NTRK3,ROBO2,CTHRC1,TUB,SPOCK1,CNTN1,ITGA1,LAMA2,SPATA6,ARHGAP24,NME5,PLCE1,EDNRA,KIF27,NEDD4,CHN1,PTPRM,PPP1R9A,SEMA3F,DYNC2I1,EDN3,MEGF9,IFRD1,LLPH,TPGS1,EFHD1,RAC2,KCNQ1,STYXL1,MOV…
GO:BP	positive regulation of response to stimulus	GO:0048584	FALSE	4.56922e-08	7.34016	2359	562	94	26944	ADAMTS20,TRPC3,GRM5,GAS2L2,ESM1,GUCY1A2,HGF,TNFAIP8L3,RIMS2,CDH2,DAB2,PDE5A,ICOSLG,CTSK,NRXN1,COL3A1,TGFBR3,RAMP3,NGFR,ACTA2,KIT,PDGFRB,IGF1,SFRP2,RECK,TBX20,ZEB2,ATP6V1C2,GUCY1A1,APOA1,DCN,DOK6,CXCL12,MYLK,NID1,NTRK3,SRPX,GHR,ITGA1,LAMA2,FMN2,CACNB4,THBS1,SMOC2,PLCE1,CCN2,EDNRA,NEDD4,BMPER,MID1,PDGFRA,EDN3,ENPP4,LAMTOR1,AAK1,PTPRC,SESN2,GPLD1,DOK5,TIFA,RAC2,STYXL1,PRKCQ,IRF4,LY96,IRF7,PLSCR1,CX3…
GO:BP	neuron projection development	GO:0031175	FALSE	5.2074e-08	7.28338	1131	562	57	26944	PJVK,KNDC1,PPFIA2,PAX6,EFHC2,SLITRK2,NEFL,LRRC4C,STMN3,CNTN4,DCLK1,PRTG,NELL2,PLS1,ATCAY,HGF,COL25A1,RIMS2,PLP1,CDH2,DAB2,NRXN1,NGFR,DRAXIN,SFRP2,ZEB2,PREX2,NEXN,CXCL12,GPM6B,MAGI2,PRKG1,NTRK3,ROBO2,CTHRC1,SPOCK1,CNTN1,ITGA1,LAMA2,EDNRA,NEDD4,CHN1,PTPRM,PPP1R9A,SEMA3F,EDN3,MEGF9,IFRD1,LLPH,EFHD1,STYXL1,MOV10,HTR7,STX1B,CD3E,APOA4,B2M
GO:BP	regulation of membrane potential	GO:0042391	FALSE	5.26999e-08	7.27819	484	562	34	26944	GABRA1,GRID1,RYR2,KCNQ3,TRPA1,KCNMA1,GRIA3,GABRB2,GRM5,CACNA2D1,RIMS2,GABRG3,GABRA2,NRXN1,NGFR,CBLN1,PIEZO2,KCNK13,TBX18,DCN,CACNB2,ANK2,NTRK3,TSPAN4,CACNA1C,GJA5,CACNB4,AKAP7,NEDD4,PPP1R9A,KCNQ1,STX1B,B2M,IFNG
GO:BP	positive regulation of developmental process	GO:0051094	FALSE	5.26999e-08	7.27819	1480	562	68	26944	DLL3,ADAMTS20,PAX6,SLITRK2,NEFL,GRM5,ACACB,PROM1,PLS1,HGF,RIMS2,PDE3A,SRPX2,LRRTM3,DAB2,PDE5A,ZEB1,NRXN1,NGFR,SOX5,CBLN1,KIT,IGF1,SFRP2,ADAM12,MME,TBX20,ZEB2,DCN,CXCL12,TENM4,GPM6B,NID1,NTRK3,GHR,CTHRC1,LAMA2,DDAH1,THBS1,SMOC2,CCN2,EDNRA,BMPER,PPP1R9A,PDGFRA,EDN3,DUSP10,ADAMTS9,STAT1,LLPH,PTPRC,RASSF10,TEAD3,SOCS3,SOCS1,ADM2,CX3CR1,MMP9,GHRH,TNFRSF1B,SHLD1,CD83,CD74,IRF1,ITGB2,IL18,TBX21,IFNG
GO:BP	skeletal system development	GO:0001501	FALSE	5.26999e-08	7.27819	535	562	36	26944	DLL3,MKX,ACP5,COL11A1,LRRC17,CSGALNACT1,PTH1R,SRD5A2,ZEB1,CTSK,COL3A1,FBLN5,COL1A2,SOX5,FBN1,PDGFRB,IGF1,SFRP2,FREM1,OGN,ADAMTS12,GHR,COL5A2,LOX,GJA5,CCN2,EDNRA,COL13A1,SERPINH1,PDGFRA,DYNC2I1,PTPRC,ATG9B,HSD17B7,MMP9,GDF11
GO:BP	muscle system process	GO:0003012	FALSE	5.85887e-08	7.23219	437	562	32	26944	ACTC1,TNNC1,MYOM1,ABCC8,RYR2,TRPC3,TRPA1,KCNMA1,IRAG1,ACACB,CACNA2D1,PDE5A,ACTA2,KIT,IGF1,TBX20,PDE9A,GUCY1A1,MYLK,CACNB2,ANK2,PRKG1,CACNA1C,GJA5,SGCD,CCN2,EDNRA,SYNM,EDN3,KCNQ1,HTR7,TNFRSF1B
GO:BP	positive regulation of signaling	GO:0023056	FALSE	6.18665e-08	7.20854	1990	562	83	26944	ADAMTS20,ABCC8,PFKM,TRPA1,GRM5,GPR158,GAS2L2,ESM1,NELL2,GUCY1A2,HGF,TNFAIP8L3,RIMS2,CACNA1B,CDH2,DAB2,DOC2B,PDE5A,CTSK,NRXN1,COL3A1,TGFBR3,RAMP3,NGFR,ACTA2,KIT,PDGFRB,IGF1,SFRP2,MME,RECK,TBX20,ZEB2,ATP6V1C2,PDE9A,GUCY1A1,APOA1,DCN,DOK6,CXCL12,NID1,NTRK3,SRPX,GHR,ITGA1,LAMA2,CACNA1C,THBS1,SMOC2,PLCE1,CCN2,EDNRA,NEDD4,BMPER,MID1,PPP1R9A,PDGFRA,EDN3,LAMTOR1,AAK1,PTPRC,SESN2,DOK5,TIFA,STYXL1,HTR7,LY9…
GO:BP	cell junction organization	GO:0034330	FALSE	6.90224e-08	7.16101	814	562	46	26944	GABRA1,FRMPD4,GRID1,ABCC8,PPFIA2,FRMPD2,SLITRK2,NEFL,MDGA2,GABRB2,CAP2,GRM5,GPR158,LRRC4C,PTPRT,IL1RAPL2,NBEA,RIMS2,LGI2,SRPX2,LRRTM3,GABRA2,CDH2,FILIP1,NRXN1,CBLN1,COL4A1,STON1,ARHGAP6,GPM6B,CACNB2,MAGI2,ANK2,DLC1,NTRK3,DGKB,CHRDL1,GJA5,CACNB4,NEDD4,PPP1R9A,SEMA3F,CX3CR1,C1QC,SRGN,C1QB
GO:BP	muscle cell differentiation	GO:0042692	FALSE	8.42465e-08	7.07445	444	562	32	26944	ACTC1,MEGF10,PAX3,MYH11,ADAMTS15,CDH2,ZEB1,RBPMS2,KIT,PDGFRB,IGF1,TBX18,MYL9,LDB3,CXCL12,NID1,ANK2,FHL2,PRKG1,PGM5,LAMA2,LOX,CACNB4,FLNC,SGCD,SGCB,EDNRA,ALPK2,FHOD3,PDGFRA,IFRD1,ANKRD2
GO:BP	homeostatic process	GO:0042592	FALSE	8.89824e-08	7.0507	1835	562	78	26944	SLC45A2,ABCC8,RYR2,PAX6,TRPC3,EBF2,SCARA5,PFKM,TRPA1,ACP5,KCNMA1,GRM5,ACACB,PROM1,SV2B,JPH2,BDH2,LIPC,NELL2,FGF7,NBEA,PTH1R,CACNA1B,LAMA4,CDH2,CTSK,COL3A1,RAB38,NGFR,FBN1,KIT,PDGFRB,LDB2,IGF1,ZEB2,HTR1B,APOA1,CACNB2,ANK2,POU3F3,CRISPLD1,TUB,SLC9A9,FBXO4,CACNA1C,LOX,CACNB4,SGCD,PLCE1,SGCB,CCN2,EDNRA,EDN3,PRLR,STAT1,LAMTOR1,PLCD1,PTPRC,SESN2,SSTR5,TLCD3A,TRIM24,RAC2,KCNQ1,IRF4,ANKRD9,CX3CR1,CD74,FC…
GO:BP	enzyme-linked receptor protein signaling pathway	GO:0007167	FALSE	9.58915e-08	7.01822	970	562	51	26944	PTPRT,ESM1,FGF7,HGF,DAB2,ZEB1,NRXN1,COL3A1,RBPMS2,COL1A2,TGFBR3,NGFR,FBN1,COL4A1,STON1,KIT,PDGFRB,IGF1,SFRP2,NCEH1,TBX20,ZEB2,ADAMTSL2,DCN,DOK6,ADAMTS12,MAGI2,NTRK3,GHR,COL4A2,HTRA3,ITGA1,LOX,CHRDL1,AKAP7,THBS1,SMOC2,PLCE1,CCN2,NEDD4,CHN1,BMPER,PDGFRA,GPLD1,DOK5,SOCS3,PRKCQ,SOCS1,MMP9,GDF11,HCK
GO:BP	cellular anatomical entity morphogenesis	GO:0032989	FALSE	9.77089e-08	7.01007	824	562	46	26944	ACTC1,KNDC1,PPFIA2,PAX6,SLITRK2,NEFL,LRRC4C,DCLK1,PRTG,NELL2,COL25A1,RIMS2,CDH2,NRXN1,NGFR,DRAXIN,PDGFRB,ZEB2,MYL9,PREX2,NEXN,LDB3,CXCL12,TENM4,ANK2,PRKG1,NTRK3,ROBO2,CNTN1,PGM5,ITGA1,LAMA2,FLNC,EDNRA,NEDD4,CHN1,PTPRM,PPP1R9A,FHOD3,PDGFRA,SEMA3F,EDN3,MEGF9,IFRD1,LLPH,MOV10
GO:BP	cell projection organization	GO:0030030	FALSE	1.01303e-07	6.99438	1706	562	74	26944	PJVK,CFAP221,KNDC1,PPFIA2,PAX6,EFHC2,SLITRK2,NEFL,LRRC4C,STMN3,CNTN4,DCLK1,PRTG,NELL2,PLS1,ATCAY,HGF,COL25A1,RIMS2,PLP1,CDH2,DAB2,NRXN1,NGFR,DRAXIN,STON1,KIT,PDGFRB,SFRP2,ZEB2,PREX2,NEXN,CXCL12,MYLK,GPM6B,MAGI2,PRKG1,NTRK3,ROBO2,CTHRC1,TUB,SPOCK1,CNTN1,ITGA1,LAMA2,SPATA6,ARHGAP24,NME5,PLCE1,EDNRA,KIF27,NEDD4,CHN1,PTPRM,PPP1R9A,SEMA3F,DYNC2I1,EDN3,MEGF9,IFRD1,LLPH,TPGS1,EFHD1,RAC2,KCNQ1,STYXL1,MOV…
GO:BP	striated muscle tissue development	GO:0014706	FALSE	1.01519e-07	6.99345	285	562	25	26944	ACTC1,TNNC1,RYR2,COL11A1,JPH2,PAX3,MYH11,PDGFRB,IGF1,TBX18,TBX20,TENM4,FHL2,PRKG1,PGM5,LOX,GJA5,SGCD,SGCB,EDNRA,ALPK2,FHOD3,PDGFRA,ADAMTS9,IFRD1
GO:BP	regulation of cell adhesion	GO:0030155	FALSE	1.14033e-07	6.94297	800	562	45	26944	MEGF10,MDGA2,ACP5,EDIL3,LAMA4,DAB2,PDE5A,ICOSLG,DUSP26,IGF1,APOA1,EGFLAM,ARHGAP6,CXCL12,GPM6B,NID1,MAGI2,DLC1,PRKG1,CCDC80,SPOCK1,KIF26B,LAMA2,THBS1,SMOC2,FBLN1,DUSP10,PRLR,PTPRC,RAC2,UNC13D,SELE,PRKCQ,SOCS1,CD83,CD74,CD3E,RELL2,IRF1,IL18,B2M,CD6,IL12RB1,TBX21,IFNG
GO:BP	organonitrogen compound metabolic process	GO:1901564	FALSE	1.47448e-07	6.83136	5744	562	179	26944	SLC45A2,MGAT4D,IYD,ADAMTS20,KNDC1,LVRN,PAX6,AADAT,PFKM,EEF1A2,GRM5,ACACB,COL11A1,PTPRT,BDH2,LIPC,DCLK1,CDK15,ADAMTS15,CPZ,ATCAY,HMGCLL1,FGF7,CDK19,GUCY1A2,CPXM1,CSAD,HGF,ADAM22,CSGALNACT1,CDO1,LRAT,F13A1,LRRTM3,SYNPO2,SPTSSB,FNDC1,DAB2,MGAT5B,PRPH2,PDE5A,CAPN6,CTSK,NRXN1,DUSP26,ITIH4,RAB38,GALNT15,RAMP3,PRSS35,PRKAR2B,TIMP4,ELAC1,TTLL7,KIT,PDGFRB,IGF1,SFRP2,ADAM12,MME,RECK,TMPRSS9,LAMP3,HACD4,PAH…
GO:BP	muscle contraction	GO:0006936	FALSE	1.59263e-07	6.79788	314	562	26	26944	ACTC1,TNNC1,MYOM1,RYR2,TRPA1,KCNMA1,IRAG1,CACNA2D1,PDE5A,ACTA2,KIT,TBX20,GUCY1A1,MYLK,CACNB2,ANK2,PRKG1,CACNA1C,GJA5,SGCD,CCN2,EDNRA,SYNM,EDN3,KCNQ1,HTR7
GO:BP	heart development	GO:0007507	FALSE	2.68377e-07	6.57125	653	562	39	26944	ACTC1,TNNC1,RYR2,ACACB,COL11A1,JPH2,PAX3,MYH11,PDLIM3,COL3A1,TGFBR3,FBN1,PDGFRB,IGF1,SFRP2,TBX18,TBX20,BICC1,LDB3,RPS6KA2,TENM4,ANK2,FHL2,PRKG1,NTRK3,CACNA1C,LOX,GJA5,SGCD,SGCB,EDNRA,ALPK2,NEDD4,FHOD3,PDGFRA,ADAMTS9,KCNQ1,MMP9,TNFRSF1B
GO:BP	monoatomic ion transmembrane transport	GO:0034220	FALSE	2.94672e-07	6.53066	975	562	50	26944	GABRA1,NALCN,GRID1,ABCC8,RYR2,TRPC3,KCNQ3,SCARA5,KCNIP3,TRPA1,KCNMA1,GRIA3,GABRB2,TRPM1,TMEM163,CACNA2D1,GABRG3,GRIA2,CACNA1B,PLP1,GABRA2,KCNMB1,RAMP3,PIEZO2,CACNA2D4,KCNK13,KCNN2,CALHM5,ATP6V1C2,SLC6A2,CACNB2,ANK2,SLC9A9,SLC6A17,CACNA1C,CACNB4,AKAP7,PLCE1,SLC41A2,CCN2,EDNRA,NEDD4,EDN3,OTOP2,PLCD1,PTPRC,PPIF,TMEM63C,KCNQ1,IFNG
GO:BP	central nervous system development	GO:0007417	FALSE	2.98002e-07	6.52578	1006	562	51	26944	DLL3,KNDC1,PAX6,NEFL,GPR158,PAX3,CNTN4,DCLK1,PLP1,CDH2,SRD5A2,ZEB1,NRXN1,COL3A1,NGFR,SOX5,CBLN1,LAMC3,COL4A1,DRAXIN,IGF1,SFRP2,RECK,TBX20,ZEB2,CXCL12,TENM4,GPM6B,PRKG1,POU3F3,NTRK3,PCDH18,ROBO2,CNTN1,SLC6A17,NME5,KIF27,SEMA3F,DUSP10,ARNT2,GBA2,HSD17B7,CX3CR1,GHRH,DUSP15,GDF11,MAST1,TNFRSF1B,CD3E,B2M,IFNG
GO:BP	response to organic substance	GO:0010033	FALSE	3.32594e-07	6.47809	3435	562	120	26944	ACTC1,GABRA1,ABCC8,RYR2,PAX6,EFHC2,TRPC3,KCNQ3,NEFL,TRPA1,ACP5,KCNMA1,GABRB2,GRM5,ACACB,HSD17B2,PTPRT,IL1RAPL2,CDK19,CACNA2D1,CDO1,LRAT,PDE3A,CACNA1B,DAB2,SRD5A2,ZEB1,CTSK,COL3A1,ITIH4,KCNMB1,COL1A2,TGFBR3,RAMP3,NGFR,FBN1,TIMP4,COL4A1,KIT,PDGFRB,IGF1,MME,LAMP3,HTR1B,CPN1,APOA1,CXCL12,RPS6KA2,ADAMTS12,ANK2,FHL2,GHR,COL5A2,FIBIN,CACNA1C,LOX,CACNB4,AKAP7,THBS1,GFPT2,COL6A3,SGCB,EDNRA,NEDD4,RGS10,PDG…
GO:BP	muscle cell development	GO:0055001	FALSE	3.33614e-07	6.47676	217	562	21	26944	ACTC1,MEGF10,MYH11,PDGFRB,IGF1,TBX18,MYL9,LDB3,ANK2,FHL2,PRKG1,PGM5,LOX,CACNB4,FLNC,SGCD,SGCB,EDNRA,ALPK2,FHOD3,PDGFRA
GO:BP	regulation of apoptotic process	GO:0042981	FALSE	3.49964e-07	6.45598	1658	562	71	26944	ACTC1,ADAMTS20,NEFL,KCNIP3,EEF1A2,KCNMA1,CDK19,HGF,OPN3,TNFAIP8L3,PDE3A,FNDC1,DAB2,PDE5A,CTSK,NGFR,DRAXIN,PDGFRB,IGF1,SFRP2,TBX20,ZEB2,GRK5,CXCL12,RPS6KA2,ANK2,DLC1,FHL2,POU3F3,NTRK3,SRPX,ITGA1,FMN2,LOX,PDE1A,NME5,THBS1,CCN2,EDNRA,ALPK2,PRLR,ARNT2,TMBIM1,PTPRC,GPLD1,TRIM35,TRIM24,PPIF,STYXL1,PRKCQ,TENT5B,ANKRD2,TNFRSF8,SOCS1,PLSCR1,CX3CR1,MMP9,GHRH,CDC34,IRF8,TNFRSF1B,CD74,IRF1,FCER1G,HCK,BCL2A1,…
GO:BP	response to endogenous stimulus	GO:0009719	FALSE	3.68113e-07	6.43402	1935	562	79	26944	GABRA1,ABCC8,RYR2,PAX6,NEFL,GABRB2,GRM5,FGF7,HGF,CACNA2D1,CDO1,PDE3A,DAB2,SRD5A2,ZEB1,CTSK,NRXN1,COL3A1,RBPMS2,COL1A2,TGFBR3,RAMP3,NGFR,ACTA2,SOX5,FBN1,TIMP4,COL4A1,PDGFRB,IGF1,SFRP2,MME,TBX20,ZEB2,HTR1B,CPN1,ADAMTSL2,DCN,CXCL12,ADAMTS12,MAGI2,FHL2,NTRK3,GHR,COL5A2,COL4A2,HTRA3,FIBIN,LOX,CHRDL1,AKAP7,THBS1,SMOC2,SGCB,CCN2,EDNRA,NEDD4,BMPER,PDGFRA,COL6A1,PRLR,LAMTOR1,PLCD1,SESN2,GPLD1,SSTR5,DOK5,T…
GO:BP	monoatomic cation transport	GO:0006812	FALSE	4.79274e-07	6.31942	1022	562	51	26944	NALCN,ABCC8,RYR2,TRPC3,KCNQ3,SCARA5,KCNIP3,TRPA1,KCNMA1,TRPM1,TMEM163,CACNA2D1,CACNA1B,PLP1,KCNMB1,RAMP3,PIEZO2,CACNA2D4,KCNK13,PDGFRB,IGF1,KCNN2,CALHM5,ATP6V1C2,CXCL12,SLC6A2,MYLK,CACNB2,ANK2,CNTN1,SLC9A9,SLC6A17,CACNA1C,GJA5,CACNB4,AKAP7,PLCE1,SLC41A2,CCN2,EDNRA,NEDD4,EDN3,BSPRY,OTOP2,PLCD1,PTPRC,PPIF,TMEM63C,KCNQ1,B2M,IFNG
GO:BP	programmed cell death	GO:0012501	FALSE	4.87586e-07	6.31195	2125	562	84	26944	ACTC1,PJVK,ADAMTS20,RYR2,KCNQ3,MEGF10,NEFL,KCNIP3,EEF1A2,KCNMA1,ATCAY,CDK19,HGF,OPN3,TNFAIP8L3,PDE3A,FNDC1,DAB2,PDE5A,CTSK,NGFR,DRAXIN,KIT,PDGFRB,IGF1,SFRP2,TBX20,ZEB2,GRK5,CXCL12,RPS6KA2,DNASE1L3,ANK2,DLC1,FHL2,POU3F3,NTRK3,SRPX,ITGA1,FMN2,LOX,PDE1A,NME5,THBS1,CCN2,EDNRA,ALPK2,PRLR,ARNT2,EMC4,TMBIM1,PTPRC,GPLD1,TRIM35,ATG9B,TNFRSF9,TRIM24,PPIF,STYXL1,PRKCQ,TENT5B,ANKRD2,TNFRSF8,SOCS1,PLSCR1,CX3C…
GO:BP	regulation of programmed cell death	GO:0043067	FALSE	4.87586e-07	6.31195	1707	562	72	26944	ACTC1,ADAMTS20,NEFL,KCNIP3,EEF1A2,KCNMA1,CDK19,HGF,OPN3,TNFAIP8L3,PDE3A,FNDC1,DAB2,PDE5A,CTSK,NGFR,DRAXIN,KIT,PDGFRB,IGF1,SFRP2,TBX20,ZEB2,GRK5,CXCL12,RPS6KA2,ANK2,DLC1,FHL2,POU3F3,NTRK3,SRPX,ITGA1,FMN2,LOX,PDE1A,NME5,THBS1,CCN2,EDNRA,ALPK2,PRLR,ARNT2,TMBIM1,PTPRC,GPLD1,TRIM35,TRIM24,PPIF,STYXL1,PRKCQ,TENT5B,ANKRD2,TNFRSF8,SOCS1,PLSCR1,CX3CR1,MMP9,GHRH,CDC34,IRF8,TNFRSF1B,CD74,IRF1,FCER1G,HCK,BCL…
GO:BP	cell death	GO:0008219	FALSE	4.87586e-07	6.31195	2125	562	84	26944	ACTC1,PJVK,ADAMTS20,RYR2,KCNQ3,MEGF10,NEFL,KCNIP3,EEF1A2,KCNMA1,ATCAY,CDK19,HGF,OPN3,TNFAIP8L3,PDE3A,FNDC1,DAB2,PDE5A,CTSK,NGFR,DRAXIN,KIT,PDGFRB,IGF1,SFRP2,TBX20,ZEB2,GRK5,CXCL12,RPS6KA2,DNASE1L3,ANK2,DLC1,FHL2,POU3F3,NTRK3,SRPX,ITGA1,FMN2,LOX,PDE1A,NME5,THBS1,CCN2,EDNRA,ALPK2,PRLR,ARNT2,EMC4,TMBIM1,PTPRC,GPLD1,TRIM35,ATG9B,TNFRSF9,TRIM24,PPIF,STYXL1,PRKCQ,TENT5B,ANKRD2,TNFRSF8,SOCS1,PLSCR1,CX3C…
GO:BP	negative regulation of cell population proliferation	GO:0008285	FALSE	5.53771e-07	6.25667	701	562	40	26944	ABCC8,PAX6,PODN,PTH1R,DAB2,PDE5A,ZEB1,CNN1,NGFR,IGF1,SFRP2,PDE9A,CXCL12,RPS6KA2,OGN,MAGI2,DLC1,PRKG1,SRPX,ITGA1,FBXO4,DDAH1,CACNB4,THBS1,FBLN1,PTPRM,DUSP10,STAT1,GPLD1,TNFRSF9,TRIM24,PARP10,TENT5B,SOCS1,MMP9,GDF11,C1QL4,IFI35,B2M,IFNG
GO:BP	positive regulation of signal transduction	GO:0009967	FALSE	5.76787e-07	6.23898	1613	562	69	26944	ADAMTS20,GRM5,GAS2L2,ESM1,GUCY1A2,HGF,TNFAIP8L3,RIMS2,CDH2,DAB2,PDE5A,CTSK,NRXN1,COL3A1,TGFBR3,RAMP3,NGFR,ACTA2,KIT,PDGFRB,IGF1,SFRP2,RECK,TBX20,ZEB2,ATP6V1C2,GUCY1A1,APOA1,DCN,DOK6,CXCL12,NID1,NTRK3,SRPX,GHR,ITGA1,LAMA2,THBS1,SMOC2,PLCE1,CCN2,EDNRA,NEDD4,BMPER,MID1,PDGFRA,LAMTOR1,AAK1,PTPRC,SESN2,DOK5,TIFA,STYXL1,LY96,IRF7,PLSCR1,CX3CR1,STX1B,MMP9,GHRH,DUSP15,PARP9,RSAD2,CD74,CD3E,RELL2,IL18,IFI…
GO:BP	regulation of intracellular signal transduction	GO:1902531	FALSE	6.76069e-07	6.17001	1722	562	72	26944	ARHGAP18,GRM5,STMN3,GUCY1A2,HGF,TNFAIP8L3,PDE3A,CDH2,DAB2,PDE5A,NRXN1,COL3A1,DUSP26,TGFBR3,RAMP3,NGFR,ACTA2,KIT,PDGFRB,IGF1,TBX20,GUCY1A1,APOA1,DCN,DOK6,CXCL12,MAGI2,DLC1,FHL2,NTRK3,GPR143,PDE10A,ITGA1,FBXO4,AKAP7,ARHGAP24,WWC2,NME5,THBS1,PLCE1,CCN2,EDNRA,FBLN1,NEDD4,CHN1,BMPER,MID1,PDGFRA,DUSP10,STAT1,LAMTOR1,PTPRC,SESN2,RFWD3,DOK5,TIFA,TRIM24,PPIF,STYXL1,ANKRD2,PLSCR1,CX3CR1,MMP9,GHRH,CDC34,DUS…
GO:BP	muscle tissue development	GO:0060537	FALSE	7.08837e-07	6.14945	489	562	32	26944	ACTC1,TNNC1,MYOM1,RYR2,MYH15,MEGF10,COL11A1,JPH2,PAX3,MYH11,COL3A1,MEOX2,PDGFRB,IGF1,TBX18,TBX20,MYLK,TENM4,FHL2,PRKG1,PGM5,LOX,GJA5,SGCD,SGCB,EDNRA,ALPK2,FHOD3,PDGFRA,ADAMTS9,IFRD1,ANKRD2
GO:BP	regulation of phosphate metabolic process	GO:0019220	FALSE	8.17005e-07	6.08778	1041	562	51	26944	KNDC1,PAX6,GRM5,FGF7,HGF,PTH1R,SRPX2,FNDC1,DAB2,PDE5A,NRXN1,RAB38,RAMP3,PRKAR2B,KIT,PDGFRB,LDB2,IGF1,SFRP2,APOA1,MAGI2,DLC1,PRKG1,NTRK3,GHR,CNTN1,ITGA1,LOX,THBS1,CCN2,EDNRA,FBLN1,PDGFRA,PRLR,PPP1R15B,STAT2,PLCD1,PTPRC,SESN2,SOCS3,SOCS1,CX3CR1,MMP9,PARP9,CD74,CD3E,IRF1,IL18,SLC2A6,CD6,IFNG
GO:BP	regulation of phosphorus metabolic process	GO:0051174	FALSE	8.36248e-07	6.07766	1042	562	51	26944	KNDC1,PAX6,GRM5,FGF7,HGF,PTH1R,SRPX2,FNDC1,DAB2,PDE5A,NRXN1,RAB38,RAMP3,PRKAR2B,KIT,PDGFRB,LDB2,IGF1,SFRP2,APOA1,MAGI2,DLC1,PRKG1,NTRK3,GHR,CNTN1,ITGA1,LOX,THBS1,CCN2,EDNRA,FBLN1,PDGFRA,PRLR,PPP1R15B,STAT2,PLCD1,PTPRC,SESN2,SOCS3,SOCS1,CX3CR1,MMP9,PARP9,CD74,CD3E,IRF1,IL18,SLC2A6,CD6,IFNG
GO:BP	response to abiotic stimulus	GO:0009628	FALSE	9.0647e-07	6.04265	1300	562	59	26944	PJVK,ABCC8,RYR2,KCNQ3,SCARA5,MKX,TRPA1,TAFA2,KCNMA1,COL11A1,TRPM1,GUCY1A2,OPN3,FNDC1,PRPH2,NRXN1,COL3A1,KCNMB1,TGFBR3,NGFR,PIEZO2,CACNA2D4,KIT,IGF1,SFRP2,MME,XRCC4,ZEB2,HTR1B,GUCY1A1,CXCL12,MYLK,GUCY1B1,ADSS1,GHR,FMN2,FBXO4,DDAH1,CACNA1C,CACNB4,THBS1,EDNRA,NEDD4,TYR,ARNT2,PTPRC,ACER1,GPLD1,RFWD3,EFHD1,KCNQ1,HTR7,ANKRD2,CIITA,MMP9,IRF1,NPEPPS,IL18,AANAT
GO:BP	secretion	GO:0046903	FALSE	9.51973e-07	6.02138	1078	562	52	26944	MYOM1,ABCC8,PPFIA2,KCNQ3,PFKM,TRPA1,CPLX1,RAB3C,ACACB,GPR158,SV2B,NELL2,FGF7,CDO1,RIMS2,CACNA1B,SYT9,DAB2,DOC2B,NRXN1,FBLN5,CBLN1,KIT,IGF1,HTR1B,CXCL12,PRKG1,CACNA1C,GJA5,CACNB4,CCN2,EDNRA,PPP1R9A,EDN3,PRLR,PLCD1,SSTR5,RAC2,KCNQ1,UNC13D,CHMP2A,PRKCQ,HTR7,STX1B,GHRH,TNFRSF1B,RSAD2,CD74,FCER1G,HCK,IFNG,CLTRN
GO:BP	negative regulation of multicellular organismal process	GO:0051241	FALSE	1.21665e-06	5.91484	1214	562	56	26944	DLL3,ABCC8,PAX6,MKX,ACP5,IRAG1,PRTG,HGF,LRRC17,LAMA4,PDE5A,CTSK,FBLN5,NGFR,MEOX2,FBN1,CBLN1,DRAXIN,IGF1,SFRP2,GUCY1A1,APOA1,DCN,ADAMTS12,PRKG1,NTRK3,COL4A2,ITGA9,GJA5,WWC2,THBS1,ALPK2,FBLN1,PTPRM,PDGFRA,SEMA3F,DUSP10,ADAMTS9,STAT1,IFRD1,PTPRC,STAB1,SOCS1,CX3CR1,TNFRSF1B,C1QC,CD83,CD74,IRF1,APOA4,SRGN,B2M,TIA1,SERPING1,TBX21,IFNG
GO:BP	actin cytoskeleton organization	GO:0030036	FALSE	1.23018e-06	5.91003	695	562	39	26944	ACTC1,FRMPD4,CAP2,ARHGAP18,GAS2L2,PLEKHH2,PDLIM3,PLS1,FGF7,SYNPO2,SMTNL2,PHACTR2,CNN1,KIT,PDGFRB,RHOJ,ZEB2,MYL9,APOA1,LMOD1,MYO7B,LDB3,ARHGAP6,GPM6B,DLC1,FRMD3,PGM5,FMN2,FLNC,KANK4,CCN2,PPP1R9A,FHOD3,PDGFRA,GBA2,RAC2,PRKCQ,LCP1,HCK
GO:BP	modulation of chemical synaptic transmission	GO:0050804	FALSE	1.23018e-06	5.91003	695	562	39	26944	SHISA9,GRID1,PPFIA2,KCNQ3,NEFL,CPLX1,GRIA3,GRM5,GPR158,LRRC4C,SV2B,RIMS2,CACNA1B,CDH2,NRXN1,NGFR,PRKAR2B,CBLN1,KIT,IGF1,MME,HTR1B,PDE9A,GUCY1A1,GUCY1B1,LAMA2,DGKB,CHRDL1,CACNB4,AKAP7,NEDD4,PPP1R9A,EDN3,HTR7,CX3CR1,STX1B,MMP9,SRGN,IFNG
GO:BP	regulation of secretion by cell	GO:1903530	FALSE	1.24535e-06	5.90471	667	562	38	26944	MYOM1,ABCC8,PPFIA2,PFKM,TRPA1,CPLX1,RAB3C,GPR158,SV2B,NELL2,RIMS2,CACNA1B,SYT9,DAB2,DOC2B,IGF1,HTR1B,CXCL12,PRKG1,CACNA1C,GJA5,CACNB4,PPP1R9A,EDN3,PLCD1,SSTR5,RAC2,KCNQ1,UNC13D,CHMP2A,PRKCQ,HTR7,STX1B,GHRH,TNFRSF1B,RSAD2,FCER1G,IFNG
GO:BP	regulation of trans-synaptic signaling	GO:0099177	FALSE	1.2598e-06	5.8997	696	562	39	26944	SHISA9,GRID1,PPFIA2,KCNQ3,NEFL,CPLX1,GRIA3,GRM5,GPR158,LRRC4C,SV2B,RIMS2,CACNA1B,CDH2,NRXN1,NGFR,PRKAR2B,CBLN1,KIT,IGF1,MME,HTR1B,PDE9A,GUCY1A1,GUCY1B1,LAMA2,DGKB,CHRDL1,CACNB4,AKAP7,NEDD4,PPP1R9A,EDN3,HTR7,CX3CR1,STX1B,MMP9,SRGN,IFNG
GO:BP	fibroblast proliferation	GO:0048144	FALSE	1.44318e-06	5.84068	138	562	16	26944	COL3A1,NGFR,MEOX2,PDGFRB,IGF1,FBXO4,EDNRA,FBLN1,PDGFRA,GNG2,PARP10,SOCS1,MMP9,C1QL4,CD74,IFNG
GO:BP	cell-cell signaling involved in cardiac conduction	GO:0086019	FALSE	1.64385e-06	5.78414	26	562	8	26944	RYR2,CACNA2D1,TBX18,CACNB2,ANK2,CACNA1C,GJA5,KCNQ1
GO:BP	secretion by cell	GO:0032940	FALSE	1.72255e-06	5.76383	913	562	46	26944	MYOM1,ABCC8,PPFIA2,KCNQ3,PFKM,TRPA1,CPLX1,RAB3C,GPR158,SV2B,NELL2,FGF7,RIMS2,CACNA1B,SYT9,DAB2,DOC2B,NRXN1,CBLN1,KIT,IGF1,HTR1B,CXCL12,PRKG1,CACNA1C,GJA5,CACNB4,CCN2,PPP1R9A,EDN3,PLCD1,SSTR5,RAC2,KCNQ1,UNC13D,CHMP2A,PRKCQ,HTR7,STX1B,GHRH,TNFRSF1B,RSAD2,FCER1G,HCK,IFNG,CLTRN
GO:BP	apoptotic process	GO:0006915	FALSE	1.76832e-06	5.75244	2050	562	80	26944	ACTC1,ADAMTS20,RYR2,KCNQ3,MEGF10,NEFL,KCNIP3,EEF1A2,KCNMA1,ATCAY,CDK19,HGF,OPN3,TNFAIP8L3,PDE3A,FNDC1,DAB2,PDE5A,CTSK,NGFR,DRAXIN,PDGFRB,IGF1,SFRP2,TBX20,ZEB2,GRK5,CXCL12,RPS6KA2,DNASE1L3,ANK2,DLC1,FHL2,POU3F3,NTRK3,SRPX,ITGA1,FMN2,LOX,PDE1A,NME5,THBS1,CCN2,EDNRA,ALPK2,PRLR,ARNT2,EMC4,TMBIM1,PTPRC,GPLD1,TRIM35,TNFRSF9,TRIM24,PPIF,STYXL1,PRKCQ,TENT5B,ANKRD2,TNFRSF8,SOCS1,PLSCR1,CX3CR1,MMP9,GHRH,CD…
GO:BP	metal ion transport	GO:0030001	FALSE	1.78114e-06	5.7493	884	562	45	26944	NALCN,ABCC8,RYR2,TRPC3,KCNQ3,SCARA5,KCNIP3,TRPA1,KCNMA1,TRPM1,TMEM163,CACNA2D1,CACNA1B,PLP1,KCNMB1,RAMP3,CACNA2D4,KCNK13,PDGFRB,IGF1,KCNN2,CXCL12,SLC6A2,MYLK,CACNB2,ANK2,CNTN1,SLC9A9,SLC6A17,CACNA1C,GJA5,CACNB4,AKAP7,PLCE1,SLC41A2,CCN2,EDNRA,NEDD4,EDN3,BSPRY,PLCD1,PTPRC,KCNQ1,B2M,IFNG
GO:BP	import into cell	GO:0098657	FALSE	1.84549e-06	5.73389	916	562	46	26944	ABCC8,KCNQ3,MEGF10,AMPH,SCARA5,TRPM1,CACNA1B,LRP1B,DNAJC6,DAB2,RAMP3,STON1,RHOJ,HTR1B,APOA1,SLC6A2,GPM6B,MAGI2,ANK2,SRPX,GHR,TUB,SLC9A9,CACNA1C,BICD1,THBS1,NEDD4,AAK1,PTPRC,STAB1,KCNQ1,UNC13D,PLD4,SELE,ENDOU,UNC119,PLSCR1,STX1B,NCF4,IRF8,ITGB2,FCER1G,HCK,B2M,IFNG,CLTRN
GO:BP	sensory organ development	GO:0007423	FALSE	1.84549e-06	5.73389	650	562	37	26944	PJVK,MYOM1,PAX6,MYH15,GABRB2,PROM1,COL11A1,DCLK1,PLS1,TRPM1,PRPH2,ZEB1,FBN1,LAMC3,COL4A1,NECTIN3,KIT,PDGFRB,RHOJ,IGF1,ZEB2,MYO7B,TENM3,NTRK3,COL5A2,CTHRC1,TUB,CACNA1C,CHRDL1,EDNRA,BMPER,PTPRM,PDGFRA,COL8A2,KCNQ1,GDF11,C1QB
GO:BP	detection of mechanical stimulus involved in sensory perception	GO:0050974	FALSE	1.90361e-06	5.72042	48	562	10	26944	PJVK,TRPA1,COL11A1,PIEZO2,KIT,IGF1,CXCL12,KCNQ1,HTR7,IL18
GO:BP	monoatomic cation transmembrane transport	GO:0098655	FALSE	1.92727e-06	5.71506	797	562	42	26944	NALCN,ABCC8,RYR2,TRPC3,KCNQ3,SCARA5,KCNIP3,TRPA1,KCNMA1,TRPM1,TMEM163,CACNA2D1,CACNA1B,PLP1,KCNMB1,RAMP3,PIEZO2,CACNA2D4,KCNK13,KCNN2,CALHM5,ATP6V1C2,SLC6A2,CACNB2,ANK2,SLC9A9,SLC6A17,CACNA1C,CACNB4,AKAP7,PLCE1,SLC41A2,CCN2,EDNRA,EDN3,OTOP2,PLCD1,PTPRC,PPIF,TMEM63C,KCNQ1,IFNG
GO:BP	cardiac muscle tissue development	GO:0048738	FALSE	2.05527e-06	5.68713	266	562	22	26944	ACTC1,TNNC1,RYR2,COL11A1,JPH2,PAX3,MYH11,PDGFRB,IGF1,TBX18,TBX20,TENM4,FHL2,PRKG1,GJA5,SGCD,SGCB,EDNRA,ALPK2,FHOD3,PDGFRA,ADAMTS9
GO:BP	export from cell	GO:0140352	FALSE	2.05527e-06	5.68713	982	562	48	26944	MYOM1,ABCC8,PPFIA2,KCNQ3,PFKM,TRPA1,CPLX1,RAB3C,GPR158,SV2B,NELL2,FGF7,TMEM163,RIMS2,CACNA1B,SYT9,DAB2,DOC2B,NRXN1,CBLN1,KIT,IGF1,HTR1B,CXCL12,PRKG1,TSPAN4,CACNA1C,GJA5,CACNB4,CCN2,PPP1R9A,EDN3,PLCD1,SSTR5,RAC2,KCNQ1,UNC13D,CHMP2A,PRKCQ,HTR7,STX1B,GHRH,TNFRSF1B,RSAD2,FCER1G,HCK,IFNG,CLTRN
GO:BP	positive regulation of monoatomic ion transport	GO:0043270	FALSE	2.77502e-06	5.55673	205	562	19	26944	ABCC8,TRPC3,TRPA1,CACNA2D1,PLP1,KCNMB1,RAMP3,PDGFRB,CXCL12,MYLK,CACNB2,ANK2,CNTN1,CACNA1C,AKAP7,EDNRA,EDN3,KCNQ1,IFNG
GO:BP	positive regulation of cell migration	GO:0030335	FALSE	2.77502e-06	5.55673	577	562	34	26944	PAX6,ACP5,FGF7,HGF,SRPX2,SYNPO2,PLP1,DAB2,TGFBR3,ACTA2,KIT,PDGFRB,RHOJ,IGF1,ATP8A1,CXCL12,MYLK,NTRK3,THBS1,SMOC2,EDNRA,FBLN1,PDGFRA,SEMA3F,EDN3,PTPRC,GPLD1,RAC2,SELE,CX3CR1,MMP9,CD74,IL18,IFNG
GO:BP	response to oxygen-containing compound	GO:1901700	FALSE	2.87125e-06	5.54193	2077	562	80	26944	ACTC1,PJVK,ABCC8,PAX6,TRPC3,NEFL,TRPA1,ACP5,KCNMA1,GRM5,HSD17B2,CDK19,HGF,CACNA2D1,CDO1,LRAT,PDE3A,CACNA1B,SRD5A2,ZEB1,CTSK,COL3A1,FBLN5,KCNMB1,COL1A2,TGFBR3,RAMP3,NGFR,FBN1,COL4A1,PDGFRB,IGF1,HTR1B,CXCL12,RPS6KA2,GUCY1B1,GHR,COL5A2,FIBIN,AKAP7,NME5,THBS1,COL6A3,SGCB,EDNRA,RGS10,PDGFRA,COL6A1,DUSP10,TYR,COL6A2,LAMTOR1,PPP1R15B,PLCD1,SESN2,GPLD1,TRIM24,PPIF,KCNQ1,SOCS3,PRKCQ,HTR7,CMPK2,SOCS1,LY96,…
GO:BP	cellular response to endogenous stimulus	GO:0071495	FALSE	3.52397e-06	5.45297	1629	562	67	26944	GABRA1,RYR2,PAX6,GABRB2,GRM5,FGF7,HGF,CACNA2D1,PDE3A,DAB2,ZEB1,CTSK,NRXN1,COL3A1,RBPMS2,COL1A2,TGFBR3,RAMP3,NGFR,ACTA2,SOX5,FBN1,COL4A1,PDGFRB,IGF1,SFRP2,TBX20,ZEB2,HTR1B,ADAMTSL2,DCN,ADAMTS12,MAGI2,NTRK3,GHR,COL5A2,COL4A2,HTRA3,LOX,CHRDL1,AKAP7,THBS1,SMOC2,SGCB,CCN2,EDNRA,NEDD4,BMPER,PDGFRA,COL6A1,PRLR,LAMTOR1,SESN2,GPLD1,SSTR5,DOK5,TRIM24,KCNQ1,SOCS3,PRKCQ,HTR7,SOCS1,CX3CR1,TNFRSF1B,IRF1,IL18,A…
GO:BP	positive regulation of cell adhesion	GO:0045785	FALSE	4.03852e-06	5.39378	504	562	31	26944	MEGF10,EDIL3,DAB2,ICOSLG,DUSP26,IGF1,APOA1,EGFLAM,CXCL12,NID1,CCDC80,KIF26B,LAMA2,SMOC2,FBLN1,DUSP10,PTPRC,UNC13D,SELE,PRKCQ,SOCS1,CD83,CD74,CD3E,RELL2,IRF1,IL18,B2M,CD6,IL12RB1,IFNG
GO:BP	regulation of vesicle-mediated transport	GO:0060627	FALSE	4.06425e-06	5.39102	587	562	34	26944	PPFIA2,AMPH,CPLX1,RAB3C,SV2B,RIMS2,CACNA1B,SYT9,DNAJC6,DAB2,DOC2B,NRXN1,TAMALIN,STON1,HTR1B,APOA1,MAGI2,TUB,BICD1,CACNB4,NEDD4,AAK1,PTPRC,RAC2,UNC13D,CHMP2A,SELE,UNC119,PLSCR1,STX1B,FCER1G,HCK,B2M,IFNG
GO:BP	tissue migration	GO:0090130	FALSE	4.16653e-06	5.38023	325	562	24	26944	ACTC1,FGF7,SRPX2,TGFBR3,ACTA2,MEOX2,ACTG2,KIT,RHOJ,IGF1,ZEB2,APOA1,DCN,CXCL12,THBS1,SMOC2,BMPER,PTPRM,DUSP10,ADAMTS9,GPLD1,MMP9,ITGB2,IFNG
GO:BP	phosphorylation	GO:0016310	FALSE	4.55404e-06	5.3416	1470	562	62	26944	KNDC1,PAX6,PFKM,GRM5,PIK3C2G,DCLK1,CDK15,FGF7,CDK19,HGF,SRPX2,FNDC1,DAB2,PDE5A,NRXN1,RAMP3,PRKAR2B,KIT,PDGFRB,LDB2,IGF1,SFRP2,GRK5,APOA1,MYLK,RPS6KA2,PRKG1,NTRK3,GHR,CNTN1,DGKB,LOX,THBS1,CCN2,EDNRA,ALPK2,FBLN1,MAPK12,PDGFRA,PRLR,AAK1,PPP1R15B,STAT2,PTPRC,SESN2,AK1,SOCS3,PRKCQ,CMPK2,SOCS1,CIITA,CX3CR1,MMP9,MAST1,PARP9,CD74,CD3E,IRF1,HCK,IL18,CD6,IFNG
GO:BP	detection of abiotic stimulus	GO:0009582	FALSE	4.92812e-06	5.30732	133	562	15	26944	PJVK,TRPA1,COL11A1,OPN3,PRPH2,NGFR,PIEZO2,CACNA2D4,KIT,IGF1,CXCL12,CACNB4,KCNQ1,HTR7,IL18
GO:BP	positive regulation of apoptotic process	GO:0043065	FALSE	5.15703e-06	5.2876	622	562	35	26944	EEF1A2,KCNMA1,CDK19,FNDC1,PDE5A,CTSK,NGFR,PDGFRB,SFRP2,TBX20,RPS6KA2,DLC1,NTRK3,SRPX,ITGA1,THBS1,CCN2,PTPRC,GPLD1,TRIM35,STYXL1,TNFRSF8,SOCS1,PLSCR1,MMP9,CDC34,IRF8,TNFRSF1B,IRF1,BCL2A1,IL18,TIA1,LGALS2,GZMA,IFNG
GO:BP	detection of external stimulus	GO:0009581	FALSE	5.37666e-06	5.26949	134	562	15	26944	PJVK,TRPA1,COL11A1,OPN3,PRPH2,NGFR,PIEZO2,CACNA2D4,KIT,IGF1,CXCL12,CACNB4,KCNQ1,HTR7,IL18
GO:BP	vascular process in circulatory system	GO:0003018	FALSE	5.52456e-06	5.2577	237	562	20	26944	ABCC8,IRAG1,PDE3A,PDE5A,KCNMB1,ACTA2,ZEB2,HTR1B,GUCY1A1,PRKG1,ITGA1,ITGA9,DDAH1,CACNA1C,GJA5,EDNRA,PTPRM,EDN3,HTR7,IL18
GO:BP	cGMP metabolic process	GO:0046068	TRUE	5.54961e-06	5.25574	21	562	7	26944	GUCY1A2,PDE5A,PDE9A,GUCY1A1,GUCY1B1,PDE10A,PDE1A
GO:BP	vesicle-mediated transport	GO:0016192	FALSE	5.94066e-06	5.22617	1517	562	63	26944	PPFIA2,KCNQ3,MEGF10,AMPH,SCARA5,CPLX1,RAB3C,SV2B,NBEA,RIMS2,CACNA1B,LRP1B,SYT9,DNAJC6,CDH2,DAB2,DOC2B,RAB9B,NRXN1,RAB38,RAMP3,TAMALIN,STON1,KIT,RHOJ,HTR1B,APOA1,MAGI2,ANK2,SRPX,GHR,TUB,FMN2,CACNA1C,BICD1,CACNB4,THBS1,RASEF,NEDD4,LAMTOR1,AAK1,PTPRC,STAB1,RAC2,UNC13D,CHMP2A,PLD4,AP1M2,SELE,ENDOU,UNC119,PLSCR1,STX1B,NCF4,IRF8,DTX3L,ITGB2,FCER1G,STX11,HCK,B2M,IFNG,CLTRN
GO:BP	peptidyl-tyrosine phosphorylation	GO:0018108	FALSE	6.20565e-06	5.20721	239	562	20	26944	GRM5,FGF7,HGF,KIT,PDGFRB,IGF1,SFRP2,GHR,CNTN1,PDGFRA,PTPRC,SOCS3,SOCS1,PARP9,CD74,CD3E,IRF1,HCK,IL18,IFNG
GO:BP	neurotransmitter transport	GO:0006836	FALSE	6.20565e-06	5.20721	217	562	19	26944	ABCC8,PPFIA2,CPLX1,GPR158,SV2B,RIMS2,CACNA1B,SYT9,GABRA2,DOC2B,NRXN1,HTR1B,SLC6A2,GPM6B,SLC6A17,CACNB4,PPP1R9A,EDN3,STX1B
GO:BP	regulation of secretion	GO:0051046	FALSE	6.41235e-06	5.19298	746	562	39	26944	MYOM1,ABCC8,PPFIA2,PFKM,TRPA1,CPLX1,RAB3C,GPR158,SV2B,NELL2,RIMS2,CACNA1B,SYT9,DAB2,DOC2B,IGF1,HTR1B,CXCL12,PRKG1,CACNA1C,GJA5,CACNB4,PPP1R9A,EDN3,PLCD1,SSTR5,RAC2,KCNQ1,UNC13D,CHMP2A,PRKCQ,HTR7,STX1B,GHRH,TNFRSF1B,RSAD2,CD74,FCER1G,IFNG
GO:BP	regulation of peptidyl-tyrosine phosphorylation	GO:0050730	FALSE	6.58914e-06	5.18117	218	562	19	26944	GRM5,FGF7,HGF,KIT,PDGFRB,IGF1,SFRP2,GHR,CNTN1,PDGFRA,PTPRC,SOCS3,SOCS1,PARP9,CD74,CD3E,IRF1,IL18,IFNG
GO:BP	chemical homeostasis	GO:0048878	FALSE	6.88065e-06	5.16237	1091	562	50	26944	SLC45A2,ABCC8,RYR2,PAX6,TRPC3,SCARA5,PFKM,TRPA1,KCNMA1,GRM5,ACACB,SV2B,JPH2,BDH2,LIPC,FGF7,PTH1R,CACNA1B,RAB38,NGFR,FBN1,IGF1,HTR1B,APOA1,CACNB2,ANK2,POU3F3,SLC9A9,CACNA1C,CACNB4,SGCD,PLCE1,SGCB,EDNRA,EDN3,LAMTOR1,PLCD1,PTPRC,SESN2,SSTR5,TLCD3A,TRIM24,KCNQ1,ANKRD9,APOA4,EPB42,IL18,B2M,IFNG,CLTRN
GO:BP	peptidyl-tyrosine modification	GO:0018212	FALSE	6.9082e-06	5.16064	241	562	20	26944	GRM5,FGF7,HGF,KIT,PDGFRB,IGF1,SFRP2,GHR,CNTN1,PDGFRA,PTPRC,SOCS3,SOCS1,PARP9,CD74,CD3E,IRF1,HCK,IL18,IFNG
GO:BP	atrial cardiac muscle cell to AV node cell signaling	GO:0086026	FALSE	7.23161e-06	5.14076	14	562	6	26944	RYR2,CACNB2,ANK2,CACNA1C,GJA5,KCNQ1
GO:BP	atrial cardiac muscle cell to AV node cell communication	GO:0086066	FALSE	7.23161e-06	5.14076	14	562	6	26944	RYR2,CACNB2,ANK2,CACNA1C,GJA5,KCNQ1
GO:BP	atrial cardiac muscle cell action potential	GO:0086014	FALSE	7.23161e-06	5.14076	14	562	6	26944	RYR2,CACNB2,ANK2,CACNA1C,GJA5,KCNQ1
GO:BP	regulation of response to external stimulus	GO:0032101	FALSE	7.23161e-06	5.14076	1126	562	51	26944	ACP5,HGF,PDE5A,NRXN1,PDGFRB,IGF1,APOA1,CXCL12,ADAMTS12,DNASE1L3,PRKG1,NTRK3,GHR,THBS1,SMOC2,EDNRA,PDGFRA,SEMA3F,EDN3,DUSP10,ENPP4,STAT1,STAT2,TIFA,USP18,TRIM24,RAC2,SOCS3,IRF4,LY96,IRF7,PLSCR1,CX3CR1,ZNFX1,IL22RA1,PARP9,TNFRSF1B,RSAD2,DTX3L,CD74,IRF1,FCER1G,IL18,IFI35,SERPING1,ACOD1,LGALS2,SH2D1A,NLRC5,IL12RB1,IFNG
GO:BP	regulation of vasculature development	GO:1901342	FALSE	7.23161e-06	5.14076	312	562	23	26944	ABCC8,HGF,FBLN5,NGFR,RHOJ,SFRP2,ADAM12,RECK,DCN,CXCL12,COL4A2,DDAH1,THBS1,SMOC2,BMPER,PTPRM,ADAMTS9,STAT1,STAB1,ADM2,CX3CR1,MMP9,ITGB2
GO:BP	positive regulation of cell motility	GO:2000147	FALSE	7.89054e-06	5.10289	607	562	34	26944	PAX6,ACP5,FGF7,HGF,SRPX2,SYNPO2,PLP1,DAB2,TGFBR3,ACTA2,KIT,PDGFRB,RHOJ,IGF1,ATP8A1,CXCL12,MYLK,NTRK3,THBS1,SMOC2,EDNRA,FBLN1,PDGFRA,SEMA3F,EDN3,PTPRC,GPLD1,RAC2,SELE,CX3CR1,MMP9,CD74,IL18,IFNG
GO:BP	regulation of phosphorylation	GO:0042325	FALSE	8.18841e-06	5.0868	877	562	43	26944	KNDC1,PAX6,GRM5,FGF7,HGF,SRPX2,FNDC1,DAB2,PDE5A,NRXN1,RAMP3,PRKAR2B,KIT,PDGFRB,LDB2,IGF1,SFRP2,APOA1,NTRK3,GHR,CNTN1,LOX,THBS1,CCN2,EDNRA,FBLN1,PDGFRA,PRLR,PPP1R15B,STAT2,PTPRC,SESN2,SOCS3,SOCS1,CX3CR1,MMP9,PARP9,CD74,CD3E,IRF1,IL18,CD6,IFNG
GO:BP	cyclic purine nucleotide metabolic process	GO:0052652	FALSE	8.83016e-06	5.05403	44	562	9	26944	GUCY1A2,PDE5A,PDE9A,GUCY1A1,GUCY1B1,PDE10A,CACNB4,PDE1A,ADCY2
GO:BP	inorganic ion transmembrane transport	GO:0098660	FALSE	9.15691e-06	5.03825	881	562	43	26944	GABRA1,NALCN,ABCC8,RYR2,TRPC3,KCNQ3,SCARA5,KCNIP3,TRPA1,KCNMA1,GABRB2,TRPM1,TMEM163,CACNA2D1,GABRG3,CACNA1B,PLP1,GABRA2,KCNMB1,RAMP3,CACNA2D4,KCNK13,KCNN2,ATP6V1C2,SLC6A2,CACNB2,ANK2,SLC9A9,SLC6A17,CACNA1C,CACNB4,AKAP7,PLCE1,SLC41A2,CCN2,EDNRA,EDN3,OTOP2,PLCD1,PTPRC,PPIF,KCNQ1,IFNG
GO:BP	ameboidal-type cell migration	GO:0001667	FALSE	9.5658e-06	5.01928	446	562	28	26944	PAX6,PAX3,FGF7,SRPX2,CDH2,TGFBR3,ACTA2,MEOX2,KIT,RHOJ,IGF1,ZEB2,APOA1,DCN,CXCL12,THBS1,SMOC2,EDNRA,BMPER,PTPRM,SEMA3F,EDN3,DUSP10,ADAMTS9,GPLD1,MMP9,ITGB2,IFNG
GO:BP	positive regulation of programmed cell death	GO:0043068	FALSE	9.60567e-06	5.01747	642	562	35	26944	EEF1A2,KCNMA1,CDK19,FNDC1,PDE5A,CTSK,NGFR,PDGFRB,SFRP2,TBX20,RPS6KA2,DLC1,NTRK3,SRPX,ITGA1,THBS1,CCN2,PTPRC,GPLD1,TRIM35,STYXL1,TNFRSF8,SOCS1,PLSCR1,MMP9,CDC34,IRF8,TNFRSF1B,IRF1,BCL2A1,IL18,TIA1,LGALS2,GZMA,IFNG
GO:BP	heart process	GO:0003015	FALSE	9.60567e-06	5.01747	247	562	20	26944	ACTC1,TNNC1,RYR2,CACNA2D1,CACNA1B,PDE5A,RAMP3,TBX18,RPS6KA2,CACNB2,ANK2,CACNA1C,GJA5,SGCD,CCN2,EDNRA,EDN3,KCNQ1,ADM2,IFNG
GO:BP	endocytosis	GO:0006897	FALSE	9.64688e-06	5.01561	701	562	37	26944	KCNQ3,MEGF10,AMPH,SCARA5,LRP1B,DNAJC6,DAB2,RAMP3,STON1,RHOJ,HTR1B,APOA1,MAGI2,ANK2,SRPX,GHR,TUB,BICD1,THBS1,NEDD4,AAK1,PTPRC,STAB1,UNC13D,PLD4,SELE,ENDOU,UNC119,PLSCR1,STX1B,NCF4,IRF8,ITGB2,FCER1G,HCK,B2M,IFNG
GO:BP	regulation of monoatomic ion transport	GO:0043269	FALSE	9.79164e-06	5.00914	447	562	28	26944	ABCC8,RYR2,TRPC3,KCNIP3,TRPA1,CACNA2D1,CACNA1B,PLP1,KCNMB1,RAMP3,PDGFRB,IGF1,HTR1B,CXCL12,MYLK,CACNB2,ANK2,CNTN1,CACNA1C,AKAP7,EDNRA,NEDD4,EDN3,PPIF,KCNQ1,HTR7,B2M,IFNG
GO:BP	cellular response to growth factor stimulus	GO:0071363	FALSE	9.94643e-06	5.00233	732	562	38	26944	PAX6,FGF7,HGF,PDE3A,DAB2,ZEB1,CTSK,NRXN1,COL3A1,RBPMS2,COL1A2,TGFBR3,NGFR,ACTA2,SOX5,FBN1,PDGFRB,SFRP2,TBX20,ZEB2,ADAMTSL2,DCN,ADAMTS12,MAGI2,NTRK3,COL4A2,HTRA3,LOX,CHRDL1,THBS1,SMOC2,CCN2,NEDD4,BMPER,PDGFRA,DOK5,CX3CR1,TNFRSF1B
GO:BP	cyclic nucleotide metabolic process	GO:0009187	FALSE	1.03689e-05	4.98427	45	562	9	26944	GUCY1A2,PDE5A,PDE9A,GUCY1A1,GUCY1B1,PDE10A,CACNB4,PDE1A,ADCY2
GO:BP	integrin-mediated signaling pathway	GO:0007229	FALSE	1.08175e-05	4.96587	106	562	13	26944	ITGBL1,ADAM22,COL3A1,ITGA7,ITGA11,APOA1,NID1,ITGA1,LAMA2,ITGA9,CCN2,ITGB2,FCER1G
GO:BP	detection of mechanical stimulus	GO:0050982	FALSE	1.16398e-05	4.93406	59	562	10	26944	PJVK,TRPA1,COL11A1,PIEZO2,KIT,IGF1,CXCL12,KCNQ1,HTR7,IL18
GO:BP	cellular response to organic substance	GO:0071310	FALSE	1.18458e-05	4.92643	2420	562	87	26944	GABRA1,ABCC8,RYR2,PAX6,EFHC2,TRPA1,GABRB2,GRM5,PTPRT,IL1RAPL2,CDK19,CACNA2D1,LRAT,PDE3A,DAB2,ZEB1,CTSK,COL3A1,KCNMB1,COL1A2,RAMP3,NGFR,FBN1,COL4A1,KIT,IGF1,MME,HTR1B,APOA1,CXCL12,RPS6KA2,ADAMTS12,GHR,COL5A2,LOX,CACNB4,AKAP7,THBS1,GFPT2,SGCB,EDNRA,NEDD4,PDGFRA,COL6A1,PRLR,STAT1,LAMTOR1,BSPRY,STAT2,PTPRC,FICD,SESN2,GPLD1,SSTR5,USP18,TRIM24,CSF2RB,KCNQ1,SOCS3,PRKCQ,HTR7,CMPK2,SOCS1,LY96,IRF7,PLSCR1,…
GO:BP	regulation of synapse structure or activity	GO:0050803	FALSE	1.23831e-05	4.90717	299	562	22	26944	FRMPD4,GRID1,PPFIA2,SLITRK2,NEFL,MDGA2,GPR158,PTPRT,IL1RAPL2,SRPX2,LRRTM3,CDH2,NRXN1,CBLN1,MAGI2,NTRK3,DGKB,NEDD4,PPP1R9A,SEMA3F,STX1B,SRGN
GO:BP	positive regulation of phosphate metabolic process	GO:0045937	FALSE	1.24169e-05	4.90599	680	562	36	26944	KNDC1,GRM5,FGF7,HGF,PTH1R,FNDC1,DAB2,PDE5A,NRXN1,RAB38,RAMP3,KIT,PDGFRB,IGF1,SFRP2,MAGI2,DLC1,NTRK3,GHR,CNTN1,ITGA1,THBS1,CCN2,EDNRA,PDGFRA,PRLR,PLCD1,PTPRC,CX3CR1,MMP9,PARP9,CD74,CD3E,IL18,CD6,IFNG
GO:BP	positive regulation of phosphorus metabolic process	GO:0010562	FALSE	1.24169e-05	4.90599	680	562	36	26944	KNDC1,GRM5,FGF7,HGF,PTH1R,FNDC1,DAB2,PDE5A,NRXN1,RAB38,RAMP3,KIT,PDGFRB,IGF1,SFRP2,MAGI2,DLC1,NTRK3,GHR,CNTN1,ITGA1,THBS1,CCN2,EDNRA,PDGFRA,PRLR,PLCD1,PTPRC,CX3CR1,MMP9,PARP9,CD74,CD3E,IL18,CD6,IFNG
GO:BP	actomyosin structure organization	GO:0031032	FALSE	1.24483e-05	4.90489	207	562	18	26944	ACTC1,CNN1,PDGFRB,ZEB2,MYL9,APOA1,LDB3,ARHGAP6,DLC1,FRMD3,PGM5,FLNC,KANK4,CCN2,PPP1R9A,FHOD3,PDGFRA,PRKCQ
GO:BP	positive regulation of locomotion	GO:0040017	FALSE	1.35165e-05	4.86913	624	562	34	26944	PAX6,ACP5,FGF7,HGF,SRPX2,SYNPO2,PLP1,DAB2,TGFBR3,ACTA2,KIT,PDGFRB,RHOJ,IGF1,ATP8A1,CXCL12,MYLK,NTRK3,THBS1,SMOC2,EDNRA,FBLN1,PDGFRA,SEMA3F,EDN3,PTPRC,GPLD1,RAC2,SELE,CX3CR1,MMP9,CD74,IL18,IFNG
GO:BP	inorganic cation transmembrane transport	GO:0098662	FALSE	1.39385e-05	4.85578	774	562	39	26944	NALCN,ABCC8,RYR2,TRPC3,KCNQ3,SCARA5,KCNIP3,TRPA1,KCNMA1,TRPM1,TMEM163,CACNA2D1,CACNA1B,PLP1,KCNMB1,RAMP3,CACNA2D4,KCNK13,KCNN2,ATP6V1C2,SLC6A2,CACNB2,ANK2,SLC9A9,SLC6A17,CACNA1C,CACNB4,AKAP7,PLCE1,SLC41A2,CCN2,EDNRA,EDN3,OTOP2,PLCD1,PTPRC,PPIF,KCNQ1,IFNG
GO:BP	transmembrane receptor protein tyrosine kinase signaling pathway	GO:0007169	FALSE	1.54938e-05	4.80984	599	562	33	26944	PTPRT,ESM1,FGF7,HGF,NRXN1,NGFR,COL4A1,STON1,KIT,PDGFRB,IGF1,DCN,DOK6,ADAMTS12,NTRK3,GHR,COL4A2,ITGA1,LOX,THBS1,SMOC2,PLCE1,CCN2,NEDD4,CHN1,PDGFRA,GPLD1,DOK5,SOCS3,PRKCQ,SOCS1,MMP9,HCK
GO:BP	regulation of angiogenesis	GO:0045765	FALSE	1.76844e-05	4.75241	306	562	22	26944	ABCC8,HGF,FBLN5,NGFR,RHOJ,SFRP2,ADAM12,RECK,DCN,COL4A2,DDAH1,THBS1,SMOC2,BMPER,PTPRM,ADAMTS9,STAT1,STAB1,ADM2,CX3CR1,MMP9,ITGB2
GO:BP	heart contraction	GO:0060047	FALSE	1.7827e-05	4.74892	235	562	19	26944	ACTC1,TNNC1,RYR2,CACNA2D1,CACNA1B,PDE5A,TBX18,RPS6KA2,CACNB2,ANK2,CACNA1C,GJA5,SGCD,CCN2,EDNRA,EDN3,KCNQ1,ADM2,IFNG
GO:BP	protein phosphorylation	GO:0006468	FALSE	1.94037e-05	4.71211	1236	562	53	26944	KNDC1,PAX6,GRM5,DCLK1,CDK15,FGF7,CDK19,HGF,FNDC1,DAB2,PDE5A,NRXN1,RAMP3,PRKAR2B,KIT,PDGFRB,IGF1,SFRP2,GRK5,APOA1,MYLK,RPS6KA2,PRKG1,NTRK3,GHR,CNTN1,LOX,CCN2,EDNRA,ALPK2,FBLN1,MAPK12,PDGFRA,PRLR,AAK1,PPP1R15B,STAT2,PTPRC,SESN2,SOCS3,PRKCQ,SOCS1,CX3CR1,MMP9,MAST1,PARP9,CD74,CD3E,IRF1,HCK,IL18,CD6,IFNG
GO:BP	regulation of protein phosphorylation	GO:0001932	FALSE	1.94037e-05	4.71211	816	562	40	26944	KNDC1,PAX6,GRM5,FGF7,HGF,FNDC1,DAB2,PDE5A,NRXN1,RAMP3,PRKAR2B,KIT,PDGFRB,IGF1,SFRP2,APOA1,NTRK3,GHR,CNTN1,LOX,CCN2,EDNRA,FBLN1,PDGFRA,PRLR,PPP1R15B,STAT2,PTPRC,SESN2,SOCS3,SOCS1,CX3CR1,MMP9,PARP9,CD74,CD3E,IRF1,IL18,CD6,IFNG
GO:BP	regulation of cell differentiation	GO:0045595	FALSE	2.1538e-05	4.66679	1761	562	68	26944	DLL3,ADAMTS20,ABCC8,PAX6,MEGF10,MKX,NEFL,ZNF536,GRM5,PROM1,CNTN4,PRTG,LRRC17,PDE3A,DAB2,PDE5A,ZEB1,RBPMS2,NGFR,SOX5,FBN1,DRAXIN,KIT,IGF1,SFRP2,MME,RECK,TBX20,ZEB2,CXCL12,TENM4,NID1,ADAMTS12,NTRK3,GHR,COL5A2,CTHRC1,LAMA2,LOX,CCN2,PDGFRA,SEMA3F,EDN3,DUSP10,PRLR,ADAMTS9,STAT1,IFRD1,PTPRC,RASSF10,SOCS3,ANKRD2,SOCS1,CX3CR1,MMP9,DUSP15,GDF11,C1QL4,TNFRSF1B,C1QC,CD83,CD74,IRF1,CSF3R,IL18,B2M,TBX21,IFNG
GO:BP	neuron projection morphogenesis	GO:0048812	FALSE	2.26015e-05	4.64586	699	562	36	26944	KNDC1,PPFIA2,PAX6,SLITRK2,NEFL,LRRC4C,DCLK1,PRTG,NELL2,COL25A1,RIMS2,CDH2,NRXN1,NGFR,DRAXIN,ZEB2,PREX2,NEXN,CXCL12,PRKG1,NTRK3,ROBO2,CNTN1,ITGA1,LAMA2,EDNRA,NEDD4,CHN1,PTPRM,PPP1R9A,SEMA3F,EDN3,MEGF9,IFRD1,LLPH,MOV10
GO:BP	cGMP-mediated signaling	GO:0019934	TRUE	2.30561e-05	4.63721	37	562	8	26944	IRAG1,GUCY1A2,PDE3A,GUCY1A1,GUCY1B1,PRKG1,PDE10A,THBS1
GO:BP	response to growth factor	GO:0070848	FALSE	2.33699e-05	4.63134	761	562	38	26944	PAX6,FGF7,HGF,PDE3A,DAB2,ZEB1,CTSK,NRXN1,COL3A1,RBPMS2,COL1A2,TGFBR3,NGFR,ACTA2,SOX5,FBN1,PDGFRB,SFRP2,TBX20,ZEB2,ADAMTSL2,DCN,ADAMTS12,MAGI2,NTRK3,COL4A2,HTRA3,LOX,CHRDL1,THBS1,SMOC2,CCN2,NEDD4,BMPER,PDGFRA,DOK5,CX3CR1,TNFRSF1B
GO:BP	response to nitrogen compound	GO:1901698	FALSE	2.59734e-05	4.58547	1283	562	54	26944	GABRA1,ABCC8,RYR2,PAX6,TRPC3,KCNQ3,NEFL,GABRB2,GRM5,CACNA2D1,CDO1,PDE3A,CACNA1B,SRD5A2,ZEB1,CTSK,COL3A1,COL1A2,TGFBR3,RAMP3,NGFR,FBN1,COL4A1,IGF1,HTR1B,CXCL12,GUCY1B1,GHR,COL5A2,AKAP7,SGCB,EDNRA,RGS10,PDGFRA,COL6A1,RFTN2,TYR,LAMTOR1,PLCD1,SESN2,GPLD1,TRIM24,KCNQ1,SOCS3,PRKCQ,HTR7,SOCS1,CIITA,MMP9,IRF1,FCER1G,IL18,AANAT,IFNG
GO:BP	cGMP catabolic process	GO:0046069	FALSE	2.70891e-05	4.56721	5	562	4	26944	PDE5A,PDE9A,PDE10A,PDE1A
GO:BP	developmental pigmentation	GO:0048066	FALSE	2.86209e-05	4.54332	51	562	9	26944	SLC45A2,ADAMTS20,PAX3,RAB38,KIT,ZEB2,EDNRA,EDN3,ADAMTS9
GO:BP	secondary metabolite biosynthetic process	GO:0044550	TRUE	2.97929e-05	4.52589	27	562	7	26944	SLC45A2,BDH2,OPN3,RAB38,PMEL,ZEB2,TYR
GO:BP	regulation of synapse organization	GO:0050807	FALSE	2.98737e-05	4.52471	292	562	21	26944	FRMPD4,GRID1,PPFIA2,SLITRK2,NEFL,MDGA2,GPR158,PTPRT,IL1RAPL2,SRPX2,LRRTM3,CDH2,NRXN1,CBLN1,MAGI2,NTRK3,DGKB,NEDD4,PPP1R9A,SEMA3F,SRGN
GO:BP	negative regulation of cell motility	GO:2000146	FALSE	3.32963e-05	4.4776	319	562	22	26944	ABCC8,PODN,PTPRT,COL3A1,TGFBR3,NGFR,MEOX2,SFRP2,RECK,ZEB2,DCN,CXCL12,MAGI2,DLC1,PRKG1,THBS1,FBLN1,PTPRM,DUSP10,ADAMTS9,CX3CR1,CD74
GO:BP	response to organonitrogen compound	GO:0010243	FALSE	3.41841e-05	4.46618	1161	562	50	26944	GABRA1,ABCC8,RYR2,PAX6,TRPC3,NEFL,GABRB2,GRM5,CACNA2D1,CDO1,PDE3A,CACNA1B,SRD5A2,ZEB1,CTSK,COL3A1,COL1A2,TGFBR3,RAMP3,NGFR,FBN1,COL4A1,IGF1,HTR1B,CXCL12,GHR,COL5A2,AKAP7,SGCB,EDNRA,RGS10,PDGFRA,COL6A1,TYR,LAMTOR1,PLCD1,SESN2,GPLD1,TRIM24,KCNQ1,SOCS3,PRKCQ,HTR7,SOCS1,MMP9,IRF1,FCER1G,IL18,AANAT,IFNG
GO:BP	actin-mediated cell contraction	GO:0070252	FALSE	3.41937e-05	4.46605	100	562	12	26944	ACTC1,TNNC1,RYR2,CACNA2D1,ACTA2,ZEB2,CACNB2,ANK2,CACNA1C,GJA5,SGCD,KCNQ1
GO:BP	regulation of immune system process	GO:0002682	FALSE	3.50019e-05	4.45591	1575	562	62	26944	ACP5,SIAE,LRRC17,PDE5A,ICOSLG,ZEB1,COL3A1,FBN1,KIT,IGF1,APOA1,CXCL12,DNASE1L3,LOX,CACNB4,THBS1,EDNRA,EDN3,DUSP10,PRLR,STAT1,STAT2,PTPRC,GPLD1,TIFA,USP18,TNFRSF9,RAC2,UNC13D,SELE,PRKCQ,IRF4,SOCS1,LY96,IRF7,PLSCR1,CX3CR1,MMP9,ZNFX1,PARP9,TNFRSF1B,SHLD1,C1QC,RSAD2,CD83,CD74,CD3E,IRF1,FCER1G,CSF3R,C1QB,IL18,IFI35,B2M,SERPING1,ACOD1,SH2D1A,CD6,NLRC5,IL12RB1,TBX21,IFNG
GO:BP	plasma membrane bounded cell projection morphogenesis	GO:0120039	FALSE	3.50019e-05	4.45591	714	562	36	26944	KNDC1,PPFIA2,PAX6,SLITRK2,NEFL,LRRC4C,DCLK1,PRTG,NELL2,COL25A1,RIMS2,CDH2,NRXN1,NGFR,DRAXIN,ZEB2,PREX2,NEXN,CXCL12,PRKG1,NTRK3,ROBO2,CNTN1,ITGA1,LAMA2,EDNRA,NEDD4,CHN1,PTPRM,PPP1R9A,SEMA3F,EDN3,MEGF9,IFRD1,LLPH,MOV10
GO:BP	response to peptide	GO:1901652	FALSE	3.81667e-05	4.41832	568	562	31	26944	ABCC8,PAX6,NEFL,GRM5,CACNA2D1,CDO1,CACNA1B,SRD5A2,CTSK,COL3A1,TGFBR3,RAMP3,NGFR,FBN1,IGF1,CXCL12,GHR,SGCB,EDNRA,PLCD1,SESN2,GPLD1,TRIM24,KCNQ1,SOCS3,PRKCQ,SOCS1,MMP9,IRF1,IL18,AANAT
GO:BP	regulation of metal ion transport	GO:0010959	FALSE	3.8376e-05	4.41594	374	562	24	26944	ABCC8,RYR2,TRPC3,KCNIP3,CACNA2D1,CACNA1B,PLP1,KCNMB1,RAMP3,PDGFRB,IGF1,CXCL12,MYLK,CACNB2,ANK2,CNTN1,CACNA1C,AKAP7,EDNRA,NEDD4,EDN3,KCNQ1,B2M,IFNG
GO:BP	signal release from synapse	GO:0099643	FALSE	3.96107e-05	4.40219	160	562	15	26944	ABCC8,PPFIA2,CPLX1,GPR158,SV2B,RIMS2,CACNA1B,SYT9,DOC2B,NRXN1,HTR1B,CACNB4,PPP1R9A,EDN3,STX1B
GO:BP	neurotransmitter secretion	GO:0007269	FALSE	3.96107e-05	4.40219	160	562	15	26944	ABCC8,PPFIA2,CPLX1,GPR158,SV2B,RIMS2,CACNA1B,SYT9,DOC2B,NRXN1,HTR1B,CACNB4,PPP1R9A,EDN3,STX1B
GO:BP	protein kinase A signaling	GO:0010737	FALSE	4.01096e-05	4.39675	40	562	8	26944	MYOM1,NRXN1,RAMP3,FBN1,PDE10A,AKAP7,EDNRA,LCP1
GO:BP	cell communication involved in cardiac conduction	GO:0086065	FALSE	4.01096e-05	4.39675	40	562	8	26944	RYR2,CACNA2D1,TBX18,CACNB2,ANK2,CACNA1C,GJA5,KCNQ1
GO:BP	regulation of response to stress	GO:0080134	FALSE	4.04832e-05	4.39273	1374	562	56	26944	TRPC3,ACP5,ACACB,HGF,PDE5A,FBLN5,IGF1,APOA1,CXCL12,MYLK,ADAMTS12,DNASE1L3,PRKG1,NTRK3,FMN2,FBXO4,DDAH1,THBS1,SMOC2,MID1,PDGFRA,DUSP10,ENPP4,STAT1,STAT2,FICD,SESN2,RFWD3,TIFA,EFHD1,USP18,SOCS3,IRF4,LY96,IRF7,PLSCR1,CX3CR1,ZNFX1,IL22RA1,PARP9,TNFRSF1B,SHLD1,RSAD2,DTX3L,CD74,IRF1,FCER1G,IL18,IFI35,SERPING1,ACOD1,LGALS2,SH2D1A,NLRC5,IL12RB1,IFNG
GO:BP	negative regulation of locomotion	GO:0040013	FALSE	4.11712e-05	4.38541	350	562	23	26944	ABCC8,PODN,PTPRT,COL3A1,TGFBR3,NGFR,MEOX2,SFRP2,RECK,ZEB2,DCN,CXCL12,MAGI2,DLC1,PRKG1,THBS1,FBLN1,PTPRM,SEMA3F,DUSP10,ADAMTS9,CX3CR1,CD74
GO:BP	regulation of anatomical structure size	GO:0090066	FALSE	4.11712e-05	4.38541	571	562	31	26944	NEFL,KCNMA1,ARHGAP18,IRAG1,PLEKHH2,PLS1,PDE5A,KCNMB1,ACTA2,DRAXIN,HTR1B,GUCY1A1,LMOD1,CXCL12,PRKG1,NTRK3,ITGA1,ITGA9,CACNA1C,GJA5,KANK4,EDNRA,PTPRM,PPP1R9A,FHOD3,SEMA3F,EDN3,BORCS6,IFRD1,GBA2,HTR7
GO:BP	organelle organization	GO:0006996	FALSE	4.15813e-05	4.3811	3518	562	113	26944	SLC45A2,ACTC1,PJVK,CFAP221,MYOM1,FRMPD4,HFM1,FRMPD2,PAX6,NEFL,CPLX1,CAP2,ARHGAP18,STMN3,GAS2L2,DCLK1,PLEKHH2,PDLIM3,PLS1,ATCAY,FGF7,HGF,RIMS2,PDE3A,CACNA1B,SYNPO2,SYT9,SPTSSB,CDH2,DOC2B,SMTNL2,CAPN6,NRXN1,PHACTR2,CNN1,TMEM43,RAB38,CBLN1,ELAC1,PMEL,KIT,PDGFRB,RHOJ,IGF1,ZEB2,MYL9,APOA1,NEXN,DCN,LMOD1,MYO7B,LDB3,ARHGAP6,RPS6KA2,STARD9,GPM6B,MAGI2,ANK2,DLC1,DES,NTRK3,SRPX,GPR143,TUB,FRMD3,PGM5,FMN2,S…
GO:BP	cell projection morphogenesis	GO:0048858	FALSE	4.15813e-05	4.3811	721	562	36	26944	KNDC1,PPFIA2,PAX6,SLITRK2,NEFL,LRRC4C,DCLK1,PRTG,NELL2,COL25A1,RIMS2,CDH2,NRXN1,NGFR,DRAXIN,ZEB2,PREX2,NEXN,CXCL12,PRKG1,NTRK3,ROBO2,CNTN1,ITGA1,LAMA2,EDNRA,NEDD4,CHN1,PTPRM,PPP1R9A,SEMA3F,EDN3,MEGF9,IFRD1,LLPH,MOV10
GO:BP	AV node cell action potential	GO:0086016	FALSE	4.29197e-05	4.36734	11	562	5	26944	RYR2,CACNB2,ANK2,CACNA1C,GJA5
GO:BP	AV node cell to bundle of His cell signaling	GO:0086027	FALSE	4.29197e-05	4.36734	11	562	5	26944	RYR2,CACNB2,ANK2,CACNA1C,GJA5
GO:BP	positive regulation of transmembrane transport	GO:0034764	FALSE	4.29197e-05	4.36734	205	562	17	26944	TRPC3,CACNA2D1,OPN3,PLP1,KCNMB1,RAMP3,IGF1,CACNB2,ANK2,CACNA1C,AKAP7,EDNRA,EDN3,AK1,KCNQ1,IFNG,CLTRN
GO:BP	cell morphogenesis	GO:0000902	FALSE	4.77355e-05	4.32116	1045	562	46	26944	KNDC1,PPFIA2,PAX6,SLITRK2,NEFL,CAP2,ARHGAP18,LRRC4C,DCLK1,PRTG,NELL2,PLS1,HGF,COL25A1,RIMS2,CDH2,NRXN1,NGFR,LAMC3,DRAXIN,KIT,RHOJ,ZEB2,PREX2,NEXN,CXCL12,DLC1,PRKG1,NTRK3,ROBO2,CNTN1,ITGA1,LAMA2,EDNRA,NEDD4,CHN1,PTPRM,PPP1R9A,SEMA3F,EDN3,MEGF9,IFRD1,LLPH,MOV10,HCK,EPB42
GO:BP	negative regulation of developmental process	GO:0051093	FALSE	4.77355e-05	4.32116	1078	562	47	26944	DLL3,ABCC8,PAX6,MKX,ZNF536,CNTN4,PRTG,LRRC17,ZEB1,CTSK,RBPMS2,FBLN5,NGFR,FBN1,CBLN1,DRAXIN,KIT,IGF1,SFRP2,DCN,ADAMTS12,NTRK3,COL5A2,COL4A2,WWC2,THBS1,ALPK2,PTPRM,SEMA3F,DUSP10,ADAMTS9,STAT1,IFRD1,STAB1,ANKRD2,SOCS1,MMP9,GDF11,C1QL4,C1QC,CD74,IRF1,SRGN,IL18,B2M,TBX21,IFNG
GO:BP	cyclic-nucleotide-mediated signaling	GO:0019935	FALSE	4.78873e-05	4.31978	104	562	12	26944	CAP2,IRAG1,GUCY1A2,PDE3A,RAMP3,GUCY1A1,GUCY1B1,PRKG1,PDE10A,THBS1,GHRH,CDC34
GO:BP	negative regulation of cell migration	GO:0030336	FALSE	5.12531e-05	4.29028	304	562	21	26944	ABCC8,PODN,PTPRT,COL3A1,TGFBR3,NGFR,MEOX2,SFRP2,RECK,ZEB2,DCN,CXCL12,MAGI2,DLC1,PRKG1,THBS1,PTPRM,DUSP10,ADAMTS9,CX3CR1,CD74
GO:BP	cardiac muscle cell development	GO:0055013	FALSE	5.26006e-05	4.27901	105	562	12	26944	ACTC1,MYH11,PDGFRB,IGF1,TBX18,FHL2,PRKG1,SGCD,SGCB,ALPK2,FHOD3,PDGFRA
GO:BP	positive regulation of intracellular signal transduction	GO:1902533	FALSE	5.33023e-05	4.27325	1050	562	46	26944	GRM5,GUCY1A2,HGF,TNFAIP8L3,CDH2,DAB2,PDE5A,NRXN1,COL3A1,TGFBR3,RAMP3,NGFR,ACTA2,KIT,PDGFRB,IGF1,GUCY1A1,APOA1,DCN,DOK6,CXCL12,NTRK3,ITGA1,THBS1,PLCE1,CCN2,EDNRA,NEDD4,BMPER,MID1,PDGFRA,LAMTOR1,PTPRC,SESN2,DOK5,TIFA,STYXL1,PLSCR1,CX3CR1,GHRH,DUSP15,CD74,CD3E,RELL2,IL18,IFI35
GO:BP	cellular localization	GO:0051641	FALSE	5.51722e-05	4.25828	3502	562	112	26944	CFAP221,TNNC1,MYOM1,ABCC8,PPFIA2,RYR2,PAX6,TRPC3,KCNQ3,AMPH,PFKM,NEFL,KCNIP3,TRPA1,CPLX1,RAB3C,GPR158,SV2B,BDH2,GAS2L2,DCLK1,PLS1,ATCAY,FGF7,TRPM1,NBEA,ADAM22,RIMS2,CACNA1B,SYT9,DNAJC6,CDH2,FNDC1,DAB2,DOC2B,PRPH2,RAB9B,NRXN1,FBLN5,RAB38,RAMP3,NGFR,FBN1,CBLN1,TAMALIN,NECTIN3,STON1,KIT,IGF1,LAMP3,XRCC4,HTR1B,MYO7B,SLC6A2,GPM6B,CACNB2,MAGI2,ANK2,GPR143,TUB,FMN2,FBXO4,CACNA1C,CHRDL1,BICD1,GJA5,CACNB4…
GO:BP	regulation of muscle system process	GO:0090257	FALSE	6.06209e-05	4.21738	258	562	19	26944	TNNC1,ABCC8,RYR2,TRPC3,IRAG1,ACACB,PDE5A,KIT,IGF1,PDE9A,GUCY1A1,ANK2,PRKG1,CACNA1C,GJA5,CCN2,KCNQ1,HTR7,TNFRSF1B
GO:BP	protein localization to cell periphery	GO:1990778	FALSE	6.06209e-05	4.21738	386	562	24	26944	KCNIP3,CPLX1,RAB3C,GPR158,PLS1,NBEA,ADAM22,CDH2,DAB2,PRPH2,NRXN1,RAB38,RAMP3,TAMALIN,NECTIN3,CACNB2,MAGI2,ANK2,TUB,EFR3A,TMBIM1,SESN2,STX1B,FCER1G
GO:BP	cytokine production	GO:0001816	FALSE	6.28375e-05	4.20178	830	562	39	26944	ABCC8,ACP5,HGF,ICOSLG,COL3A1,KIT,IGF1,APOA1,LUM,THBS1,FBLN1,STAT1,PTPRC,PLD4,LITAFD,PRKCQ,IRF4,ANKRD2,TNFRSF8,SOCS1,LY96,IRF7,CX3CR1,IRF8,TNFRSF1B,RSAD2,CD83,CD74,CD3E,IRF1,FCER1G,SRGN,IL18,B2M,TIA1,CD6,IL12RB1,TBX21,IFNG
GO:BP	collagen fibril organization	GO:0030199	FALSE	6.55985e-05	4.18311	57	562	9	26944	COL11A1,COL3A1,COL1A2,SFRP2,ADAMTS12,COL5A2,ADAMTS2,LOX,SERPINH1
GO:BP	response to mechanical stimulus	GO:0009612	FALSE	7.07032e-05	4.15056	261	562	19	26944	PJVK,RYR2,KCNQ3,MKX,TRPA1,COL11A1,NRXN1,COL3A1,PIEZO2,KIT,IGF1,CXCL12,THBS1,EDNRA,KCNQ1,HTR7,ANKRD2,IRF1,IL18
GO:BP	positive regulation of cation transmembrane transport	GO:1904064	FALSE	7.32863e-05	4.13498	128	562	13	26944	TRPC3,CACNA2D1,PLP1,KCNMB1,RAMP3,CACNB2,ANK2,CACNA1C,AKAP7,EDNRA,EDN3,KCNQ1,IFNG
GO:BP	actin filament-based movement	GO:0030048	FALSE	7.32863e-05	4.13498	128	562	13	26944	ACTC1,TNNC1,RYR2,CACNA2D1,ACTA2,ZEB2,MYO7B,CACNB2,ANK2,CACNA1C,GJA5,SGCD,KCNQ1
GO:BP	regulation of nervous system development	GO:0051960	FALSE	7.79533e-05	4.10817	562	562	30	26944	DLL3,ABCC8,PAX6,SLITRK2,NEFL,GRM5,PRTG,HGF,SRPX2,LRRTM3,CDH2,NRXN1,NGFR,CBLN1,DRAXIN,KIT,IGF1,MME,ZEB2,CXCL12,TENM4,NTRK3,SEMA3F,DUSP10,IFRD1,RASSF10,CX3CR1,TNFRSF1B,B2M,IFNG
GO:BP	response to chemical	GO:0042221	FALSE	7.91296e-05	4.10166	5561	562	161	26944	ACTC1,PJVK,TNNC1,GABRA1,ABCC8,RYR2,PAX6,EFHC2,TRPC3,KCNQ3,NEFL,KCNIP3,TRPA1,ACP5,KCNMA1,GABRB2,GRM5,ACACB,HSD17B2,PTPRT,IL1RAPL2,FGF7,CDK19,AOX1,HGF,CACNA2D1,CDO1,LRAT,GABRG3,PDE3A,CACNA1B,SYT9,FNDC1,DAB2,SRD5A2,ZEB1,CTSK,NRXN1,COL3A1,FBLN5,ITIH4,KCNMB1,COL1A2,TGFBR3,RAMP3,NGFR,PRKAR2B,FBN1,TIMP4,COL4A1,KIT,PDGFRB,IGF1,SFRP2,MME,LAMP3,XRCC4,NCEH1,HTR1B,CPN1,APOA1,CXCL12,SLC6A2,MYLK,RPS6KA2,ADAMTS…
GO:BP	pigmentation	GO:0043473	FALSE	8.20433e-05	4.08596	110	562	12	26944	SLC45A2,ADAMTS20,PAX3,RAB38,PMEL,KIT,ZEB2,GPR143,EDNRA,EDN3,TYR,ADAMTS9
GO:BP	epithelial cell migration	GO:0010631	FALSE	8.88915e-05	4.05114	316	562	21	26944	FGF7,SRPX2,TGFBR3,MEOX2,KIT,RHOJ,IGF1,ZEB2,APOA1,DCN,CXCL12,THBS1,SMOC2,BMPER,PTPRM,DUSP10,ADAMTS9,GPLD1,MMP9,ITGB2,IFNG
GO:BP	smooth muscle contraction	GO:0006939	FALSE	8.95392e-05	4.04799	111	562	12	26944	TRPA1,KCNMA1,IRAG1,ACTA2,KIT,GUCY1A1,MYLK,PRKG1,CACNA1C,EDNRA,EDN3,HTR7
GO:BP	positive regulation of MAPK cascade	GO:0043410	FALSE	9.12713e-05	4.03967	480	562	27	26944	GRM5,HGF,TNFAIP8L3,CDH2,PDE5A,NRXN1,RAMP3,NGFR,ACTA2,KIT,PDGFRB,IGF1,DOK6,CXCL12,ITGA1,PLCE1,CCN2,EDNRA,BMPER,MID1,PDGFRA,LAMTOR1,PTPRC,DOK5,DUSP15,CD74,RELL2
GO:BP	regulation of protein localization	GO:0032880	FALSE	9.70457e-05	4.01302	977	562	43	26944	MYOM1,ABCC8,PFKM,TRPA1,CPLX1,DCLK1,PLS1,ATCAY,NBEA,ADAM22,SYT9,CDH2,FNDC1,DAB2,DOC2B,NRXN1,RAB38,RAMP3,NGFR,TAMALIN,IGF1,GPM6B,MAGI2,FBXO4,CACNA1C,BICD1,GJA5,CACNB4,EDNRA,BMPER,LAMTOR1,AAK1,TMBIM1,SESN2,SSTR5,KCNQ1,PRKCQ,LCP1,PARP9,RSAD2,DTX3L,FCER1G,IFNG
GO:BP	epithelium migration	GO:0090132	FALSE	0.000101337	3.99423	319	562	21	26944	FGF7,SRPX2,TGFBR3,MEOX2,KIT,RHOJ,IGF1,ZEB2,APOA1,DCN,CXCL12,THBS1,SMOC2,BMPER,PTPRM,DUSP10,ADAMTS9,GPLD1,MMP9,ITGB2,IFNG
GO:BP	AV node cell to bundle of His cell communication	GO:0086067	FALSE	0.000104491	3.98092	13	562	5	26944	RYR2,CACNB2,ANK2,CACNA1C,GJA5
GO:BP	response to biotic stimulus	GO:0009607	FALSE	0.000104491	3.98092	1819	562	67	26944	ABCC8,ACP5,DCLK1,CDK19,LRAT,TMEM43,ACTA2,SLC17A5,NEXN,CXCL12,SRPX,CCDC80,SLC9A9,DGKB,RBMS3,EDNRA,NEDD4,DUSP10,PRLR,ADAMTS9,STAT1,PPP1R15B,STAT2,PTPRC,TRIM35,STAB1,TIFA,USP18,UNC13D,PLD4,MOV10,UBL7,IRF4,CMPK2,LY96,IRF7,PLSCR1,CIITA,CX3CR1,ZNFX1,IL22RA1,PARP9,WDFY4,IRF8,TNFRSF1B,C1QC,RSAD2,DTX3L,CD74,IRF1,FCER1G,APOA4,HCK,C1QB,IL18,IFI35,B2M,SERPING1,GSDMA,ACOD1,SH2D1A,CD6,NLRC5,IL12RB1,TBX21,GZMA,…
GO:BP	regulation of fibroblast proliferation	GO:0048145	FALSE	0.00010507	3.97852	113	562	12	26944	NGFR,PDGFRB,IGF1,FBXO4,FBLN1,PDGFRA,PARP10,SOCS1,MMP9,C1QL4,CD74,IFNG
GO:BP	cardiac cell development	GO:0055006	FALSE	0.00010507	3.97852	113	562	12	26944	ACTC1,MYH11,PDGFRB,IGF1,TBX18,FHL2,PRKG1,SGCD,SGCB,ALPK2,FHOD3,PDGFRA
GO:BP	extracellular matrix assembly	GO:0085029	FALSE	0.000105192	3.97802	46	562	8	26944	MYH11,COL3A1,FBLN5,COL1A2,TGFBR3,GPM6B,LOX,HAS3
GO:BP	cell chemotaxis	GO:0060326	FALSE	0.000109044	3.9624	321	562	21	26944	HGF,KIT,PDGFRB,CXCL12,ITGA1,ITGA9,LOX,THBS1,SMOC2,EDNRA,PDGFRA,EDN3,RAC2,PRKCQ,CX3CR1,MMP9,CD74,FCER1G,CSF3R,CCL17,IFNG
GO:BP	regulation of cell-substrate adhesion	GO:0010810	FALSE	0.000111684	3.95201	222	562	17	26944	EDIL3,DAB2,APOA1,EGFLAM,ARHGAP6,GPM6B,NID1,DLC1,CCDC80,SPOCK1,THBS1,SMOC2,FBLN1,RAC2,UNC13D,CD3E,RELL2
GO:BP	camera-type eye development	GO:0043010	FALSE	0.000112891	3.94734	375	562	23	26944	MYOM1,PAX6,MYH15,PROM1,DCLK1,TRPM1,PRPH2,ZEB1,FBN1,LAMC3,COL4A1,NECTIN3,PDGFRB,RHOJ,ZEB2,TENM3,NTRK3,TUB,CACNA1C,PTPRM,PDGFRA,COL8A2,GDF11
GO:BP	cytoskeleton organization	GO:0007010	FALSE	0.00011613	3.93506	1466	562	57	26944	ACTC1,MYOM1,FRMPD4,FRMPD2,PAX6,NEFL,CAP2,ARHGAP18,STMN3,GAS2L2,DCLK1,PLEKHH2,PDLIM3,PLS1,FGF7,SYNPO2,SMTNL2,CAPN6,PHACTR2,CNN1,KIT,PDGFRB,RHOJ,ZEB2,MYL9,APOA1,NEXN,LMOD1,MYO7B,LDB3,ARHGAP6,STARD9,GPM6B,ANK2,DLC1,DES,FRMD3,PGM5,FMN2,BICD1,FLNC,KANK4,CCN2,MID1,SYNM,PPP1R9A,FHOD3,PDGFRA,TPGS1,GBA2,RAC2,CHMP2A,PRKCQ,LCP1,MAST1,CFAP44,HCK
GO:BP	response to cytokine	GO:0034097	FALSE	0.00011613	3.93506	1188	562	49	26944	PAX6,EFHC2,ACP5,PTPRT,IL1RAPL2,LRAT,CTSK,COL3A1,ITIH4,TIMP4,KIT,MME,LAMP3,APOA1,CXCL12,ADAMTS12,GHR,LOX,CACNB4,THBS1,GFPT2,PRLR,STAT1,BSPRY,STAT2,PTPRC,USP18,CSF2RB,SELE,SOCS3,SOCS1,IRF7,PLSCR1,CIITA,CX3CR1,CDC34,IL22RA1,PARP9,IRF8,TNFRSF1B,CD74,IRF1,FCER1G,CSF3R,IL18,AANAT,NLRC5,IL12RB1,IFNG
GO:BP	regulation of cellular localization	GO:0060341	FALSE	0.00011613	3.93506	1086	562	46	26944	TNNC1,MYOM1,ABCC8,TRPC3,PFKM,TRPA1,CPLX1,DCLK1,PLS1,ATCAY,NBEA,ADAM22,SYT9,CDH2,FNDC1,DAB2,DOC2B,NRXN1,RAB38,RAMP3,NGFR,TAMALIN,IGF1,GPM6B,MAGI2,FBXO4,CACNA1C,BICD1,GJA5,CACNB4,EDNRA,NEDD4,BMPER,LAMTOR1,AAK1,TMBIM1,SESN2,SSTR5,KCNQ1,PRKCQ,LCP1,PARP9,RSAD2,DTX3L,FCER1G,IFNG
GO:BP	eye development	GO:0001654	FALSE	0.00011613	3.93506	431	562	25	26944	MYOM1,PAX6,MYH15,PROM1,DCLK1,TRPM1,PRPH2,ZEB1,FBN1,LAMC3,COL4A1,NECTIN3,PDGFRB,RHOJ,ZEB2,TENM3,NTRK3,COL5A2,TUB,CACNA1C,CHRDL1,PTPRM,PDGFRA,COL8A2,GDF11
GO:BP	regulation of cytokine production	GO:0001817	FALSE	0.000118032	3.928	824	562	38	26944	ABCC8,ACP5,HGF,ICOSLG,KIT,IGF1,APOA1,LUM,THBS1,FBLN1,STAT1,PTPRC,PLD4,LITAFD,PRKCQ,IRF4,ANKRD2,TNFRSF8,SOCS1,LY96,IRF7,CX3CR1,IRF8,TNFRSF1B,RSAD2,CD83,CD74,CD3E,IRF1,FCER1G,SRGN,IL18,B2M,TIA1,CD6,IL12RB1,TBX21,IFNG
GO:BP	cell-matrix adhesion	GO:0007160	FALSE	0.000122578	3.91159	224	562	17	26944	COL3A1,STON1,ITGA11,FREM1,ARHGAP6,GPM6B,NID1,ADAMTS12,DLC1,NID2,ITGA1,ITGA9,THBS1,CCN2,COL13A1,ADAMTS9,CD3E
GO:BP	axon development	GO:0061564	FALSE	0.000123135	3.90962	548	562	29	26944	PAX6,SLITRK2,NEFL,LRRC4C,DCLK1,PRTG,NELL2,COL25A1,PLP1,CDH2,NGFR,DRAXIN,ZEB2,NEXN,CXCL12,GPM6B,PRKG1,NTRK3,ROBO2,CNTN1,LAMA2,EDNRA,CHN1,PTPRM,SEMA3F,EDN3,MEGF9,IFRD1,APOA4
GO:BP	monoatomic cation homeostasis	GO:0055080	FALSE	0.000123877	3.90701	608	562	31	26944	SLC45A2,RYR2,TRPC3,SCARA5,TRPA1,KCNMA1,GRM5,SV2B,JPH2,BDH2,PTH1R,CACNA1B,RAB38,HTR1B,CACNB2,ANK2,SLC9A9,CACNA1C,CACNB4,SGCD,PLCE1,EDNRA,EDN3,PLCD1,PTPRC,TRIM24,KCNQ1,ANKRD9,EPB42,B2M,IFNG
GO:BP	visual system development	GO:0150063	FALSE	0.00012823	3.89201	434	562	25	26944	MYOM1,PAX6,MYH15,PROM1,DCLK1,TRPM1,PRPH2,ZEB1,FBN1,LAMC3,COL4A1,NECTIN3,PDGFRB,RHOJ,ZEB2,TENM3,NTRK3,COL5A2,TUB,CACNA1C,CHRDL1,PTPRM,PDGFRA,COL8A2,GDF11
GO:BP	presynapse organization	GO:0099172	FALSE	0.000137742	3.86093	63	562	9	26944	PPFIA2,SLITRK2,MDGA2,CAP2,IL1RAPL2,LRRTM3,NRXN1,CBLN1,NTRK3
GO:BP	regulation of tube diameter	GO:0035296	FALSE	0.000138118	3.85975	180	562	15	26944	IRAG1,PDE5A,KCNMB1,ACTA2,HTR1B,GUCY1A1,PRKG1,ITGA1,ITGA9,CACNA1C,GJA5,EDNRA,PTPRM,EDN3,HTR7
GO:BP	blood vessel diameter maintenance	GO:0097746	FALSE	0.000138118	3.85975	180	562	15	26944	IRAG1,PDE5A,KCNMB1,ACTA2,HTR1B,GUCY1A1,PRKG1,ITGA1,ITGA9,CACNA1C,GJA5,EDNRA,PTPRM,EDN3,HTR7
GO:BP	positive regulation of monoatomic ion transmembrane transport	GO:0034767	FALSE	0.000139345	3.85591	137	562	13	26944	TRPC3,CACNA2D1,PLP1,KCNMB1,RAMP3,CACNB2,ANK2,CACNA1C,AKAP7,EDNRA,EDN3,KCNQ1,IFNG
GO:BP	striated muscle cell differentiation	GO:0051146	FALSE	0.000143154	3.8442	328	562	21	26944	ACTC1,PAX3,MYH11,ADAMTS15,CDH2,PDGFRB,IGF1,TBX18,MYL9,LDB3,CXCL12,FHL2,PRKG1,PGM5,FLNC,SGCD,SGCB,ALPK2,FHOD3,PDGFRA,ANKRD2
GO:BP	regulation of tube size	GO:0035150	FALSE	0.000146134	3.83525	181	562	15	26944	IRAG1,PDE5A,KCNMB1,ACTA2,HTR1B,GUCY1A1,PRKG1,ITGA1,ITGA9,CACNA1C,GJA5,EDNRA,PTPRM,EDN3,HTR7
GO:BP	sensory system development	GO:0048880	FALSE	0.000152303	3.81729	439	562	25	26944	MYOM1,PAX6,MYH15,PROM1,DCLK1,TRPM1,PRPH2,ZEB1,FBN1,LAMC3,COL4A1,NECTIN3,PDGFRB,RHOJ,ZEB2,TENM3,NTRK3,COL5A2,TUB,CACNA1C,CHRDL1,PTPRM,PDGFRA,COL8A2,GDF11
GO:BP	response to calcium ion	GO:0051592	FALSE	0.00015708	3.80388	160	562	14	26944	RYR2,TRPC3,KCNQ3,KCNMA1,SYT9,NRXN1,KCNMB1,MYLK,THBS1,PLCD1,ACER1,GPLD1,PPIF,AANAT
GO:BP	cell morphogenesis involved in neuron differentiation	GO:0048667	FALSE	0.00015708	3.80388	647	562	32	26944	KNDC1,PPFIA2,PAX6,SLITRK2,NEFL,LRRC4C,DCLK1,PRTG,NELL2,PLS1,COL25A1,CDH2,NGFR,DRAXIN,ZEB2,PREX2,NEXN,CXCL12,PRKG1,NTRK3,ROBO2,CNTN1,LAMA2,EDNRA,NEDD4,CHN1,PTPRM,PPP1R9A,SEMA3F,EDN3,MEGF9,IFRD1
GO:BP	regulation of protein modification process	GO:0031399	FALSE	0.000159291	3.79781	1102	562	46	26944	MGAT4D,KNDC1,PAX6,GRM5,FGF7,HGF,FNDC1,DAB2,PDE5A,NRXN1,RAMP3,PRKAR2B,KIT,PDGFRB,IGF1,SFRP2,APOA1,MAGI2,DLC1,NTRK3,GHR,CNTN1,ITGA1,FBXO4,LOX,CCN2,EDNRA,FBLN1,PDGFRA,PRLR,PPP1R15B,STAT2,PTPRC,SESN2,SOCS3,PARP10,SOCS1,CX3CR1,MMP9,PARP9,CD74,CD3E,IRF1,IL18,CD6,IFNG
GO:BP	signal release	GO:0023061	FALSE	0.000160295	3.79508	587	562	30	26944	ABCC8,PPFIA2,PFKM,TRPA1,CPLX1,GPR158,SV2B,NELL2,RIMS2,CACNA1B,SYT9,DAB2,DOC2B,NRXN1,HTR1B,CXCL12,CACNA1C,GJA5,CACNB4,PPP1R9A,EDN3,PLCD1,SSTR5,KCNQ1,HTR7,STX1B,GHRH,FCER1G,IFNG,CLTRN
GO:BP	regulation of neurotransmitter transport	GO:0051588	FALSE	0.000164038	3.78505	119	562	12	26944	PPFIA2,CPLX1,GPR158,SV2B,RIMS2,CACNA1B,HTR1B,GPM6B,CACNB4,PPP1R9A,EDN3,STX1B
GO:BP	vesicle-mediated transport in synapse	GO:0099003	FALSE	0.000168806	3.77261	255	562	18	26944	PPFIA2,AMPH,CPLX1,SV2B,RIMS2,CACNA1B,SYT9,DNAJC6,CDH2,DOC2B,NRXN1,STON1,HTR1B,MAGI2,CACNB4,NEDD4,AAK1,STX1B
GO:BP	connective tissue development	GO:0061448	FALSE	0.0001691	3.77186	306	562	20	26944	EBF2,MKX,COL11A1,CSGALNACT1,PTH1R,ZEB1,CTSK,COL3A1,ACTA2,SOX5,PDGFRB,IGF1,SFRP2,OGN,ADAMTS12,GHR,LOX,CCN2,SERPINH1,IFNG
GO:BP	monoatomic ion homeostasis	GO:0050801	FALSE	0.00017235	3.76359	620	562	31	26944	SLC45A2,RYR2,TRPC3,SCARA5,TRPA1,KCNMA1,GRM5,SV2B,JPH2,BDH2,PTH1R,CACNA1B,RAB38,HTR1B,CACNB2,ANK2,SLC9A9,CACNA1C,CACNB4,SGCD,PLCE1,EDNRA,EDN3,PLCD1,PTPRC,TRIM24,KCNQ1,ANKRD9,EPB42,B2M,IFNG
GO:BP	negative regulation of peptidyl-tyrosine phosphorylation	GO:0050732	FALSE	0.000174938	3.75712	36	562	7	26944	IGF1,SFRP2,PTPRC,SOCS3,SOCS1,IRF1,IL18
GO:BP	head development	GO:0060322	FALSE	0.000180274	3.74407	778	562	36	26944	KNDC1,PAX6,NEFL,GPR158,CNTN4,DCLK1,CDH2,SRD5A2,ZEB1,NRXN1,COL3A1,CBLN1,COL4A1,DRAXIN,IGF1,SFRP2,ZEB2,CXCL12,PRKG1,POU3F3,PCDH18,CRISPLD1,CNTN1,SLC6A17,NME5,CRISPLD2,EDNRA,KIF27,PDGFRA,ARNT2,HSD17B7,CX3CR1,GHRH,MAST1,CD3E,B2M
GO:BP	regulation of neurotransmitter secretion	GO:0046928	FALSE	0.000183079	3.73736	101	562	11	26944	PPFIA2,CPLX1,GPR158,SV2B,RIMS2,CACNA1B,HTR1B,CACNB4,PPP1R9A,EDN3,STX1B
GO:BP	regulation of organelle organization	GO:0033043	FALSE	0.000183605	3.73612	1178	562	48	26944	PJVK,FRMPD2,CPLX1,ARHGAP18,STMN3,GAS2L2,PLEKHH2,HGF,RIMS2,PDE3A,CACNA1B,SYNPO2,SYT9,CDH2,DOC2B,CAPN6,NRXN1,CBLN1,PDGFRB,IGF1,ZEB2,APOA1,NEXN,DCN,LMOD1,ARHGAP6,RPS6KA2,GPM6B,DLC1,GPR143,FBXO4,BICD1,KANK4,CCN2,MID1,PPP1R9A,FHOD3,EDN3,ANAPC11,STAT2,GBA2,PPIF,CHMP2A,STYXL1,PRKCQ,LCP1,MMP9,HCK
GO:BP	response to stress	GO:0006950	FALSE	0.00018457	3.73384	3936	562	120	26944	PJVK,RYR2,PAX6,TRPC3,SCARA5,NEFL,KCNIP3,TRPA1,ACP5,KCNMA1,ACACB,SERPIND1,HGF,F13A1,CACNA1B,PLP1,FNDC1,PDE5A,CTSK,COL3A1,FBLN5,ITIH4,TMEM43,KCNMB1,TGFBR3,NGFR,KIT,PDGFRB,IGF1,XRCC4,ZEB2,APOA1,CXCL12,SLC6A2,MYLK,ADAMTS12,DNASE1L3,PRKG1,NTRK3,SRPX,ADSS1,FMN2,SLC9A9,FBXO4,DDAH1,RBMS3,ARHGAP24,NME5,THBS1,SMOC2,EDNRA,FBLN1,NEDD4,MID1,PDGFRA,MSRB3,DUSP10,ENPP4,ARNT2,STAT1,PPP1R15B,STAT2,PTPRC,FICD,SESN2…
GO:BP	regulation of transmembrane transport	GO:0034762	FALSE	0.00018457	3.73384	417	562	24	26944	SHISA9,RYR2,TRPC3,KCNIP3,CACNA2D1,OPN3,PLP1,NRXN1,KCNMB1,RAMP3,IGF1,CACNB2,ANK2,CACNA1C,AKAP7,THBS1,EDNRA,NEDD4,EDN3,AK1,PPIF,KCNQ1,IFNG,CLTRN
GO:BP	regulation of postsynaptic membrane potential	GO:0060078	FALSE	0.00018457	3.73384	163	562	14	26944	GABRA1,GRID1,GRIA3,GABRB2,GRM5,RIMS2,GABRG3,GABRA2,NRXN1,NGFR,CBLN1,CACNA1C,PPP1R9A,STX1B
GO:BP	positive regulation of cellular component organization	GO:0051130	FALSE	0.00018457	3.73384	1248	562	50	26944	FRMPD4,ABCC8,AMPH,SLITRK2,NEFL,HGF,RIMS2,CACNA1B,SRPX2,LRRTM3,SYNPO2,SYT9,DAB2,DOC2B,NRXN1,NGFR,CBLN1,KIT,PDGFRB,IGF1,ZEB2,ATP8A1,APOA1,DCN,LMOD1,CXCL12,MAGI2,NTRK3,TUB,CNTN1,FBXO4,BICD1,PLCE1,CCN2,PPP1R9A,EDN3,ANAPC11,PTPRC,RAC2,SELE,STYXL1,PRKCQ,HAS3,LCP1,HTR7,MMP9,CDC34,FCER1G,B2M,IFNG
GO:BP	bone development	GO:0060348	FALSE	0.000187313	3.72743	233	562	17	26944	ACP5,LRRC17,CSGALNACT1,SRD5A2,COL3A1,FBLN5,FBN1,IGF1,FREM1,OGN,ADAMTS12,GHR,LOX,COL13A1,SERPINH1,PTPRC,ATG9B
GO:BP	regulation of SA node cell action potential	GO:0098907	FALSE	0.000187313	3.72743	3	562	3	26944	RYR2,TBX18,ANK2
GO:BP	positive regulation of gene expression	GO:0010628	FALSE	0.000191181	3.71856	1285	562	51	26944	ACTC1,MYOM1,ABCC8,PAX6,FGF7,HGF,RIMS2,PLP1,ICOSLG,NRXN1,TGFBR3,RAMP3,ACTA2,ACTG2,KIT,IGF1,LAMP3,RPS6KA2,LUM,ANK2,POU3F3,NTRK3,CNTN1,RBMS3,THBS1,CCN2,FBLN1,STAT1,PTPRC,TRIM24,PRKCQ,TENT5B,IRF4,TNFRSF8,LY96,IRF7,ADM2,IRF8,SHLD1,RSAD2,CD83,CD74,CD3E,IRF1,FCER1G,IL18,B2M,CD6,IL12RB1,TBX21,IFNG
GO:BP	positive regulation of peptidyl-tyrosine phosphorylation	GO:0050731	FALSE	0.000195309	3.70928	164	562	14	26944	GRM5,FGF7,HGF,KIT,IGF1,GHR,CNTN1,PDGFRA,PTPRC,PARP9,CD74,CD3E,IL18,IFNG
GO:BP	melanin biosynthetic process	GO:0042438	FALSE	0.000208082	3.68177	25	562	6	26944	SLC45A2,OPN3,RAB38,PMEL,ZEB2,TYR
GO:BP	positive regulation of phosphorylation	GO:0042327	FALSE	0.00020855	3.68079	597	562	30	26944	KNDC1,GRM5,FGF7,HGF,FNDC1,DAB2,PDE5A,NRXN1,RAMP3,KIT,PDGFRB,IGF1,SFRP2,NTRK3,GHR,CNTN1,THBS1,CCN2,EDNRA,PDGFRA,PRLR,PTPRC,CX3CR1,MMP9,PARP9,CD74,CD3E,IL18,CD6,IFNG
GO:BP	regulation of actin filament-based process	GO:0032970	FALSE	0.000209658	3.67849	393	562	23	26944	TNNC1,RYR2,ARHGAP18,PLEKHH2,SYNPO2,ACTA2,PDGFRB,ZEB2,APOA1,LMOD1,ARHGAP6,GPM6B,ANK2,DLC1,CACNA1C,GJA5,KANK4,CCN2,PPP1R9A,FHOD3,GBA2,PRKCQ,HCK
GO:BP	positive regulation of protein phosphorylation	GO:0001934	FALSE	0.000209658	3.67849	567	562	29	26944	KNDC1,GRM5,FGF7,HGF,FNDC1,DAB2,PDE5A,NRXN1,RAMP3,KIT,PDGFRB,IGF1,SFRP2,NTRK3,GHR,CNTN1,CCN2,EDNRA,PDGFRA,PRLR,PTPRC,CX3CR1,MMP9,PARP9,CD74,CD3E,IL18,CD6,IFNG
GO:BP	cardiocyte differentiation	GO:0035051	FALSE	0.000211085	3.67554	188	562	15	26944	ACTC1,PAX3,MYH11,PDGFRB,IGF1,TBX18,TENM4,FHL2,PRKG1,SGCD,SGCB,EDNRA,ALPK2,FHOD3,PDGFRA
GO:BP	protein metabolic process	GO:0019538	FALSE	0.000211303	3.6751	4698	562	138	26944	MGAT4D,ADAMTS20,KNDC1,LVRN,PAX6,EEF1A2,GRM5,COL11A1,PTPRT,LIPC,DCLK1,CDK15,ADAMTS15,CPZ,FGF7,CDK19,CPXM1,HGF,ADAM22,CSGALNACT1,F13A1,LRRTM3,SYNPO2,FNDC1,DAB2,MGAT5B,PRPH2,PDE5A,CAPN6,CTSK,NRXN1,DUSP26,GALNT15,RAMP3,PRSS35,PRKAR2B,TIMP4,ELAC1,TTLL7,KIT,PDGFRB,IGF1,SFRP2,ADAM12,MME,RECK,TMPRSS9,LAMP3,CPN1,ADAMTS19,GRK5,GXYLT2,APOA1,MYLK,RPS6KA2,ADAMTS12,MAGI2,DLC1,B3GNT9,PRKG1,NTRK3,GHR,HTRA3,CNTN1…
GO:BP	axonogenesis	GO:0007409	FALSE	0.000228753	3.64063	481	562	26	26944	PAX6,SLITRK2,NEFL,LRRC4C,DCLK1,PRTG,NELL2,COL25A1,CDH2,NGFR,DRAXIN,ZEB2,NEXN,CXCL12,PRKG1,NTRK3,ROBO2,CNTN1,LAMA2,EDNRA,CHN1,PTPRM,SEMA3F,EDN3,MEGF9,IFRD1
GO:BP	negative regulation of cellular response to growth factor stimulus	GO:0090288	FALSE	0.00022921	3.63977	104	562	11	26944	RBPMS2,NGFR,FBN1,SFRP2,DCN,ADAMTS12,HTRA3,CHRDL1,THBS1,NEDD4,BMPER
GO:BP	cellular response to nitrogen compound	GO:1901699	FALSE	0.000239481	3.62073	823	562	37	26944	GABRA1,RYR2,PAX6,KCNQ3,GABRB2,GRM5,CACNA2D1,PDE3A,ZEB1,COL3A1,COL1A2,NGFR,FBN1,COL4A1,IGF1,HTR1B,GUCY1B1,GHR,COL5A2,AKAP7,SGCB,EDNRA,RGS10,PDGFRA,COL6A1,LAMTOR1,SESN2,GPLD1,KCNQ1,SOCS3,PRKCQ,HTR7,SOCS1,CIITA,IRF1,IL18,AANAT
GO:BP	regulation of cell activation	GO:0050865	FALSE	0.000240257	3.61932	633	562	31	26944	PDE5A,ICOSLG,ZEB1,ACTA2,PDGFRB,IGF1,PRKG1,THBS1,CCN2,PDGFRA,DUSP10,PRLR,PTPRC,TNFRSF9,RAC2,PRKCQ,SOCS1,PLSCR1,TNFRSF1B,SHLD1,CD83,CD74,CD3E,IRF1,FCER1G,IL18,B2M,CD6,IL12RB1,TBX21,IFNG
GO:BP	positive regulation of cellular metabolic process	GO:0031325	FALSE	0.000241378	3.6173	3434	562	107	26944	ACTC1,KNDC1,MYOM1,ABCC8,PAX6,EBF2,PFKM,GRM5,PAX3,FGF7,HGF,OPN3,RIMS2,PTH1R,PLP1,FNDC1,DAB2,PDE5A,ICOSLG,ZNF521,ZEB1,NRXN1,FBLN5,RAB38,TGFBR3,RAMP3,NGFR,ACTA2,MEOX2,EBF1,PMEL,ACTG2,KIT,PDGFRB,LDB2,IGF1,SFRP2,LAMP3,TBX18,TBX20,ZEB2,DCN,RPS6KA2,LUM,MAGI2,ANK2,DLC1,POU3F3,NTRK3,GHR,CNTN1,ITGA1,FMN2,FBXO4,DDAH1,RBMS3,THBS1,SMOC2,CCN2,EDNRA,FBLN1,PDGFRA,PRLR,ARNT2,STAT1,STAT2,IFRD1,PLCD1,PTPRC,SESN2,GP…
GO:BP	cell activation	GO:0001775	FALSE	0.000246733	3.60777	1160	562	47	26944	ZP2,MEGF10,PDE5A,ICOSLG,ZEB1,ACTA2,KIT,PDGFRB,IGF1,ZEB2,CXCL12,DNASE1L3,PRKG1,THBS1,CCN2,NEDD4,BMPER,PDGFRA,DUSP10,PRLR,PTPRC,TNFRSF9,RAC2,UNC13D,PRKCQ,LCP1,IRF4,SOCS1,PLSCR1,CX3CR1,WDFY4,IRF8,TNFRSF1B,SHLD1,RSAD2,CD83,CD74,CD3E,IRF1,FCER1G,IL18,IFI35,B2M,CD6,IL12RB1,TBX21,IFNG
GO:BP	inorganic ion homeostasis	GO:0098771	FALSE	0.000247988	3.60557	543	562	28	26944	RYR2,TRPC3,SCARA5,TRPA1,KCNMA1,GRM5,SV2B,JPH2,BDH2,PTH1R,CACNA1B,HTR1B,CACNB2,ANK2,CACNA1C,CACNB4,SGCD,PLCE1,EDNRA,EDN3,PLCD1,PTPRC,TRIM24,KCNQ1,ANKRD9,EPB42,B2M,IFNG
GO:BP	chemotaxis	GO:0006935	FALSE	0.000249547	3.60285	455	562	25	26944	FGF7,HGF,KIT,PDGFRB,APOA1,CXCL12,NTRK3,ITGA1,ITGA9,LOX,THBS1,SMOC2,EDNRA,PDGFRA,SEMA3F,EDN3,RAC2,PRKCQ,CX3CR1,MMP9,CD74,FCER1G,CSF3R,CCL17,IFNG
GO:BP	synaptic vesicle cycle	GO:0099504	FALSE	0.00025181	3.59893	215	562	16	26944	PPFIA2,AMPH,CPLX1,SV2B,RIMS2,CACNA1B,SYT9,DNAJC6,CDH2,DOC2B,NRXN1,STON1,HTR1B,MAGI2,CACNB4,STX1B
GO:BP	actin filament organization	GO:0007015	FALSE	0.000257299	3.58956	456	562	25	26944	ACTC1,CAP2,ARHGAP18,GAS2L2,PLEKHH2,PDLIM3,PLS1,SYNPO2,CNN1,RHOJ,ZEB2,APOA1,LMOD1,MYO7B,ARHGAP6,DLC1,FMN2,KANK4,CCN2,PPP1R9A,FHOD3,GBA2,RAC2,PRKCQ,LCP1
GO:BP	taxis	GO:0042330	FALSE	0.000266123	3.57492	457	562	25	26944	FGF7,HGF,KIT,PDGFRB,APOA1,CXCL12,NTRK3,ITGA1,ITGA9,LOX,THBS1,SMOC2,EDNRA,PDGFRA,SEMA3F,EDN3,RAC2,PRKCQ,CX3CR1,MMP9,CD74,FCER1G,CSF3R,CCL17,IFNG
GO:BP	regulation of cellular response to growth factor stimulus	GO:0090287	FALSE	0.000267451	3.57276	318	562	20	26944	ZEB1,NRXN1,RBPMS2,TGFBR3,NGFR,FBN1,SFRP2,TBX20,ZEB2,ADAMTSL2,DCN,ADAMTS12,HTRA3,LOX,CHRDL1,THBS1,SMOC2,NEDD4,BMPER,DOK5
GO:BP	regulation of presynapse assembly	GO:1905606	FALSE	0.000276081	3.55896	39	562	7	26944	SLITRK2,MDGA2,IL1RAPL2,LRRTM3,NRXN1,CBLN1,NTRK3
GO:BP	regulation of cell projection organization	GO:0031344	FALSE	0.000276126	3.55889	765	562	35	26944	KNDC1,PPFIA2,PAX6,EFHC2,NEFL,LRRC4C,PLS1,HGF,CDH2,DAB2,NRXN1,NGFR,DRAXIN,KIT,SFRP2,ZEB2,CXCL12,MAGI2,NTRK3,SPOCK1,CNTN1,ARHGAP24,PLCE1,NEDD4,CHN1,PPP1R9A,SEMA3F,IFRD1,RAC2,STYXL1,MOV10,PRKCQ,HTR7,STX1B,B2M
GO:BP	regulation of MAPK cascade	GO:0043408	FALSE	0.00027694	3.55761	670	562	32	26944	GRM5,HGF,TNFAIP8L3,CDH2,DAB2,PDE5A,NRXN1,DUSP26,RAMP3,NGFR,ACTA2,KIT,PDGFRB,IGF1,DOK6,CXCL12,ITGA1,PLCE1,CCN2,EDNRA,FBLN1,BMPER,MID1,PDGFRA,DUSP10,LAMTOR1,PTPRC,DOK5,DUSP15,C1QL4,CD74,RELL2
GO:BP	regulation of action potential	GO:0098900	FALSE	0.000282073	3.54964	70	562	9	26944	RYR2,KCNQ3,TRPA1,CACNA2D1,TBX18,ANK2,CACNA1C,GJA5,IFNG
GO:BP	response to other organism	GO:0051707	FALSE	0.000284445	3.546	1778	562	64	26944	ABCC8,ACP5,DCLK1,CDK19,LRAT,TMEM43,ACTA2,SLC17A5,NEXN,CXCL12,CCDC80,SLC9A9,DGKB,EDNRA,NEDD4,DUSP10,PRLR,ADAMTS9,STAT1,STAT2,PTPRC,TRIM35,STAB1,TIFA,USP18,UNC13D,PLD4,MOV10,UBL7,IRF4,CMPK2,LY96,IRF7,PLSCR1,CIITA,CX3CR1,ZNFX1,IL22RA1,PARP9,WDFY4,IRF8,TNFRSF1B,C1QC,RSAD2,DTX3L,CD74,IRF1,FCER1G,APOA4,HCK,C1QB,IL18,IFI35,B2M,SERPING1,GSDMA,ACOD1,SH2D1A,CD6,NLRC5,IL12RB1,TBX21,GZMA,IFNG
GO:BP	regulation of blood circulation	GO:1903522	FALSE	0.000292328	3.53413	268	562	18	26944	RYR2,TRPA1,CACNA2D1,CACNA1B,PDE5A,TBX18,CACNB2,ANK2,ITGA9,CACNA1C,GJA5,CCN2,EDNRA,EDN3,KCNQ1,HTR7,ADM2,IFNG
GO:BP	macromolecule localization	GO:0033036	FALSE	0.000295258	3.5298	3092	562	98	26944	MYOM1,ABCC8,RYR2,PAX6,KCNQ3,PFKM,KCNIP3,TRPA1,CPLX1,RAB3C,ACACB,GPR158,GAS2L2,LIPC,DCLK1,PLS1,ATCAY,FGF7,TRPM1,NBEA,TNFAIP8L3,ADAM22,LRAT,RIMS2,SYT9,CDH2,FNDC1,DAB2,DOC2B,PRPH2,OSBPL6,RAB9B,NRXN1,FBLN5,RAB38,RAMP3,NGFR,FBN1,CBLN1,TAMALIN,NECTIN3,IGF1,LAMP3,XRCC4,ATP8A1,APOA1,GPM6B,CACNB2,MAGI2,ANK2,TUB,FMN2,FBXO4,CACNA1C,CHRDL1,BICD1,GJA5,CACNB4,AKAP7,EFR3A,PITPNC1,THBS1,EDNRA,NEDD4,BMPER,MID1,PT…
GO:BP	response to external biotic stimulus	GO:0043207	FALSE	0.000301943	3.52008	1782	562	64	26944	ABCC8,ACP5,DCLK1,CDK19,LRAT,TMEM43,ACTA2,SLC17A5,NEXN,CXCL12,CCDC80,SLC9A9,DGKB,EDNRA,NEDD4,DUSP10,PRLR,ADAMTS9,STAT1,STAT2,PTPRC,TRIM35,STAB1,TIFA,USP18,UNC13D,PLD4,MOV10,UBL7,IRF4,CMPK2,LY96,IRF7,PLSCR1,CIITA,CX3CR1,ZNFX1,IL22RA1,PARP9,WDFY4,IRF8,TNFRSF1B,C1QC,RSAD2,DTX3L,CD74,IRF1,FCER1G,APOA4,HCK,C1QB,IL18,IFI35,B2M,SERPING1,GSDMA,ACOD1,SH2D1A,CD6,NLRC5,IL12RB1,TBX21,GZMA,IFNG
GO:BP	synaptic vesicle fusion to presynaptic active zone membrane	GO:0031629	TRUE	0.000307534	3.51211	27	562	6	26944	CPLX1,RIMS2,CACNA1B,SYT9,DOC2B,STX1B
GO:BP	melanin metabolic process	GO:0006582	FALSE	0.000307534	3.51211	27	562	6	26944	SLC45A2,OPN3,RAB38,PMEL,ZEB2,TYR
GO:BP	immune system process	GO:0002376	FALSE	0.000310626	3.50776	2819	562	91	26944	ACP5,RAB3C,SIAE,LRRC17,PDE5A,ICOSLG,ZEB1,CTSK,COL3A1,TMEM43,TGFBR3,FBN1,KIT,IGF1,LAMP3,APOA1,CXCL12,DNASE1L3,ITGA1,ITGA9,CACNA1C,LOX,CACNB4,THBS1,EDNRA,NEDD4,EDN3,DUSP10,TYR,PRLR,STAT1,STAT2,PTPRC,GPLD1,TRIM35,TIFA,USP18,TNFRSF9,RAC2,CSF2RB,KCNQ1,UNC13D,PLD4,SELE,ENDOU,PRKCQ,UBL7,LCP1,IRF4,SOCS1,LY96,IRF7,PLSCR1,CIITA,CX3CR1,MMP9,ZNFX1,PARP9,WDFY4,IRF8,TNFRSF1B,SHLD1,C1QC,RSAD2,DTX3L,CD83,CD74,CD…
GO:BP	cardiac muscle cell differentiation	GO:0055007	FALSE	0.000312149	3.50564	150	562	13	26944	ACTC1,PAX3,MYH11,PDGFRB,IGF1,TBX18,FHL2,PRKG1,SGCD,SGCB,ALPK2,FHOD3,PDGFRA
GO:BP	positive regulation of immune system process	GO:0002684	FALSE	0.000315463	3.50105	1105	562	45	26944	ICOSLG,KIT,IGF1,CXCL12,CACNB4,THBS1,EDNRA,EDN3,DUSP10,PRLR,PTPRC,GPLD1,TIFA,RAC2,SELE,PRKCQ,IRF4,SOCS1,LY96,IRF7,PLSCR1,CX3CR1,MMP9,ZNFX1,PARP9,SHLD1,C1QC,RSAD2,CD83,CD74,CD3E,IRF1,FCER1G,C1QB,IL18,IFI35,B2M,SERPING1,ACOD1,SH2D1A,CD6,NLRC5,IL12RB1,TBX21,IFNG
GO:BP	positive regulation of cell differentiation	GO:0045597	FALSE	0.000322234	3.49183	970	562	41	26944	DLL3,ADAMTS20,PAX6,NEFL,GRM5,PROM1,PDE3A,DAB2,PDE5A,ZEB1,NGFR,SOX5,KIT,IGF1,SFRP2,MME,TBX20,ZEB2,CXCL12,TENM4,NID1,NTRK3,GHR,CTHRC1,LAMA2,CCN2,EDN3,DUSP10,ADAMTS9,STAT1,PTPRC,RASSF10,SOCS3,SOCS1,CX3CR1,TNFRSF1B,CD83,CD74,IRF1,IL18,IFNG
GO:BP	cellular response to oxygen-containing compound	GO:1901701	FALSE	0.000338727	3.47015	1497	562	56	26944	PJVK,ABCC8,PAX6,TRPA1,GRM5,CDK19,HGF,CACNA2D1,PDE3A,ZEB1,COL3A1,FBLN5,KCNMB1,COL1A2,RAMP3,NGFR,FBN1,COL4A1,PDGFRB,IGF1,RPS6KA2,GUCY1B1,GHR,COL5A2,AKAP7,SGCB,EDNRA,RGS10,PDGFRA,COL6A1,LAMTOR1,SESN2,GPLD1,TRIM24,PPIF,KCNQ1,SOCS3,PRKCQ,HTR7,CMPK2,SOCS1,LY96,PLSCR1,CX3CR1,MMP9,IRF8,TNFRSF1B,IRF1,APOA4,IL18,B2M,AANAT,ACOD1,CD6,IFNG,CLTRN
GO:BP	regulation of heart contraction	GO:0008016	FALSE	0.000356568	3.44786	198	562	15	26944	RYR2,CACNA2D1,CACNA1B,PDE5A,TBX18,CACNB2,ANK2,CACNA1C,GJA5,CCN2,EDNRA,EDN3,KCNQ1,ADM2,IFNG
GO:BP	regulation of synaptic vesicle fusion to presynaptic active zone membrane	GO:0031630	FALSE	0.000357999	3.44612	17	562	5	26944	CPLX1,RIMS2,CACNA1B,SYT9,DOC2B
GO:BP	regulation of synaptic vesicle membrane organization	GO:1901632	FALSE	0.000357999	3.44612	17	562	5	26944	CPLX1,RIMS2,CACNA1B,SYT9,DOC2B
GO:BP	cardiac muscle contraction	GO:0060048	FALSE	0.000368858	3.43314	131	562	12	26944	ACTC1,TNNC1,RYR2,CACNA2D1,PDE5A,CACNB2,ANK2,CACNA1C,GJA5,SGCD,CCN2,KCNQ1
GO:BP	vesicle fusion to plasma membrane	GO:0099500	FALSE	0.000372952	3.42835	28	562	6	26944	CPLX1,RIMS2,CACNA1B,SYT9,DOC2B,STX1B
GO:BP	regulation of defense response	GO:0031347	FALSE	0.000373065	3.42822	811	562	36	26944	ACP5,HGF,PDE5A,IGF1,APOA1,ADAMTS12,DNASE1L3,DUSP10,STAT1,STAT2,TIFA,USP18,SOCS3,IRF4,LY96,IRF7,PLSCR1,CX3CR1,ZNFX1,IL22RA1,PARP9,TNFRSF1B,RSAD2,DTX3L,CD74,IRF1,FCER1G,IL18,IFI35,SERPING1,ACOD1,LGALS2,SH2D1A,NLRC5,IL12RB1,IFNG
GO:BP	regulation of neuron projection development	GO:0010975	FALSE	0.000373065	3.42822	558	562	28	26944	KNDC1,PPFIA2,PAX6,EFHC2,NEFL,LRRC4C,HGF,CDH2,DAB2,NRXN1,NGFR,DRAXIN,SFRP2,ZEB2,CXCL12,MAGI2,NTRK3,SPOCK1,CNTN1,NEDD4,CHN1,PPP1R9A,SEMA3F,IFRD1,STYXL1,HTR7,STX1B,B2M
GO:BP	cell-cell adhesion via plasma-membrane adhesion molecules	GO:0098742	FALSE	0.000391914	3.40681	275	562	18	26944	SLITRK2,MDGA2,LRRC4C,PTPRT,PRTG,CDH2,NRXN1,CBLN1,NECTIN3,APOA1,NEXN,TENM4,MAGI2,PCDH18,PCDH20,PTPRM,SELE,CD6
GO:BP	action potential	GO:0001508	FALSE	0.000398608	3.39945	154	562	13	26944	RYR2,KCNQ3,TRPA1,CACNA2D1,TBX18,CACNB2,ANK2,NTRK3,CACNA1C,GJA5,CACNB4,KCNQ1,IFNG
GO:BP	adaptive immune response	GO:0002250	FALSE	0.000410626	3.38655	592	562	29	26944	ICOSLG,LAMP3,NEDD4,DUSP10,PTPRC,CSF2RB,UNC13D,PRKCQ,IRF4,IRF7,CX3CR1,TNFRSF1B,SHLD1,C1QC,RSAD2,CD74,CD3E,IRF1,FCER1G,CSF3R,C1QB,IL18,B2M,SERPING1,SH2D1A,IL12RB1,TBX21,IFNG,CD7
GO:BP	regulation of plasma membrane bounded cell projection organization	GO:0120035	FALSE	0.000420604	3.37613	751	562	34	26944	KNDC1,PPFIA2,PAX6,EFHC2,NEFL,LRRC4C,PLS1,HGF,CDH2,DAB2,NRXN1,NGFR,DRAXIN,KIT,SFRP2,ZEB2,CXCL12,MAGI2,NTRK3,SPOCK1,CNTN1,ARHGAP24,PLCE1,NEDD4,CHN1,PPP1R9A,SEMA3F,IFRD1,RAC2,STYXL1,PRKCQ,HTR7,STX1B,B2M
GO:BP	organophosphate metabolic process	GO:0019637	FALSE	0.000420604	3.37613	1017	562	42	26944	AADAT,PFKM,ACACB,PIK3C2G,LIPC,FGF7,GUCY1A2,TNFAIP8L3,LRAT,PTH1R,PDE5A,RAB38,PDGFRB,IGF1,PDE9A,GUCY1A1,APOA1,GUCY1B1,PRKG1,ADSS1,PALS2,PDE10A,DGKB,CACNB4,PDE1A,NME5,PITPNC1,GFPT2,ADCY2,NDUFB7,SMPDL3A,SDHB,PLCD1,GPLD1,AK1,SOCS3,CMPK2,SOCS1,PLSCR1,APOA4,SLC2A6,IFNG
GO:BP	regulation of presynapse organization	GO:0099174	FALSE	0.000421088	3.37563	42	562	7	26944	SLITRK2,MDGA2,IL1RAPL2,LRRTM3,NRXN1,CBLN1,NTRK3
GO:BP	cardiac muscle cell action potential involved in contraction	GO:0086002	FALSE	0.000421088	3.37563	42	562	7	26944	RYR2,CACNA2D1,CACNB2,ANK2,CACNA1C,GJA5,KCNQ1
GO:BP	renal system development	GO:0072001	FALSE	0.000424688	3.37193	358	562	21	26944	PROM1,SIM1,ACTA2,FBN1,COL4A1,PDGFRB,MME,TBX18,BICC1,NID1,MAGI2,POU3F3,KIF26B,PLCE1,EDNRA,BMPER,PDGFRA,STAT1,MMP9,GDF11,IFNG
GO:BP	cytokine-mediated signaling pathway	GO:0019221	FALSE	0.000428513	3.36804	473	562	25	26944	IL1RAPL2,KIT,APOA1,CXCL12,GHR,PRLR,STAT1,STAT2,PTPRC,USP18,CSF2RB,SOCS1,IRF7,CX3CR1,IL22RA1,PARP9,TNFRSF1B,CD74,IRF1,FCER1G,CSF3R,IL18,NLRC5,IL12RB1,IFNG
GO:BP	glomerulus development	GO:0032835	FALSE	0.00045633	3.34072	75	562	9	26944	PROM1,ACTA2,PDGFRB,NID1,MAGI2,PLCE1,EDNRA,PDGFRA,IFNG
GO:BP	defense response	GO:0006952	FALSE	0.000465288	3.33228	1812	562	64	26944	ACP5,HGF,PLP1,PDE5A,ITIH4,TMEM43,KIT,IGF1,ZEB2,APOA1,CXCL12,ADAMTS12,DNASE1L3,SLC9A9,RBMS3,THBS1,NEDD4,DUSP10,STAT1,STAT2,PTPRC,TRIM35,STAB1,TIFA,USP18,UNC13D,PLD4,SOCS3,MOV10,PRKCQ,UBL7,IRF4,LY96,IRF7,PLSCR1,CIITA,CX3CR1,ZNFX1,IL22RA1,PARP9,IRF8,TNFRSF1B,C1QC,RSAD2,DTX3L,CD74,IRF1,ITGB2,FCER1G,APOA4,HCK,C1QB,IL18,IFI35,B2M,SERPING1,GSDMA,ACOD1,LGALS2,SH2D1A,CD6,NLRC5,IL12RB1,IFNG
GO:BP	positive regulation of cell activation	GO:0050867	FALSE	0.000472079	3.32599	389	562	22	26944	ICOSLG,ACTA2,PDGFRB,IGF1,THBS1,CCN2,DUSP10,PRLR,PTPRC,PRKCQ,SOCS1,SHLD1,CD83,CD74,CD3E,IRF1,IL18,B2M,CD6,IL12RB1,TBX21,IFNG
GO:BP	receptor signaling pathway via STAT	GO:0097696	FALSE	0.000476967	3.32151	204	562	15	26944	PTPRT,KIT,IGF1,GHR,PRLR,STAT1,STAT2,PTPRC,CSF2RB,SOCS3,SOCS1,PARP9,IRF1,IL18,IFNG
GO:BP	leukocyte cell-cell adhesion	GO:0007159	FALSE	0.000476967	3.32151	418	562	23	26944	PDE5A,ICOSLG,IGF1,CXCL12,DUSP10,PTPRC,RAC2,SELE,PRKCQ,SOCS1,CX3CR1,CD83,CD74,CD3E,IRF1,ITGB2,APOA4,IL18,B2M,CD6,IL12RB1,TBX21,IFNG
GO:BP	positive regulation of cell population proliferation	GO:0008284	FALSE	0.000523271	3.28127	1097	562	44	26944	PAX6,MEGF10,PAX3,ESM1,FGF7,PTH1R,ICOSLG,RBPMS2,FBLN5,NGFR,KIT,PDGFRB,IGF1,SFRP2,TBX20,HTR1B,GRK5,CXCL12,POU3F3,NTRK3,CTHRC1,THBS1,CCN2,EDNRA,FBLN1,PDGFRA,EDN3,PRLR,ARNT2,PTPRC,RAC2,RASSF10,CSF2RB,PRKCQ,CX3CR1,MMP9,GHRH,CD74,CD3E,HCK,IL18,CD6,IL12RB1,IFNG
GO:BP	glial cell differentiation	GO:0010001	FALSE	0.000523271	3.28127	282	562	18	26944	DLL3,PAX6,ADAM22,PLP1,CDH2,SOX5,LAMC3,IGF1,ZEB2,TENM4,GPM6B,NTRK3,CNTN1,LAMA2,DUSP10,DUSP15,TNFRSF1B,IFNG
GO:BP	endothelial cell migration	GO:0043542	FALSE	0.000536565	3.27038	231	562	16	26944	SRPX2,TGFBR3,MEOX2,RHOJ,IGF1,ZEB2,APOA1,DCN,CXCL12,THBS1,SMOC2,BMPER,PTPRM,ADAMTS9,GPLD1,ITGB2
GO:BP	positive regulation of CD4-positive, alpha-beta T cell activation	GO:2000516	FALSE	0.000558928	3.25264	44	562	7	26944	PRKCQ,SOCS1,CD83,CD3E,IRF1,IL18,IFNG
GO:BP	positive regulation of leukocyte proliferation	GO:0070665	FALSE	0.000559436	3.25225	183	562	14	26944	ICOSLG,KIT,IGF1,PRLR,PTPRC,RAC2,CSF2RB,PRKCQ,CD74,CD3E,IL18,CD6,IL12RB1,IFNG
GO:BP	positive regulation of secretion by cell	GO:1903532	FALSE	0.000567056	3.24637	366	562	21	26944	MYOM1,ABCC8,PFKM,TRPA1,GPR158,NELL2,CACNA1B,SYT9,DAB2,DOC2B,IGF1,CXCL12,CACNA1C,EDN3,PLCD1,UNC13D,CHMP2A,PRKCQ,STX1B,GHRH,FCER1G
GO:BP	cardiac muscle cell action potential	GO:0086001	FALSE	0.000573687	3.24133	60	562	8	26944	RYR2,CACNA2D1,TBX18,CACNB2,ANK2,CACNA1C,GJA5,KCNQ1
GO:BP	biological process involved in interspecies interaction between organisms	GO:0044419	FALSE	0.000576192	3.23943	1940	562	67	26944	ABCC8,ACP5,DCLK1,CDK19,LRAT,TMEM43,ACTA2,NECTIN3,SLC17A5,NEXN,CXCL12,CCDC80,SLC9A9,DGKB,EDNRA,FBLN1,NEDD4,DUSP10,PRLR,ADAMTS9,STAT1,STAT2,PTPRC,TRIM35,STAB1,TIFA,USP18,UNC13D,CHMP2A,PLD4,MOV10,UBL7,IRF4,CMPK2,LY96,IRF7,PLSCR1,CIITA,CX3CR1,ZNFX1,IL22RA1,PARP9,WDFY4,IRF8,TNFRSF1B,C1QC,RSAD2,DTX3L,CD74,IRF1,FCER1G,APOA4,HCK,C1QB,IL18,IFI35,B2M,SERPING1,GSDMA,ACOD1,SH2D1A,CD6,NLRC5,IL12RB1,TBX21,GZMA…
GO:BP	response to metal ion	GO:0010038	FALSE	0.000576192	3.23943	395	562	22	26944	TNNC1,ABCC8,RYR2,TRPC3,KCNQ3,KCNIP3,KCNMA1,SYT9,NRXN1,KCNMB1,KIT,XRCC4,MYLK,FIBIN,THBS1,PLCD1,ACER1,GPLD1,PPIF,MMP9,B2M,AANAT
GO:BP	embryo development	GO:0009790	FALSE	0.000576709	3.23904	1243	562	48	26944	DLL3,RYR2,PAX6,COL11A1,HSD17B2,STMN3,PAX3,PLS1,PTH1R,LAMA4,ZEB1,COL3A1,RBPMS2,SOX5,MEOX2,FBN1,ITGA7,KIT,PDGFRB,IGF1,SFRP2,RECK,TBX20,ZEB2,APOA1,TENM4,COL5A2,COL4A2,CTHRC1,LAMA2,COL12A1,CACNA1C,CHRDL1,GJA5,EDNRA,PDGFRA,UGDH,SEMA3F,DYNC2I1,COL6A1,ARNT2,PLCD1,KCNQ1,TEAD3,SOCS3,HSD17B7,TDRD5,MMP9
GO:BP	regulation of oocyte development	GO:0060281	FALSE	0.000581203	3.23567	4	562	3	26944	PDE3A,PDE5A,IGF1
GO:BP	positive regulation of melanin biosynthetic process	GO:0048023	FALSE	0.000581203	3.23567	10	562	4	26944	OPN3,RAB38,PMEL,ZEB2
GO:BP	spontaneous neurotransmitter secretion	GO:0061669	FALSE	0.000581203	3.23567	10	562	4	26944	RIMS2,DOC2B,PPP1R9A,STX1B
GO:BP	relaxation of smooth muscle	GO:0044557	FALSE	0.000581203	3.23567	10	562	4	26944	ABCC8,IRAG1,GUCY1A1,PRKG1
GO:BP	inhibitory synapse assembly	GO:1904862	FALSE	0.000581203	3.23567	19	562	5	26944	GABRA1,GABRB2,LGI2,GABRA2,CBLN1
GO:BP	regulation of atrial cardiac muscle cell action potential	GO:0098910	FALSE	0.000581203	3.23567	4	562	3	26944	RYR2,ANK2,GJA5
GO:BP	SA node cell action potential	GO:0086015	FALSE	0.000581203	3.23567	10	562	4	26944	RYR2,TBX18,ANK2,GJA5
GO:BP	regulation of AV node cell action potential	GO:0098904	FALSE	0.000581203	3.23567	4	562	3	26944	RYR2,ANK2,GJA5
GO:BP	neuroligin clustering involved in postsynaptic membrane assembly	GO:0097118	TRUE	0.000581203	3.23567	4	562	3	26944	CDH2,NRXN1,MAGI2
GO:BP	SA node cell to atrial cardiac muscle cell signaling	GO:0086018	FALSE	0.000581203	3.23567	10	562	4	26944	RYR2,TBX18,ANK2,GJA5
GO:BP	positive regulation of secondary metabolite biosynthetic process	GO:1900378	FALSE	0.000581203	3.23567	10	562	4	26944	OPN3,RAB38,PMEL,ZEB2
GO:BP	regulation of oogenesis	GO:1905879	FALSE	0.000581203	3.23567	4	562	3	26944	PDE3A,PDE5A,IGF1
GO:BP	SA node cell to atrial cardiac muscle cell communication	GO:0086070	FALSE	0.000581203	3.23567	10	562	4	26944	RYR2,TBX18,ANK2,GJA5
GO:BP	regulation of leukocyte proliferation	GO:0070663	FALSE	0.00059231	3.22745	286	562	18	26944	PDE5A,ICOSLG,KIT,IGF1,PRLR,PTPRC,TNFRSF9,RAC2,CSF2RB,PRKCQ,TNFRSF1B,CD74,CD3E,IRF1,IL18,CD6,IL12RB1,IFNG
GO:BP	positive regulation of cellular biosynthetic process	GO:0031328	FALSE	0.000593037	3.22692	2799	562	89	26944	ACTC1,MYOM1,ABCC8,PAX6,EBF2,PFKM,PAX3,FGF7,HGF,OPN3,RIMS2,PTH1R,PLP1,DAB2,ICOSLG,ZNF521,ZEB1,NRXN1,FBLN5,RAB38,TGFBR3,RAMP3,NGFR,ACTA2,MEOX2,EBF1,PMEL,ACTG2,KIT,PDGFRB,LDB2,IGF1,SFRP2,LAMP3,TBX18,TBX20,ZEB2,DCN,RPS6KA2,LUM,ANK2,POU3F3,NTRK3,CNTN1,FBXO4,DDAH1,RBMS3,THBS1,SMOC2,CCN2,FBLN1,ARNT2,STAT1,STAT2,IFRD1,PLCD1,PTPRC,TRIM24,TEAD3,PRKCQ,HAS3,TENT5B,IRF4,TNFRSF8,LY96,IRF7,PLSCR1,ADM2,CIITA,GHR…
GO:BP	intracellular monoatomic ion homeostasis	GO:0006873	FALSE	0.00059972	3.22205	546	562	27	26944	SLC45A2,RYR2,TRPC3,SCARA5,TRPA1,KCNMA1,GRM5,SV2B,BDH2,PTH1R,CACNA1B,RAB38,HTR1B,CACNB2,ANK2,SLC9A9,CACNA1C,CACNB4,PLCE1,EDNRA,EDN3,PLCD1,PTPRC,KCNQ1,ANKRD9,B2M,IFNG
GO:BP	synaptic vesicle membrane organization	GO:0048499	FALSE	0.000611925	3.2133	31	562	6	26944	CPLX1,RIMS2,CACNA1B,SYT9,DOC2B,STX1B
GO:BP	negative regulation of cell development	GO:0010721	FALSE	0.000614295	3.21162	314	562	19	26944	DLL3,ABCC8,PAX6,PRTG,LRRC17,FBN1,DRAXIN,IGF1,NTRK3,SEMA3F,DUSP10,IFRD1,SOCS1,C1QC,CD74,IRF1,B2M,TBX21,IFNG
GO:BP	cellular homeostasis	GO:0019725	FALSE	0.000616566	3.21002	869	562	37	26944	SLC45A2,ABCC8,RYR2,PAX6,TRPC3,SCARA5,PFKM,TRPA1,KCNMA1,GRM5,ACACB,SV2B,BDH2,NELL2,PTH1R,CACNA1B,RAB38,NGFR,IGF1,HTR1B,CACNB2,ANK2,SLC9A9,FBXO4,CACNA1C,LOX,CACNB4,PLCE1,EDNRA,EDN3,PLCD1,PTPRC,KCNQ1,ANKRD9,B2M,IFNG,CLTRN
GO:BP	myelination	GO:0042552	FALSE	0.000625008	3.20411	186	562	14	26944	TMEM163,HGF,ADAM22,PLP1,CDH2,NGFR,IGF1,TENM4,GPM6B,ANK2,NTRK3,CNTN1,TNFRSF1B,IFNG
GO:BP	regulation of cytosolic calcium ion concentration	GO:0051480	FALSE	0.000630497	3.20032	79	562	9	26944	RYR2,TRPC3,GRM5,SV2B,CACNA1B,HTR1B,CACNB2,CACNB4,PLCD1
GO:BP	regulation of muscle contraction	GO:0006937	FALSE	0.000640942	3.19318	163	562	13	26944	TNNC1,RYR2,IRAG1,PDE5A,KIT,GUCY1A1,ANK2,PRKG1,CACNA1C,GJA5,CCN2,KCNQ1,HTR7
GO:BP	T cell activation	GO:0042110	FALSE	0.000642519	3.19211	611	562	29	26944	PDE5A,ICOSLG,ZEB1,KIT,IGF1,CXCL12,NEDD4,DUSP10,PTPRC,TNFRSF9,RAC2,PRKCQ,LCP1,IRF4,SOCS1,WDFY4,TNFRSF1B,RSAD2,CD83,CD74,CD3E,IRF1,FCER1G,IL18,B2M,CD6,IL12RB1,TBX21,IFNG
GO:BP	protein modification process	GO:0036211	FALSE	0.000646067	3.18972	2728	562	87	26944	MGAT4D,KNDC1,PAX6,GRM5,PTPRT,DCLK1,CDK15,FGF7,CDK19,HGF,F13A1,FNDC1,DAB2,MGAT5B,PDE5A,NRXN1,DUSP26,GALNT15,RAMP3,PRKAR2B,TTLL7,KIT,PDGFRB,IGF1,SFRP2,GRK5,GXYLT2,APOA1,MYLK,RPS6KA2,MAGI2,DLC1,B3GNT9,PRKG1,NTRK3,GHR,CNTN1,ITGA1,FBXO4,LOX,GFPT2,CCN2,EDNRA,ALPK2,FBLN1,NEDD4,PTPRM,MAPK12,PDGFRA,DUSP10,PRLR,ANAPC11,AAK1,PPP1R15B,BSPRY,STAT2,PTPRC,FICD,SESN2,RFWD3,TPGS1,USP18,TRIM24,PPIF,STYXL1,SOCS3,UB…
GO:BP	response to peptide hormone	GO:0043434	FALSE	0.000661355	3.17957	489	562	25	26944	ABCC8,PAX6,NEFL,CDO1,SRD5A2,CTSK,COL3A1,TGFBR3,FBN1,IGF1,CXCL12,GHR,SGCB,EDNRA,PLCD1,SESN2,GPLD1,TRIM24,KCNQ1,SOCS3,PRKCQ,SOCS1,IRF1,IL18,AANAT
GO:BP	regulation of cell development	GO:0060284	FALSE	0.000673637	3.17157	941	562	39	26944	DLL3,ABCC8,PAX6,NEFL,GRM5,PRTG,LRRC17,PDE3A,PDE5A,ZEB1,FBN1,DRAXIN,KIT,IGF1,MME,RECK,ZEB2,CXCL12,TENM4,NTRK3,LOX,SEMA3F,DUSP10,STAT1,IFRD1,PTPRC,RASSF10,SOCS1,CX3CR1,TNFRSF1B,C1QC,CD83,CD74,IRF1,CSF3R,IL18,B2M,TBX21,IFNG
GO:BP	positive regulation of protein modification process	GO:0031401	FALSE	0.000686473	3.16338	742	562	33	26944	KNDC1,GRM5,FGF7,HGF,FNDC1,DAB2,PDE5A,NRXN1,RAMP3,KIT,PDGFRB,IGF1,SFRP2,MAGI2,DLC1,NTRK3,GHR,CNTN1,ITGA1,FBXO4,CCN2,EDNRA,PDGFRA,PRLR,PTPRC,CX3CR1,MMP9,PARP9,CD74,CD3E,IL18,CD6,IFNG
GO:BP	heterophilic cell-cell adhesion via plasma membrane cell adhesion molecules	GO:0007157	FALSE	0.000686473	3.16338	46	562	7	26944	CDH2,NRXN1,CBLN1,NECTIN3,TENM4,SELE,CD6
GO:BP	retina development in camera-type eye	GO:0060041	FALSE	0.000686473	3.16338	188	562	14	26944	PAX6,PROM1,DCLK1,TRPM1,PRPH2,LAMC3,COL4A1,NECTIN3,PDGFRB,RHOJ,TUB,PTPRM,PDGFRA,GDF11
GO:BP	organic substance transport	GO:0071702	FALSE	0.000687639	3.16264	2419	562	79	26944	SLC45A2,MYOM1,ABCC8,KCNQ3,PFKM,KCNIP3,TRPA1,CPLX1,RAB3C,ACACB,LIPC,PLS1,OPN3,TNFAIP8L3,LRAT,RIMS2,SYT9,FNDC1,DAB2,DOC2B,OSBPL6,RAB9B,RAB38,RAMP3,NGFR,CBLN1,TAMALIN,IGF1,HTR1B,SLC17A5,ATP8A1,APOA1,CXCL12,SLC6A2,GPM6B,SLC25A26,ANK2,PRKG1,POU3F3,FMN2,SLC6A17,CACNA1C,GJA5,CACNB4,PITPNC1,THBS1,SGCB,EDNRA,NEDD4,DENND5B,RFTN2,EDN3,LAMTOR1,PLCD1,SESN2,EEPD1,SSTR5,ATG9B,AK1,KCNQ1,CHMP2A,AP1M2,PRKCQ,UNC119…
GO:BP	regulation of epithelial cell migration	GO:0010632	FALSE	0.000694142	3.15855	238	562	16	26944	FGF7,SRPX2,TGFBR3,MEOX2,RHOJ,IGF1,DCN,THBS1,SMOC2,BMPER,PTPRM,DUSP10,ADAMTS9,GPLD1,MMP9,IFNG
GO:BP	calcium ion homeostasis	GO:0055074	FALSE	0.000710588	3.14838	346	562	20	26944	RYR2,TRPC3,TRPA1,GRM5,SV2B,JPH2,PTH1R,CACNA1B,HTR1B,CACNB2,ANK2,CACNA1C,CACNB4,SGCD,PLCE1,EDNRA,EDN3,PLCD1,PTPRC,TRIM24
GO:BP	axon ensheathment	GO:0008366	FALSE	0.000718207	3.14375	189	562	14	26944	TMEM163,HGF,ADAM22,PLP1,CDH2,NGFR,IGF1,TENM4,GPM6B,ANK2,NTRK3,CNTN1,TNFRSF1B,IFNG
GO:BP	ensheathment of neurons	GO:0007272	FALSE	0.000718207	3.14375	189	562	14	26944	TMEM163,HGF,ADAM22,PLP1,CDH2,NGFR,IGF1,TENM4,GPM6B,ANK2,NTRK3,CNTN1,TNFRSF1B,IFNG
GO:BP	positive regulation of cytokine production	GO:0001819	FALSE	0.00072567	3.13926	523	562	26	26944	ABCC8,HGF,ICOSLG,KIT,LUM,THBS1,STAT1,PTPRC,PRKCQ,IRF4,TNFRSF8,LY96,IRF7,IRF8,RSAD2,CD83,CD74,CD3E,IRF1,FCER1G,IL18,B2M,CD6,IL12RB1,TBX21,IFNG
GO:BP	cellular response to organonitrogen compound	GO:0071417	FALSE	0.00076516	3.11625	747	562	33	26944	GABRA1,RYR2,PAX6,GABRB2,GRM5,CACNA2D1,PDE3A,ZEB1,COL3A1,COL1A2,NGFR,FBN1,COL4A1,IGF1,HTR1B,GHR,COL5A2,AKAP7,SGCB,EDNRA,PDGFRA,COL6A1,LAMTOR1,SESN2,GPLD1,KCNQ1,SOCS3,PRKCQ,HTR7,SOCS1,IRF1,IL18,AANAT
GO:BP	negative regulation of intracellular signal transduction	GO:1902532	FALSE	0.000773193	3.11171	556	562	27	26944	STMN3,PDE3A,DAB2,DUSP26,TGFBR3,IGF1,TBX20,CXCL12,MAGI2,DLC1,FHL2,PDE10A,ARHGAP24,WWC2,NME5,THBS1,FBLN1,DUSP10,STAT1,PTPRC,SESN2,PPIF,MMP9,CDC34,C1QL4,CD74,IFI35
GO:BP	response to inorganic substance	GO:0010035	FALSE	0.000783418	3.10601	651	562	30	26944	TNNC1,ABCC8,RYR2,TRPC3,KCNQ3,NEFL,KCNIP3,TRPA1,KCNMA1,SYT9,NRXN1,FBLN5,KCNMB1,KIT,PDGFRB,XRCC4,MYLK,GUCY1B1,FIBIN,THBS1,EDNRA,PPP1R15B,PLCD1,ACER1,GPLD1,PPIF,MMP9,APOA4,B2M,AANAT
GO:BP	positive regulation of biosynthetic process	GO:0009891	FALSE	0.000800123	3.09684	2827	562	89	26944	ACTC1,MYOM1,ABCC8,PAX6,EBF2,PFKM,PAX3,FGF7,HGF,OPN3,RIMS2,PTH1R,PLP1,DAB2,ICOSLG,ZNF521,ZEB1,NRXN1,FBLN5,RAB38,TGFBR3,RAMP3,NGFR,ACTA2,MEOX2,EBF1,PMEL,ACTG2,KIT,PDGFRB,LDB2,IGF1,SFRP2,LAMP3,TBX18,TBX20,ZEB2,DCN,RPS6KA2,LUM,ANK2,POU3F3,NTRK3,CNTN1,FBXO4,DDAH1,RBMS3,THBS1,SMOC2,CCN2,FBLN1,ARNT2,STAT1,STAT2,IFRD1,PLCD1,PTPRC,TRIM24,TEAD3,PRKCQ,HAS3,TENT5B,IRF4,TNFRSF8,LY96,IRF7,PLSCR1,ADM2,CIITA,GHR…
GO:BP	positive regulation of synaptic vesicle fusion to presynaptic active zone membrane	GO:0031632	FALSE	0.000825279	3.0834	11	562	4	26944	RIMS2,CACNA1B,SYT9,DOC2B
GO:BP	calcium ion transmembrane import into cytosol	GO:0097553	FALSE	0.000825279	3.0834	192	562	14	26944	RYR2,TRPC3,TRPA1,TRPM1,CACNA2D1,CACNA1B,RAMP3,ANK2,CACNA1C,PLCE1,CCN2,EDNRA,PLCD1,PTPRC
GO:BP	myoblast proliferation	GO:0051450	FALSE	0.000825279	3.0834	33	562	6	26944	MEGF10,PAX3,FGF7,HGF,IGF1,ANKRD2
GO:BP	urinary bladder smooth muscle contraction	GO:0014832	FALSE	0.000825279	3.0834	11	562	4	26944	TRPA1,KCNMA1,CACNA1C,HTR7
GO:BP	elastic fiber assembly	GO:0048251	FALSE	0.000825279	3.0834	11	562	4	26944	MYH11,COL3A1,FBLN5,LOX
GO:BP	calcium-dependent activation of synaptic vesicle fusion	GO:0099502	FALSE	0.000825279	3.0834	11	562	4	26944	RIMS2,CACNA1B,SYT9,DOC2B
GO:BP	regulation of G protein-coupled receptor signaling pathway	GO:0008277	FALSE	0.000825279	3.0834	145	562	12	26944	GRM5,GPR158,GAS2L2,PDE5A,RAMP3,HTR1B,GRK5,TUB,PDE10A,BICD1,PLCE1,RGS10
GO:BP	positive regulation of synaptic vesicle membrane organization	GO:1901634	FALSE	0.000825279	3.0834	11	562	4	26944	RIMS2,CACNA1B,SYT9,DOC2B
GO:BP	synapse assembly	GO:0007416	FALSE	0.000833243	3.07923	217	562	15	26944	GABRA1,SLITRK2,MDGA2,GABRB2,IL1RAPL2,LGI2,SRPX2,LRRTM3,GABRA2,CDH2,NRXN1,CBLN1,MAGI2,NTRK3,PPP1R9A
GO:BP	protein localization	GO:0008104	FALSE	0.000833505	3.07909	2594	562	83	26944	MYOM1,ABCC8,RYR2,PAX6,KCNQ3,PFKM,KCNIP3,TRPA1,CPLX1,RAB3C,GPR158,GAS2L2,DCLK1,PLS1,ATCAY,FGF7,TRPM1,NBEA,ADAM22,RIMS2,SYT9,CDH2,FNDC1,DAB2,DOC2B,PRPH2,RAB9B,NRXN1,FBLN5,RAB38,RAMP3,NGFR,FBN1,CBLN1,TAMALIN,NECTIN3,IGF1,LAMP3,XRCC4,GPM6B,CACNB2,MAGI2,ANK2,TUB,FMN2,FBXO4,CACNA1C,CHRDL1,BICD1,GJA5,CACNB4,AKAP7,EFR3A,EDNRA,NEDD4,BMPER,MID1,PTPRM,SCG3,LAMTOR1,AAK1,EMC4,TMBIM1,SESN2,SSTR5,ATG9B,KCNQ1,CH…
GO:BP	regulation of cell-cell adhesion	GO:0022407	FALSE	0.000833505	3.07909	498	562	25	26944	MEGF10,MDGA2,PDE5A,ICOSLG,IGF1,APOA1,CXCL12,MAGI2,PRKG1,KIF26B,DUSP10,PTPRC,SELE,PRKCQ,SOCS1,CD83,CD74,CD3E,IRF1,IL18,B2M,CD6,IL12RB1,TBX21,IFNG
GO:BP	cellular response to transforming growth factor beta stimulus	GO:0071560	FALSE	0.000836665	3.07745	269	562	17	26944	PDE3A,DAB2,ZEB1,CTSK,COL3A1,COL1A2,TGFBR3,ACTA2,SOX5,FBN1,ZEB2,ADAMTSL2,COL4A2,HTRA3,LOX,THBS1,CX3CR1
GO:BP	carbohydrate derivative metabolic process	GO:1901135	TRUE	0.000837838	3.07684	1092	562	43	26944	MGAT4D,AADAT,PFKM,ACACB,COL11A1,LIPC,GUCY1A2,CSGALNACT1,MGAT5B,PDE5A,ITIH4,GALNT15,KIT,PDGFRB,IGF1,PDE9A,GUCY1A1,GXYLT2,ADAMTS12,GUCY1B1,B3GNT9,ADSS1,PALS2,PDE10A,ITIH5,CACNB4,PDE1A,NME5,GFPT2,ADCY2,EDNRA,UGDH,ENPP4,XYLT1,NDUFB7,SDHB,GPLD1,AK1,GBA2,HAS3,CMPK2,SLC2A6,IFNG
GO:BP	endodermal cell differentiation	GO:0035987	FALSE	0.000852624	3.06924	48	562	7	26944	COL11A1,ITGA7,COL5A2,COL4A2,COL12A1,COL6A1,MMP9
GO:BP	response to amyloid-beta	GO:1904645	FALSE	0.000852624	3.06924	48	562	7	26944	GRM5,CACNA2D1,CACNA1B,RAMP3,NGFR,IGF1,MMP9
GO:BP	calcium ion transport	GO:0006816	FALSE	0.000852624	3.06924	439	562	23	26944	RYR2,TRPC3,TRPA1,TRPM1,CACNA2D1,CACNA1B,PLP1,RAMP3,CACNA2D4,PDGFRB,IGF1,CXCL12,MYLK,CACNB2,ANK2,CACNA1C,CACNB4,PLCE1,CCN2,EDNRA,BSPRY,PLCD1,PTPRC
GO:BP	regulation of T cell activation	GO:0050863	FALSE	0.000897701	3.04687	382	562	21	26944	PDE5A,ICOSLG,ZEB1,IGF1,DUSP10,PTPRC,TNFRSF9,RAC2,PRKCQ,SOCS1,TNFRSF1B,CD83,CD74,CD3E,IRF1,IL18,B2M,CD6,IL12RB1,TBX21,IFNG
GO:BP	brain development	GO:0007420	FALSE	0.000909932	3.04099	723	562	32	26944	KNDC1,PAX6,NEFL,GPR158,CNTN4,DCLK1,CDH2,SRD5A2,ZEB1,NRXN1,COL3A1,CBLN1,COL4A1,DRAXIN,IGF1,SFRP2,ZEB2,CXCL12,PRKG1,POU3F3,PCDH18,CNTN1,SLC6A17,NME5,KIF27,ARNT2,HSD17B7,CX3CR1,GHRH,MAST1,CD3E,B2M
GO:BP	regulation of nervous system process	GO:0031644	FALSE	0.000915765	3.03822	147	562	12	26944	SHISA9,TRPA1,HGF,RIMS2,NRXN1,NGFR,CBLN1,IGF1,TENM4,STX1B,TNFRSF1B,IFNG
GO:BP	organic hydroxy compound biosynthetic process	GO:1901617	FALSE	0.000915765	3.03822	245	562	16	26944	SLC45A2,OPN3,PTH1R,SPTSSB,DAB2,SRD5A2,RAB38,PMEL,ZEB2,APOA1,PRKG1,TYR,PLCD1,ACER1,HSD17B7,IFNG
GO:BP	cellular component assembly involved in morphogenesis	GO:0010927	FALSE	0.000927479	3.0327	125	562	11	26944	ACTC1,PDGFRB,MYL9,LDB3,TENM4,ANK2,CNTN1,PGM5,FLNC,FHOD3,PDGFRA
GO:BP	cellular macromolecule localization	GO:0070727	FALSE	0.000927479	3.0327	2604	562	83	26944	MYOM1,ABCC8,RYR2,PAX6,KCNQ3,PFKM,KCNIP3,TRPA1,CPLX1,RAB3C,GPR158,GAS2L2,DCLK1,PLS1,ATCAY,FGF7,TRPM1,NBEA,ADAM22,RIMS2,SYT9,CDH2,FNDC1,DAB2,DOC2B,PRPH2,RAB9B,NRXN1,FBLN5,RAB38,RAMP3,NGFR,FBN1,CBLN1,TAMALIN,NECTIN3,IGF1,LAMP3,XRCC4,GPM6B,CACNB2,MAGI2,ANK2,TUB,FMN2,FBXO4,CACNA1C,CHRDL1,BICD1,GJA5,CACNB4,AKAP7,EFR3A,EDNRA,NEDD4,BMPER,MID1,PTPRM,SCG3,LAMTOR1,AAK1,EMC4,TMBIM1,SESN2,SSTR5,ATG9B,KCNQ1,CH…
GO:BP	synaptic vesicle exocytosis	GO:0016079	FALSE	0.000936553	3.02847	104	562	10	26944	PPFIA2,CPLX1,SV2B,RIMS2,CACNA1B,SYT9,DOC2B,HTR1B,CACNB4,STX1B
GO:BP	MAPK cascade	GO:0000165	FALSE	0.000942825	3.02557	758	562	33	26944	GRM5,HGF,TNFAIP8L3,CDH2,DAB2,PDE5A,NRXN1,DUSP26,RAMP3,NGFR,ACTA2,KIT,PDGFRB,IGF1,DOK6,CXCL12,ITGA1,PLCE1,CCN2,EDNRA,FBLN1,BMPER,MID1,MAPK12,PDGFRA,DUSP10,LAMTOR1,PTPRC,DOK5,DUSP15,C1QL4,CD74,RELL2
GO:BP	regulation of endocytosis	GO:0030100	FALSE	0.000942825	3.02557	327	562	19	26944	AMPH,DNAJC6,DAB2,STON1,APOA1,MAGI2,TUB,BICD1,NEDD4,AAK1,PTPRC,SELE,UNC119,PLSCR1,STX1B,FCER1G,HCK,B2M,IFNG
GO:BP	response to xenobiotic stimulus	GO:0009410	FALSE	0.000942825	3.02557	503	562	25	26944	ACTC1,ABCC8,PAX6,KCNQ3,TRPA1,ACACB,AOX1,GABRG3,PDE3A,SRD5A2,SFRP2,NCEH1,HTR1B,SLC6A2,MYLK,ADSS1,LOX,THBS1,PTPRM,ARNT2,GPLD1,RPP21,KCNQ1,MMP9,IFNG
GO:BP	regulated exocytosis	GO:0045055	FALSE	0.000944176	3.02495	246	562	16	26944	PPFIA2,CPLX1,SV2B,RIMS2,CACNA1B,SYT9,DOC2B,KIT,HTR1B,CACNA1C,CACNB4,RAC2,UNC13D,STX1B,FCER1G,CLTRN
GO:BP	regulation of actin filament-based movement	GO:1903115	FALSE	0.000948419	3.023	49	562	7	26944	TNNC1,RYR2,ACTA2,ZEB2,ANK2,CACNA1C,GJA5
GO:BP	intracellular monoatomic cation homeostasis	GO:0030003	FALSE	0.000970684	3.01292	535	562	26	26944	SLC45A2,RYR2,TRPC3,SCARA5,TRPA1,KCNMA1,GRM5,SV2B,BDH2,PTH1R,CACNA1B,RAB38,HTR1B,CACNB2,ANK2,SLC9A9,CACNA1C,CACNB4,PLCE1,EDNRA,EDN3,PLCD1,PTPRC,ANKRD9,B2M,IFNG
GO:BP	regulation of ERK1 and ERK2 cascade	GO:0070372	FALSE	0.000970684	3.01292	328	562	19	26944	TNFAIP8L3,DAB2,NRXN1,DUSP26,RAMP3,ACTA2,PDGFRB,IGF1,CXCL12,CCN2,EDNRA,FBLN1,BMPER,PDGFRA,DUSP10,PTPRC,DUSP15,C1QL4,CD74
GO:BP	positive regulation of calcium ion transport	GO:0051928	FALSE	0.000974153	3.01137	126	562	11	26944	TRPC3,CACNA2D1,PLP1,RAMP3,PDGFRB,CXCL12,MYLK,CACNB2,ANK2,CACNA1C,EDNRA
GO:BP	positive regulation of metabolic process	GO:0009893	FALSE	0.000974153	3.01137	3745	562	111	26944	ACTC1,KNDC1,MYOM1,ABCC8,PAX6,EBF2,PFKM,GRM5,PAX3,FGF7,HGF,OPN3,RIMS2,PTH1R,LRRTM3,PLP1,FNDC1,DAB2,PDE5A,ICOSLG,ZNF521,ZEB1,NRXN1,FBLN5,RAB38,TGFBR3,RAMP3,NGFR,ACTA2,MEOX2,EBF1,PMEL,ACTG2,KIT,PDGFRB,LDB2,IGF1,SFRP2,LAMP3,TBX18,TBX20,ZEB2,APOA1,DCN,RPS6KA2,LUM,MAGI2,ANK2,DLC1,POU3F3,NTRK3,GHR,CNTN1,ITGA1,FMN2,FBXO4,DDAH1,RBMS3,THBS1,SMOC2,CCN2,EDNRA,FBLN1,NEDD4,PDGFRA,PRLR,ARNT2,STAT1,STAT2,IFRD1,P…
GO:BP	response to transforming growth factor beta	GO:0071559	FALSE	0.000998899	3.00048	274	562	17	26944	PDE3A,DAB2,ZEB1,CTSK,COL3A1,COL1A2,TGFBR3,ACTA2,SOX5,FBN1,ZEB2,ADAMTSL2,COL4A2,HTRA3,LOX,THBS1,CX3CR1
GO:BP	gliogenesis	GO:0042063	FALSE	0.0010369	2.98426	387	562	21	26944	DLL3,ABCC8,PAX6,ADAM22,PLP1,CDH2,COL3A1,SOX5,LAMC3,IGF1,ZEB2,TENM4,GPM6B,NTRK3,CNTN1,LAMA2,DUSP10,CX3CR1,DUSP15,TNFRSF1B,IFNG
GO:BP	cardiac conduction	GO:0061337	FALSE	0.00105782	2.97559	67	562	8	26944	RYR2,CACNA2D1,TBX18,CACNB2,ANK2,CACNA1C,GJA5,KCNQ1
GO:BP	receptor signaling pathway via JAK-STAT	GO:0007259	FALSE	0.00107622	2.9681	198	562	14	26944	KIT,IGF1,GHR,PRLR,STAT1,STAT2,PTPRC,CSF2RB,SOCS3,SOCS1,PARP9,IRF1,IL18,IFNG
GO:BP	neuron projection guidance	GO:0097485	FALSE	0.00111298	2.95351	250	562	16	26944	PAX6,PRTG,NELL2,NGFR,DRAXIN,NEXN,CXCL12,ROBO2,CNTN1,LAMA2,EDNRA,CHN1,PTPRM,SEMA3F,EDN3,MEGF9
GO:BP	axon guidance	GO:0007411	FALSE	0.00111298	2.95351	250	562	16	26944	PAX6,PRTG,NELL2,NGFR,DRAXIN,NEXN,CXCL12,ROBO2,CNTN1,LAMA2,EDNRA,CHN1,PTPRM,SEMA3F,EDN3,MEGF9
GO:BP	cellular response to cytokine stimulus	GO:0071345	FALSE	0.00111951	2.95097	1074	562	42	26944	PAX6,EFHC2,PTPRT,IL1RAPL2,LRAT,CTSK,KIT,MME,APOA1,CXCL12,ADAMTS12,GHR,LOX,CACNB4,THBS1,GFPT2,PRLR,STAT1,BSPRY,STAT2,PTPRC,USP18,CSF2RB,SOCS3,SOCS1,IRF7,PLSCR1,CIITA,CX3CR1,CDC34,IL22RA1,PARP9,IRF8,TNFRSF1B,CD74,IRF1,FCER1G,CSF3R,IL18,NLRC5,IL12RB1,IFNG
GO:BP	regulation of nitric oxide mediated signal transduction	GO:0010749	FALSE	0.00112501	2.94884	12	562	4	26944	GUCY1A2,PDE5A,GUCY1A1,THBS1
GO:BP	calcium-mediated signaling	GO:0019722	FALSE	0.0011576	2.93644	225	562	15	26944	RYR2,GRM5,RAMP3,PDGFRB,IGF1,ANK2,FHL2,GPR143,CACNA1C,SGCD,PPP1R9A,PDGFRA,PTPRC,CX3CR1,CD3E
GO:BP	phagocytosis	GO:0006909	FALSE	0.0011576	2.93644	225	562	15	26944	MEGF10,APOA1,SRPX,TUB,THBS1,PTPRC,UNC13D,PLD4,PLSCR1,NCF4,IRF8,ITGB2,FCER1G,HCK,IFNG
GO:BP	myofibril assembly	GO:0030239	FALSE	0.0011576	2.93644	68	562	8	26944	ACTC1,PDGFRB,MYL9,LDB3,PGM5,FLNC,FHOD3,PDGFRA
GO:BP	intracellular chemical homeostasis	GO:0055082	FALSE	0.00115899	2.93592	768	562	33	26944	SLC45A2,ABCC8,RYR2,PAX6,TRPC3,SCARA5,TRPA1,KCNMA1,GRM5,ACACB,SV2B,BDH2,PTH1R,CACNA1B,RAB38,NGFR,IGF1,HTR1B,CACNB2,ANK2,SLC9A9,CACNA1C,CACNB4,PLCE1,EDNRA,EDN3,PLCD1,PTPRC,KCNQ1,ANKRD9,B2M,IFNG,CLTRN
GO:BP	muscle cell proliferation	GO:0033002	FALSE	0.00116055	2.93534	278	562	17	26944	MEGF10,HGF,RBPMS2,CNN1,PDGFRB,IGF1,TBX20,HTR1B,TENM4,OGN,PRKG1,PDE1A,THBS1,EDNRA,MMP9,IL18,IFNG
GO:BP	positive regulation of melanocyte differentiation	GO:0045636	FALSE	0.00119385	2.92305	5	562	3	26944	ADAMTS20,ZEB2,ADAMTS9
GO:BP	mesenchyme migration	GO:0090131	FALSE	0.00119385	2.92305	5	562	3	26944	ACTC1,ACTA2,ACTG2
GO:BP	striated muscle contraction	GO:0006941	FALSE	0.00120284	2.91979	176	562	13	26944	ACTC1,TNNC1,RYR2,CACNA2D1,PDE5A,CACNB2,ANK2,CACNA1C,GJA5,SGCD,CCN2,SYNM,KCNQ1
GO:BP	exocytosis	GO:0006887	FALSE	0.00120284	2.91979	363	562	20	26944	PPFIA2,KCNQ3,CPLX1,RAB3C,SV2B,RIMS2,CACNA1B,SYT9,DOC2B,KIT,HTR1B,CACNA1C,CACNB4,RAC2,UNC13D,CHMP2A,STX1B,FCER1G,HCK,CLTRN
GO:BP	regulation of heart rate	GO:0002027	FALSE	0.00121221	2.91642	108	562	10	26944	RYR2,CACNA2D1,CACNB2,ANK2,CACNA1C,GJA5,EDNRA,EDN3,KCNQ1,ADM2
GO:BP	positive regulation of potassium ion transport	GO:0043268	FALSE	0.00123766	2.9074	36	562	6	26944	ABCC8,KCNMB1,ANK2,AKAP7,EDN3,KCNQ1
GO:BP	response to virus	GO:0009615	FALSE	0.00123766	2.9074	393	562	21	26944	DCLK1,ACTA2,STAT1,STAT2,PTPRC,TRIM35,USP18,UNC13D,MOV10,IRF7,PLSCR1,ZNFX1,PARP9,WDFY4,RSAD2,DTX3L,IRF1,NLRC5,IL12RB1,TBX21,IFNG
GO:BP	type II interferon-mediated signaling pathway	GO:0060333	FALSE	0.00128717	2.89037	23	562	5	26944	STAT1,PARP9,IRF1,NLRC5,IFNG
GO:BP	negative regulation of angiogenesis	GO:0016525	FALSE	0.00129853	2.88655	109	562	10	26944	ABCC8,FBLN5,NGFR,DCN,COL4A2,THBS1,PTPRM,ADAMTS9,STAT1,STAB1
GO:BP	response to lipid	GO:0033993	FALSE	0.00132498	2.87779	1155	562	44	26944	ABCC8,PAX6,NEFL,ACP5,HSD17B2,CDK19,CDO1,LRAT,PDE3A,CACNA1B,DAB2,SRD5A2,KCNMB1,TGFBR3,RAMP3,PDGFRB,IGF1,HTR1B,CPN1,GHR,FIBIN,LOX,THBS1,EDNRA,NEDD4,DUSP10,TYR,GPLD1,SSTR5,TRIM24,HTR7,CMPK2,LY96,PLSCR1,CX3CR1,IRF8,TNFRSF1B,PTGER3,APOA4,B2M,AANAT,ACOD1,CD6,IFNG
GO:BP	regulation of monoatomic cation transmembrane transport	GO:1904062	FALSE	0.00140995	2.8508	256	562	16	26944	RYR2,TRPC3,KCNIP3,CACNA2D1,PLP1,KCNMB1,RAMP3,CACNB2,ANK2,CACNA1C,AKAP7,EDNRA,EDN3,PPIF,KCNQ1,IFNG
GO:BP	positive regulation of phosphatidylinositol 3-kinase/protein kinase B signal transduction	GO:0051897	FALSE	0.00141162	2.85028	204	562	14	26944	HGF,NRXN1,RAMP3,NGFR,PDGFRB,IGF1,DCN,CXCL12,NTRK3,THBS1,NEDD4,PDGFRA,CX3CR1,IL18
GO:BP	positive regulation of nervous system development	GO:0051962	FALSE	0.00141781	2.84838	368	562	20	26944	DLL3,PAX6,SLITRK2,NEFL,GRM5,SRPX2,LRRTM3,NRXN1,CBLN1,KIT,IGF1,MME,ZEB2,CXCL12,TENM4,NTRK3,RASSF10,CX3CR1,TNFRSF1B,IFNG
GO:BP	pigment cell differentiation	GO:0050931	FALSE	0.00142595	2.84589	37	562	6	26944	ADAMTS20,RAB38,KIT,ZEB2,EDN3,ADAMTS9
GO:BP	regulation of adaptive immune response	GO:0002819	FALSE	0.00142595	2.84589	230	562	15	26944	DUSP10,PTPRC,PRKCQ,IRF7,TNFRSF1B,SHLD1,RSAD2,CD74,IRF1,FCER1G,IL18,B2M,IL12RB1,TBX21,IFNG
GO:BP	epithelial cell proliferation	GO:0050673	FALSE	0.00146735	2.83347	489	562	24	26944	PAX6,FGF7,HGF,DAB2,ZEB1,FGL1,NGFR,KIT,IGF1,SFRP2,ZEB2,APOA1,CXCL12,THBS1,EDNRA,BMPER,PTPRM,DUSP10,COL8A2,STAT1,TRIM24,IL18,B2M,IFNG
GO:BP	sprouting angiogenesis	GO:0002040	FALSE	0.00148311	2.82883	133	562	11	26944	ESM1,SRPX2,TGFBR3,NGFR,MEOX2,RHOJ,RECK,THBS1,BMPER,ADAMTS9,GPLD1
GO:BP	negative regulation of blood vessel morphogenesis	GO:2000181	FALSE	0.00148311	2.82883	111	562	10	26944	ABCC8,FBLN5,NGFR,DCN,COL4A2,THBS1,PTPRM,ADAMTS9,STAT1,STAB1
GO:BP	embryonic morphogenesis	GO:0048598	FALSE	0.00148506	2.82825	648	562	29	26944	RYR2,PAX6,COL11A1,PAX3,PLS1,ZEB1,RBPMS2,FBN1,ITGA7,SFRP2,RECK,TBX20,ZEB2,APOA1,TENM4,COL5A2,COL4A2,CTHRC1,COL12A1,CACNA1C,GJA5,EDNRA,PDGFRA,UGDH,DYNC2I1,COL6A1,KCNQ1,SOCS3,MMP9
GO:BP	regulation of monoatomic ion transmembrane transport	GO:0034765	FALSE	0.00149499	2.82536	285	562	17	26944	RYR2,TRPC3,KCNIP3,CACNA2D1,PLP1,KCNMB1,RAMP3,CACNB2,ANK2,CACNA1C,AKAP7,EDNRA,NEDD4,EDN3,PPIF,KCNQ1,IFNG
GO:BP	striated muscle cell development	GO:0055002	FALSE	0.00149499	2.82536	71	562	8	26944	ACTC1,PDGFRB,MYL9,LDB3,PGM5,FLNC,FHOD3,PDGFRA
GO:BP	regulation of tyrosine phosphorylation of STAT protein	GO:0042509	FALSE	0.00149499	2.82536	71	562	8	26944	KIT,IGF1,SOCS3,SOCS1,PARP9,IRF1,IL18,IFNG
GO:BP	urinary tract smooth muscle contraction	GO:0014848	FALSE	0.001502	2.82333	13	562	4	26944	TRPA1,KCNMA1,CACNA1C,HTR7
GO:BP	immune response	GO:0006955	FALSE	0.00151769	2.81882	1945	562	65	26944	ACP5,ICOSLG,CTSK,COL3A1,TMEM43,TGFBR3,KIT,LAMP3,APOA1,CXCL12,DNASE1L3,CACNB4,THBS1,NEDD4,DUSP10,STAT1,STAT2,PTPRC,GPLD1,TRIM35,TIFA,USP18,RAC2,CSF2RB,UNC13D,PLD4,ENDOU,PRKCQ,UBL7,LCP1,IRF4,LY96,IRF7,PLSCR1,CIITA,CX3CR1,ZNFX1,PARP9,IRF8,TNFRSF1B,SHLD1,C1QC,RSAD2,DTX3L,CD74,CD3E,IRF1,FCER1G,APOA4,HCK,CSF3R,C1QB,IL18,IFI35,B2M,SERPING1,ACOD1,SH2D1A,CD6,NLRC5,IL12RB1,TBX21,CCL17,IFNG,CD7
GO:BP	regulation of T cell proliferation	GO:0042129	FALSE	0.00152169	2.81767	206	562	14	26944	PDE5A,ICOSLG,IGF1,PTPRC,TNFRSF9,RAC2,PRKCQ,TNFRSF1B,CD3E,IRF1,IL18,CD6,IL12RB1,IFNG
GO:BP	positive regulation of myelination	GO:0031643	FALSE	0.00153666	2.81342	24	562	5	26944	HGF,NGFR,IGF1,TENM4,TNFRSF1B
GO:BP	regulation of lymphocyte proliferation	GO:0050670	FALSE	0.00155871	2.80723	259	562	16	26944	PDE5A,ICOSLG,IGF1,PRLR,PTPRC,TNFRSF9,RAC2,PRKCQ,TNFRSF1B,CD74,CD3E,IRF1,IL18,CD6,IL12RB1,IFNG
GO:BP	negative regulation of vasculature development	GO:1901343	FALSE	0.00156461	2.80559	112	562	10	26944	ABCC8,FBLN5,NGFR,DCN,COL4A2,THBS1,PTPRM,ADAMTS9,STAT1,STAB1
GO:BP	macromolecule modification	GO:0043412	FALSE	0.00159226	2.79799	2937	562	90	26944	MGAT4D,HENMT1,KNDC1,PAX6,GRM5,PTPRT,DCLK1,CDK15,FGF7,CDK19,HGF,F13A1,FNDC1,DAB2,MGAT5B,PDE5A,NRXN1,DUSP26,GALNT15,RAMP3,PRKAR2B,TTLL7,KIT,PDGFRB,IGF1,SFRP2,GRK5,GXYLT2,APOA1,MYLK,RPS6KA2,SLC25A26,MAGI2,DLC1,B3GNT9,PRKG1,NTRK3,GHR,CNTN1,ITGA1,FBXO4,LOX,GFPT2,CCN2,EDNRA,ALPK2,FBLN1,NEDD4,PTPRM,MAPK12,PDGFRA,DUSP10,PRLR,TPRKB,ANAPC11,AAK1,PPP1R15B,BSPRY,STAT2,PTPRC,FICD,SESN2,RFWD3,TPGS1,USP18,TRIM2…
GO:BP	presynapse assembly	GO:0099054	FALSE	0.00160742	2.79387	54	562	7	26944	SLITRK2,MDGA2,IL1RAPL2,LRRTM3,NRXN1,CBLN1,NTRK3
GO:BP	regulation of heart rate by cardiac conduction	GO:0086091	FALSE	0.00160742	2.79387	38	562	6	26944	CACNA2D1,CACNB2,ANK2,CACNA1C,GJA5,KCNQ1
GO:BP	cardiac muscle cell contraction	GO:0086003	FALSE	0.0016119	2.79266	72	562	8	26944	RYR2,CACNA2D1,CACNB2,ANK2,CACNA1C,GJA5,SGCD,KCNQ1
GO:BP	tyrosine phosphorylation of STAT protein	GO:0007260	FALSE	0.0016119	2.79266	72	562	8	26944	KIT,IGF1,SOCS3,SOCS1,PARP9,IRF1,IL18,IFNG
GO:BP	small molecule metabolic process	GO:0044281	TRUE	0.00162125	2.79015	1836	562	62	26944	SLC45A2,IYD,AADAT,PFKM,ACACB,BDH2,ACSS3,LIPC,ATCAY,HMGCLL1,GUCY1A2,CSAD,CSGALNACT1,CDO1,LRAT,PTH1R,PLP1,SPTSSB,DAB2,PDE5A,SRD5A2,PRKAR2B,FBN1,KIT,IGF1,MME,HACD4,NCEH1,PAH,PDE9A,GUCY1A1,APOA1,GUCY1B1,PRKG1,ADSS1,GHR,PALS2,PDE10A,DDAH1,CACNB4,PDE1A,NME5,GFPT2,ADCY2,UGDH,ENPP4,NDUFB7,SMPDL3A,SDHB,PLCD1,ACER1,SESN2,AK1,GBA2,KCNQ1,HSD17B7,FAH,CMPK2,CD74,APOA4,SLC2A6,IFNG
GO:BP	exocytic process	GO:0140029	FALSE	0.00166488	2.77862	92	562	9	26944	CPLX1,RAB3C,RIMS2,CACNA1B,SYT9,DOC2B,UNC13D,STX1B,FCER1G
GO:BP	positive regulation of response to external stimulus	GO:0032103	FALSE	0.00167604	2.77572	654	562	29	26944	PDE5A,PDGFRB,CXCL12,NTRK3,THBS1,SMOC2,EDNRA,PDGFRA,EDN3,TIFA,RAC2,IRF4,LY96,IRF7,PLSCR1,CX3CR1,ZNFX1,PARP9,RSAD2,CD74,IRF1,FCER1G,IL18,IFI35,ACOD1,LGALS2,SH2D1A,NLRC5,IFNG
GO:BP	regulation of exocytosis	GO:0017157	FALSE	0.00172773	2.76252	209	562	14	26944	PPFIA2,CPLX1,RAB3C,SV2B,RIMS2,SYT9,DOC2B,HTR1B,CACNB4,RAC2,UNC13D,CHMP2A,STX1B,FCER1G
GO:BP	positive regulation of cell-substrate adhesion	GO:0010811	FALSE	0.00173154	2.76157	136	562	11	26944	EDIL3,DAB2,APOA1,EGFLAM,NID1,CCDC80,SMOC2,FBLN1,UNC13D,CD3E,RELL2
GO:BP	regulation of mononuclear cell proliferation	GO:0032944	FALSE	0.00181323	2.74155	263	562	16	26944	PDE5A,ICOSLG,IGF1,PRLR,PTPRC,TNFRSF9,RAC2,PRKCQ,TNFRSF1B,CD74,CD3E,IRF1,IL18,CD6,IL12RB1,IFNG
GO:BP	cell junction disassembly	GO:0150146	FALSE	0.00183319	2.73679	25	562	5	26944	ABCC8,STON1,CX3CR1,C1QC,C1QB
GO:BP	adenylate cyclase-modulating G protein-coupled receptor signaling pathway	GO:0007188	TRUE	0.00187691	2.72656	237	562	15	26944	HTR1F,GPR176,GRM5,RIMS2,PTH1R,RAMP3,ADGRD1,HTR1B,GRK5,PDE10A,EDNRA,SSTR5,HTR7,ADM2,GHRH
GO:BP	phosphatidylinositol 3-kinase/protein kinase B signal transduction	GO:0043491	FALSE	0.00190455	2.72021	320	562	18	26944	HGF,NRXN1,RAMP3,NGFR,PDGFRB,IGF1,PREX2,DCN,CXCL12,MAGI2,NTRK3,LOX,THBS1,NEDD4,PDGFRA,SESN2,CX3CR1,IL18
GO:BP	cyclic nucleotide catabolic process	GO:0009214	FALSE	0.00197474	2.70449	14	562	4	26944	PDE5A,PDE9A,PDE10A,PDE1A
GO:BP	trans-synaptic signaling, modulating synaptic transmission	GO:0099550	FALSE	0.00197474	2.70449	14	562	4	26944	GRM5,NRXN1,GUCY1A1,GUCY1B1
GO:BP	regulation of developmental pigmentation	GO:0048070	FALSE	0.00197474	2.70449	14	562	4	26944	ADAMTS20,ZEB2,EDN3,ADAMTS9
GO:BP	leukocyte activation involved in immune response	GO:0002366	FALSE	0.00211978	2.67371	323	562	18	26944	ICOSLG,KIT,DNASE1L3,PTPRC,RAC2,UNC13D,LCP1,IRF4,CX3CR1,IRF8,SHLD1,CD74,IRF1,FCER1G,IL18,IFI35,TBX21,IFNG
GO:BP	ERK1 and ERK2 cascade	GO:0070371	FALSE	0.00212535	2.67257	352	562	19	26944	TNFAIP8L3,DAB2,NRXN1,DUSP26,RAMP3,ACTA2,PDGFRB,IGF1,CXCL12,CCN2,EDNRA,FBLN1,BMPER,PDGFRA,DUSP10,PTPRC,DUSP15,C1QL4,CD74
GO:BP	relaxation of vascular associated smooth muscle	GO:0060087	FALSE	0.00212562	2.67251	6	562	3	26944	IRAG1,GUCY1A1,PRKG1
GO:BP	positive regulation of phosphoprotein phosphatase activity	GO:0032516	TRUE	0.00212562	2.67251	6	562	3	26944	MAGI2,ITGA1,PTPRC
GO:BP	regulation of presynaptic cytosolic calcium ion concentration	GO:0099509	FALSE	0.00217675	2.66219	26	562	5	26944	SV2B,CACNA1B,HTR1B,CACNB2,CACNB4
GO:BP	melanocyte differentiation	GO:0030318	FALSE	0.00217675	2.66219	26	562	5	26944	ADAMTS20,KIT,ZEB2,EDN3,ADAMTS9
GO:BP	endoderm formation	GO:0001706	FALSE	0.00217675	2.66219	57	562	7	26944	COL11A1,ITGA7,COL5A2,COL4A2,COL12A1,COL6A1,MMP9
GO:BP	response to hormone	GO:0009725	FALSE	0.00219793	2.65799	1008	562	39	26944	ABCC8,PAX6,NEFL,CDO1,PDE3A,DAB2,SRD5A2,CTSK,COL3A1,TGFBR3,RAMP3,FBN1,TIMP4,IGF1,MME,HTR1B,CPN1,CXCL12,FHL2,GHR,FIBIN,LOX,SGCB,EDNRA,NEDD4,PRLR,PLCD1,SESN2,GPLD1,SSTR5,TRIM24,KCNQ1,SOCS3,PRKCQ,HTR7,SOCS1,IRF1,IL18,AANAT
GO:BP	cartilage development	GO:0051216	FALSE	0.00224242	2.64928	215	562	14	26944	MKX,COL11A1,CSGALNACT1,PTH1R,ZEB1,CTSK,COL3A1,SOX5,SFRP2,OGN,ADAMTS12,GHR,CCN2,SERPINH1
GO:BP	regulation of CD4-positive, alpha-beta T cell activation	GO:2000514	FALSE	0.00225677	2.64651	76	562	8	26944	PRKCQ,SOCS1,CD83,CD3E,IRF1,IL18,TBX21,IFNG
GO:BP	positive regulation of secretion	GO:0051047	FALSE	0.00228491	2.64113	414	562	21	26944	MYOM1,ABCC8,PFKM,TRPA1,GPR158,NELL2,CACNA1B,SYT9,DAB2,DOC2B,IGF1,CXCL12,CACNA1C,EDN3,PLCD1,UNC13D,CHMP2A,PRKCQ,STX1B,GHRH,FCER1G
GO:BP	establishment of localization in cell	GO:0051649	FALSE	0.00231176	2.63606	2018	562	66	26944	CFAP221,TNNC1,ABCC8,PPFIA2,RYR2,PAX6,KCNQ3,AMPH,NEFL,KCNIP3,TRPA1,CPLX1,RAB3C,GPR158,SV2B,RIMS2,CACNA1B,SYT9,DNAJC6,CDH2,DAB2,DOC2B,RAB9B,NRXN1,RAB38,RAMP3,NGFR,CBLN1,TAMALIN,STON1,KIT,HTR1B,MYO7B,SLC6A2,GPM6B,MAGI2,GPR143,TUB,FMN2,CACNA1C,BICD1,CACNB4,NME5,KIF27,NEDD4,PPP1R9A,DYNC2I1,EDN3,LAMTOR1,AAK1,BORCS6,RAC2,UNC13D,CHMP2A,PLD4,AP1M2,PRKCQ,LCP1,STX1B,ATP8B3,DTX3L,CD74,FCER1G,STX11,IFNG,CLTRN
GO:BP	cell activation involved in immune response	GO:0002263	FALSE	0.00231797	2.63489	326	562	18	26944	ICOSLG,KIT,DNASE1L3,PTPRC,RAC2,UNC13D,LCP1,IRF4,CX3CR1,IRF8,SHLD1,CD74,IRF1,FCER1G,IL18,IFI35,TBX21,IFNG
GO:BP	negative regulation of fibroblast proliferation	GO:0048147	FALSE	0.00234375	2.63009	41	562	6	26944	FBXO4,PARP10,SOCS1,MMP9,C1QL4,IFNG
GO:BP	positive regulation of macromolecule metabolic process	GO:0010604	FALSE	0.00234375	2.63009	3427	562	101	26944	ACTC1,KNDC1,MYOM1,ABCC8,PAX6,EBF2,PFKM,GRM5,PAX3,FGF7,HGF,RIMS2,LRRTM3,PLP1,FNDC1,DAB2,PDE5A,ICOSLG,ZNF521,ZEB1,NRXN1,FBLN5,TGFBR3,RAMP3,NGFR,ACTA2,MEOX2,EBF1,ACTG2,KIT,PDGFRB,LDB2,IGF1,SFRP2,LAMP3,TBX18,TBX20,ZEB2,DCN,RPS6KA2,LUM,MAGI2,ANK2,DLC1,POU3F3,NTRK3,GHR,CNTN1,ITGA1,FMN2,FBXO4,RBMS3,THBS1,SMOC2,CCN2,EDNRA,FBLN1,NEDD4,PDGFRA,PRLR,ARNT2,STAT1,STAT2,IFRD1,PTPRC,PSMC2,GPLD1,TRIM24,TEAD3,MOV1…
GO:BP	positive regulation of cell-cell adhesion	GO:0022409	FALSE	0.00238752	2.62205	327	562	18	26944	MEGF10,ICOSLG,IGF1,KIF26B,DUSP10,PTPRC,SELE,PRKCQ,SOCS1,CD83,CD74,CD3E,IRF1,IL18,B2M,CD6,IL12RB1,IFNG
GO:BP	negative regulation of immune system process	GO:0002683	FALSE	0.00238752	2.62205	540	562	25	26944	ACP5,LRRC17,PDE5A,COL3A1,FBN1,IGF1,APOA1,CXCL12,THBS1,DUSP10,STAT2,PTPRC,USP18,IRF4,SOCS1,CX3CR1,C1QC,CD74,IRF1,FCER1G,SERPING1,SH2D1A,NLRC5,TBX21,IFNG
GO:BP	behavior	GO:0007610	FALSE	0.00241271	2.6175	771	562	32	26944	GRID1,ABCC8,PAX6,KCNQ3,AMPH,KCNIP3,GPR176,TAFA2,GRM5,ADAM22,CACNA1B,SRPX2,PDE5A,NRXN1,PRKAR2B,KIT,IGF1,MME,HTR1B,PREX2,ATP8A1,CXCL12,CNTN1,CACNA1C,CACNB4,TPGS1,KCNQ1,HTR7,ADM2,CX3CR1,GHRH,B2M
GO:BP	adaptive immune response based on somatic recombination of immune receptors built from immunoglobulin superfamily domains	GO:0002460	FALSE	0.00243803	2.61296	447	562	22	26944	ICOSLG,PTPRC,CSF2RB,UNC13D,PRKCQ,IRF4,IRF7,TNFRSF1B,SHLD1,C1QC,RSAD2,CD74,IRF1,FCER1G,CSF3R,C1QB,IL18,B2M,SERPING1,IL12RB1,TBX21,IFNG
GO:BP	positive regulation of potassium ion transmembrane transport	GO:1901381	FALSE	0.00255857	2.592	27	562	5	26944	KCNMB1,ANK2,AKAP7,EDN3,KCNQ1
GO:BP	regulation of immune response	GO:0050776	FALSE	0.00258617	2.58734	912	562	36	26944	ICOSLG,COL3A1,KIT,CACNB4,DUSP10,STAT2,PTPRC,GPLD1,TIFA,USP18,PRKCQ,IRF4,LY96,IRF7,PLSCR1,ZNFX1,PARP9,TNFRSF1B,SHLD1,C1QC,RSAD2,CD74,CD3E,IRF1,FCER1G,C1QB,IL18,IFI35,B2M,SERPING1,ACOD1,SH2D1A,NLRC5,IL12RB1,TBX21,IFNG
GO:BP	actin filament bundle assembly	GO:0051017	FALSE	0.00266577	2.57418	168	562	12	26944	PLS1,SYNPO2,ZEB2,APOA1,ARHGAP6,DLC1,FMN2,KANK4,CCN2,PPP1R9A,PRKCQ,LCP1
GO:BP	T cell proliferation	GO:0042098	FALSE	0.00266631	2.57409	246	562	15	26944	PDE5A,ICOSLG,IGF1,CXCL12,PTPRC,TNFRSF9,RAC2,PRKCQ,TNFRSF1B,CD3E,IRF1,IL18,CD6,IL12RB1,IFNG
GO:BP	glycerophospholipid metabolic process	GO:0006650	TRUE	0.002719	2.56559	274	562	16	26944	PIK3C2G,LIPC,FGF7,TNFAIP8L3,LRAT,RAB38,PDGFRB,APOA1,DGKB,PITPNC1,PLCD1,GPLD1,SOCS3,SOCS1,PLSCR1,APOA4
GO:BP	regulation of myelination	GO:0031641	FALSE	0.00289402	2.5385	60	562	7	26944	HGF,CDH2,NGFR,IGF1,TENM4,TNFRSF1B,IFNG
GO:BP	mesenchymal cell migration	GO:0090497	FALSE	0.00289402	2.5385	60	562	7	26944	PAX6,PAX3,CDH2,ZEB2,EDNRA,SEMA3F,EDN3
GO:BP	skeletal system morphogenesis	GO:0048705	FALSE	0.00289402	2.5385	248	562	15	26944	ACP5,COL11A1,CSGALNACT1,ZEB1,COL3A1,SOX5,PDGFRB,FREM1,GHR,CCN2,COL13A1,SERPINH1,PDGFRA,DYNC2I1,ATG9B
GO:BP	regulation of cytokine production involved in immune response	GO:0002718	FALSE	0.00300247	2.52252	146	562	11	26944	ACP5,KIT,APOA1,TNFRSF1B,RSAD2,CD74,FCER1G,IL18,B2M,TBX21,IFNG
GO:BP	regulation of cardiac muscle cell action potential	GO:0098901	FALSE	0.00300247	2.52252	28	562	5	26944	RYR2,TBX18,ANK2,CACNA1C,GJA5
GO:BP	cytokine production involved in immune response	GO:0002367	FALSE	0.00300247	2.52252	146	562	11	26944	ACP5,KIT,APOA1,TNFRSF1B,RSAD2,CD74,FCER1G,IL18,B2M,TBX21,IFNG
GO:BP	positive regulation of lymphocyte activation	GO:0051251	FALSE	0.00300633	2.52196	334	562	18	26944	ICOSLG,IGF1,DUSP10,PRLR,PTPRC,PRKCQ,SOCS1,SHLD1,CD83,CD74,CD3E,IRF1,IL18,B2M,CD6,IL12RB1,TBX21,IFNG
GO:BP	membrane organization	GO:0061024	FALSE	0.00301355	2.52092	782	562	32	26944	MEGF10,CPLX1,TNFAIP8L3,RIMS2,CACNA1B,SYT9,CDH2,DOC2B,NRXN1,TMEM43,ATP8A1,APOA1,MAGI2,ANK2,CHRDL1,PITPNC1,THBS1,SGCD,SGCB,EMC4,PTPRC,ATG9B,GBA2,PPIF,CHMP2A,PLSCR1,STX1B,ATP8B3,FCER1G,STX11,APOA4,CLTRN
GO:BP	CD4-positive, alpha-beta T cell activation	GO:0035710	FALSE	0.00305511	2.51497	123	562	10	26944	PRKCQ,IRF4,SOCS1,RSAD2,CD83,CD3E,IRF1,IL18,TBX21,IFNG
GO:BP	defense response to other organism	GO:0098542	FALSE	0.00305511	2.51497	1281	562	46	26944	ACP5,TMEM43,CXCL12,SLC9A9,NEDD4,DUSP10,STAT1,STAT2,PTPRC,TRIM35,STAB1,TIFA,USP18,UNC13D,PLD4,MOV10,UBL7,IRF4,LY96,IRF7,PLSCR1,CIITA,CX3CR1,ZNFX1,IL22RA1,PARP9,IRF8,C1QC,RSAD2,DTX3L,CD74,IRF1,FCER1G,APOA4,HCK,C1QB,IL18,IFI35,B2M,SERPING1,GSDMA,ACOD1,SH2D1A,NLRC5,IL12RB1,IFNG
GO:BP	actin filament bundle organization	GO:0061572	FALSE	0.00306105	2.51413	171	562	12	26944	PLS1,SYNPO2,ZEB2,APOA1,ARHGAP6,DLC1,FMN2,KANK4,CCN2,PPP1R9A,PRKCQ,LCP1
GO:BP	protein localization to plasma membrane	GO:0072659	FALSE	0.00308049	2.51138	306	562	17	26944	KCNIP3,RAB3C,GPR158,PLS1,CDH2,DAB2,PRPH2,NRXN1,RAMP3,TAMALIN,NECTIN3,CACNB2,ANK2,EFR3A,TMBIM1,SESN2,FCER1G
GO:BP	peptidyl-amino acid modification	GO:0018193	FALSE	0.00317967	2.49762	650	562	28	26944	GRM5,FGF7,HGF,MGAT5B,NRXN1,RAMP3,KIT,PDGFRB,IGF1,SFRP2,APOA1,NTRK3,GHR,CNTN1,LOX,PDGFRA,PTPRC,TPGS1,PPIF,SOCS3,SOCS1,PARP9,CD74,CD3E,IRF1,HCK,IL18,IFNG
GO:BP	regulation of secondary metabolite biosynthetic process	GO:1900376	FALSE	0.00318548	2.49683	16	562	4	26944	OPN3,RAB38,PMEL,ZEB2
GO:BP	regulation of secondary metabolic process	GO:0043455	FALSE	0.00318548	2.49683	16	562	4	26944	OPN3,RAB38,PMEL,ZEB2
GO:BP	calcium ion transmembrane transport	GO:0070588	FALSE	0.00318548	2.49683	336	562	18	26944	RYR2,TRPC3,TRPA1,TRPM1,CACNA2D1,CACNA1B,PLP1,RAMP3,CACNA2D4,CACNB2,ANK2,CACNA1C,CACNB4,PLCE1,CCN2,EDNRA,PLCD1,PTPRC
GO:BP	negative regulation of cellular component organization	GO:0051129	FALSE	0.00318548	2.49683	751	562	31	26944	GAS2L2,PLEKHH2,HGF,DAB2,NRXN1,TGFBR3,NGFR,CBLN1,DRAXIN,IGF1,APOA1,LMOD1,ARHGAP6,RPS6KA2,DLC1,SPOCK1,ARHGAP24,KANK4,MID1,PPP1R9A,FHOD3,SEMA3F,IFRD1,PPIF,STYXL1,UNC119,PLSCR1,STX1B,TNFRSF1B,APOA4,B2M
GO:BP	spontaneous synaptic transmission	GO:0098814	FALSE	0.00318548	2.49683	16	562	4	26944	RIMS2,DOC2B,PPP1R9A,STX1B
GO:BP	regulation of pigmentation	GO:0120305	FALSE	0.00318548	2.49683	16	562	4	26944	ADAMTS20,ZEB2,EDN3,ADAMTS9
GO:BP	regulation of melanin biosynthetic process	GO:0048021	FALSE	0.00318548	2.49683	16	562	4	26944	OPN3,RAB38,PMEL,ZEB2
GO:BP	positive regulation of leukocyte activation	GO:0002696	FALSE	0.00319726	2.49522	366	562	19	26944	ICOSLG,IGF1,THBS1,DUSP10,PRLR,PTPRC,PRKCQ,SOCS1,SHLD1,CD83,CD74,CD3E,IRF1,IL18,B2M,CD6,IL12RB1,TBX21,IFNG
GO:BP	muscle tissue morphogenesis	GO:0060415	FALSE	0.00327536	2.48474	81	562	8	26944	ACTC1,TNNC1,RYR2,COL11A1,COL3A1,TBX20,MYLK,EDNRA
GO:BP	clathrin-dependent endocytosis	GO:0072583	TRUE	0.00327536	2.48474	44	562	6	26944	DNAJC6,DAB2,STON1,MAGI2,AAK1,UNC119
GO:BP	regulation of cytoskeleton organization	GO:0051493	FALSE	0.00330337	2.48104	522	562	24	26944	FRMPD2,ARHGAP18,STMN3,GAS2L2,PLEKHH2,SYNPO2,CAPN6,PDGFRB,APOA1,NEXN,LMOD1,ARHGAP6,GPM6B,DLC1,BICD1,KANK4,CCN2,MID1,PPP1R9A,FHOD3,GBA2,CHMP2A,PRKCQ,HCK
GO:BP	positive regulation of leukocyte cell-cell adhesion	GO:1903039	FALSE	0.00330337	2.48104	280	562	16	26944	ICOSLG,IGF1,DUSP10,PTPRC,SELE,PRKCQ,SOCS1,CD83,CD74,CD3E,IRF1,IL18,B2M,CD6,IL12RB1,IFNG
GO:BP	lung growth	GO:0060437	TRUE	0.003336	2.47677	7	562	3	26944	FGF7,PDGFRB,PDGFRA
GO:BP	regulation of melanocyte differentiation	GO:0045634	FALSE	0.003336	2.47677	7	562	3	26944	ADAMTS20,ZEB2,ADAMTS9
GO:BP	positive regulation of pigment cell differentiation	GO:0050942	FALSE	0.003336	2.47677	7	562	3	26944	ADAMTS20,ZEB2,ADAMTS9
GO:BP	secondary metabolic process	GO:0019748	FALSE	0.00338437	2.47052	62	562	7	26944	SLC45A2,BDH2,OPN3,RAB38,PMEL,ZEB2,TYR
GO:BP	neutrophil chemotaxis	GO:0030593	TRUE	0.00346564	2.46022	103	562	9	26944	ITGA1,ITGA9,EDNRA,EDN3,RAC2,CD74,FCER1G,CSF3R,IFNG
GO:BP	smooth muscle cell proliferation	GO:0048659	FALSE	0.00351057	2.45462	200	562	13	26944	RBPMS2,CNN1,PDGFRB,IGF1,HTR1B,OGN,PRKG1,PDE1A,THBS1,EDNRA,MMP9,IL18,IFNG
GO:BP	transmembrane receptor protein serine/threonine kinase signaling pathway	GO:0007178	FALSE	0.00355985	2.44857	400	562	20	26944	DAB2,ZEB1,COL3A1,RBPMS2,COL1A2,TGFBR3,FBN1,SFRP2,NCEH1,TBX20,ZEB2,ADAMTSL2,MAGI2,HTRA3,LOX,CHRDL1,AKAP7,THBS1,BMPER,GDF11
GO:BP	vasodilation	GO:0042311	FALSE	0.00371235	2.43035	63	562	7	26944	IRAG1,KCNMB1,GUCY1A1,PRKG1,ITGA1,GJA5,PTPRM
GO:BP	positive regulation of ERK1 and ERK2 cascade	GO:0070374	FALSE	0.00372524	2.42885	228	562	14	26944	TNFAIP8L3,NRXN1,RAMP3,ACTA2,PDGFRB,IGF1,CXCL12,CCN2,EDNRA,BMPER,PDGFRA,PTPRC,DUSP15,CD74
GO:BP	phenol-containing compound metabolic process	GO:0018958	FALSE	0.00377108	2.42353	127	562	10	26944	SLC45A2,IYD,OPN3,CTSK,RAB38,PMEL,ZEB2,EDNRA,TYR,FAH
GO:BP	interferon-mediated signaling pathway	GO:0140888	TRUE	0.00377748	2.4228	83	562	8	26944	STAT1,STAT2,USP18,IRF7,PARP9,IRF1,NLRC5,IFNG
GO:BP	positive regulation of T cell activation	GO:0050870	FALSE	0.00379849	2.42039	256	562	15	26944	ICOSLG,IGF1,DUSP10,PTPRC,PRKCQ,SOCS1,CD83,CD74,CD3E,IRF1,IL18,B2M,CD6,IL12RB1,IFNG
GO:BP	defense response to virus	GO:0051607	FALSE	0.00381219	2.41882	313	562	17	26944	STAT1,STAT2,PTPRC,TRIM35,USP18,UNC13D,MOV10,IRF7,PLSCR1,ZNFX1,PARP9,RSAD2,DTX3L,IRF1,NLRC5,IL12RB1,IFNG
GO:BP	regulation of immune effector process	GO:0002697	FALSE	0.00389006	2.41004	434	562	21	26944	ACP5,KIT,APOA1,DNASE1L3,DUSP10,PTPRC,RAC2,UNC13D,CX3CR1,TNFRSF1B,SHLD1,RSAD2,CD74,IRF1,FCER1G,IL18,B2M,SERPING1,SH2D1A,TBX21,IFNG
GO:BP	ventricular cardiac muscle cell action potential	GO:0086005	FALSE	0.00392707	2.40593	30	562	5	26944	RYR2,ANK2,CACNA1C,GJA5,KCNQ1
GO:BP	positive regulation of vesicle fusion	GO:0031340	FALSE	0.00392707	2.40593	17	562	4	26944	RIMS2,CACNA1B,SYT9,DOC2B
GO:BP	glomerulus vasculature development	GO:0072012	FALSE	0.00392707	2.40593	30	562	5	26944	ACTA2,PDGFRB,EDNRA,PDGFRA,IFNG
GO:BP	gamma-aminobutyric acid signaling pathway	GO:0007214	FALSE	0.00392707	2.40593	30	562	5	26944	GABRA1,GABRB2,GABRG3,GABRA2,CACNB4
GO:BP	regulation of endothelial cell migration	GO:0010594	FALSE	0.00394519	2.40393	177	562	12	26944	SRPX2,TGFBR3,MEOX2,RHOJ,IGF1,DCN,THBS1,SMOC2,BMPER,PTPRM,ADAMTS9,GPLD1
GO:BP	negative regulation of epithelial cell proliferation	GO:0050680	FALSE	0.00394519	2.40393	152	562	11	26944	PAX6,DAB2,ZEB1,NGFR,SFRP2,THBS1,PTPRM,DUSP10,STAT1,TRIM24,B2M
GO:BP	regulation of neurogenesis	GO:0050767	FALSE	0.004043	2.3933	467	562	22	26944	DLL3,ABCC8,PAX6,NEFL,GRM5,PRTG,DRAXIN,KIT,IGF1,MME,ZEB2,CXCL12,TENM4,NTRK3,SEMA3F,DUSP10,IFRD1,RASSF10,CX3CR1,TNFRSF1B,B2M,IFNG
GO:BP	T cell differentiation	GO:0030217	FALSE	0.00418425	2.37838	316	562	17	26944	ZEB1,KIT,DUSP10,PTPRC,TNFRSF9,IRF4,SOCS1,RSAD2,CD83,CD74,CD3E,IRF1,FCER1G,IL18,B2M,TBX21,IFNG
GO:BP	small GTPase-mediated signal transduction	GO:0007264	FALSE	0.0041904	2.37774	437	562	21	26944	KNDC1,ARHGAP18,STMN3,CDH2,RAB9B,COL3A1,COL1A2,NGFR,PDGFRB,RHOJ,IGF1,APOA1,DOK6,DLC1,ARHGAP24,PLCE1,DOCK3,EDNRA,CHN1,DOK5,RAC2
GO:BP	kidney development	GO:0001822	FALSE	0.00424513	2.37211	346	562	18	26944	PROM1,SIM1,ACTA2,FBN1,PDGFRB,MME,BICC1,NID1,MAGI2,POU3F3,KIF26B,PLCE1,EDNRA,BMPER,PDGFRA,MMP9,GDF11,IFNG
GO:BP	innate immune response	GO:0045087	FALSE	0.00424662	2.37196	977	562	37	26944	TMEM43,NEDD4,DUSP10,STAT1,STAT2,TRIM35,TIFA,USP18,UNC13D,PLD4,UBL7,IRF4,LY96,IRF7,PLSCR1,CIITA,CX3CR1,ZNFX1,PARP9,IRF8,C1QC,RSAD2,DTX3L,CD74,IRF1,FCER1G,APOA4,HCK,C1QB,IL18,IFI35,B2M,SERPING1,SH2D1A,NLRC5,IL12RB1,IFNG
GO:BP	cell junction assembly	GO:0034329	FALSE	0.00448042	2.34868	471	562	22	26944	GABRA1,FRMPD2,SLITRK2,MDGA2,GABRB2,IL1RAPL2,LGI2,SRPX2,LRRTM3,GABRA2,CDH2,NRXN1,CBLN1,STON1,ARHGAP6,GPM6B,MAGI2,ANK2,DLC1,NTRK3,GJA5,PPP1R9A
GO:BP	positive regulation of cell development	GO:0010720	FALSE	0.00448042	2.34868	535	562	24	26944	DLL3,PAX6,NEFL,GRM5,PDE3A,PDE5A,KIT,IGF1,MME,ZEB2,CXCL12,TENM4,NTRK3,DUSP10,PTPRC,RASSF10,SOCS1,CX3CR1,TNFRSF1B,CD83,CD74,IRF1,IL18,IFNG
GO:BP	positive regulation of nervous system process	GO:0031646	FALSE	0.00448042	2.34868	47	562	6	26944	HGF,RIMS2,NGFR,IGF1,TENM4,TNFRSF1B
GO:BP	regulation of transmembrane receptor protein serine/threonine kinase signaling pathway	GO:0090092	FALSE	0.00450086	2.3467	261	562	15	26944	DAB2,ZEB1,RBPMS2,TGFBR3,FBN1,SFRP2,TBX20,ZEB2,ADAMTSL2,MAGI2,HTRA3,LOX,CHRDL1,THBS1,BMPER
GO:BP	nitric oxide mediated signal transduction	GO:0007263	FALSE	0.00450086	2.3467	31	562	5	26944	GUCY1A2,PDE5A,GUCY1A1,GUCY1B1,THBS1
GO:BP	epithelium development	GO:0060429	FALSE	0.00450086	2.3467	1309	562	46	26944	DLL3,RYR2,PAX6,PROM1,BDH2,PAX3,PLS1,FGF7,SIM1,HGF,OPN3,CDH2,DAB2,ZEB1,NGFR,ACTA2,MEOX2,COL4A1,LDB2,IGF1,SFRP2,TBX20,ZEB2,ADAMTSL2,CXCL12,ADAMTS12,MAGI2,POU3F3,NTRK3,CTHRC1,KIF26B,GJA5,ARHGAP24,EDNRA,BMPER,PDGFRA,DUSP10,PRLR,STAT1,ACER1,KCNQ1,SOCS3,MMP9,GDF11,IL18,IFNG
GO:BP	negative regulation of cell differentiation	GO:0045596	FALSE	0.00454522	2.34245	805	562	32	26944	DLL3,ABCC8,PAX6,MKX,ZNF536,CNTN4,PRTG,LRRC17,ZEB1,RBPMS2,FBN1,DRAXIN,IGF1,SFRP2,ADAMTS12,NTRK3,COL5A2,SEMA3F,DUSP10,IFRD1,ANKRD2,SOCS1,MMP9,GDF11,C1QL4,C1QC,CD74,IRF1,IL18,B2M,TBX21,IFNG
GO:BP	trans-synaptic signaling by soluble gas, modulating synaptic transmission	GO:0099554	FALSE	0.00455265	2.34174	2	562	2	26944	GUCY1A1,GUCY1B1
GO:BP	regulation of melanosome organization	GO:1903056	FALSE	0.00455265	2.34174	2	562	2	26944	ZEB2,GPR143
GO:BP	cell fate commitment	GO:0045165	FALSE	0.00455265	2.34174	290	562	16	26944	DLL3,PAX6,EBF2,PAX3,ZNF521,SOX5,SFRP2,TBX18,TBX20,TENM4,NTRK3,CHRDL1,EDNRA,TEAD3,IRF4,TBX21
GO:BP	foramen ovale closure	GO:0035922	FALSE	0.00455265	2.34174	2	562	2	26944	TBX20,GJA5
GO:BP	L-cysteine catabolic process to taurine	GO:0019452	TRUE	0.00455265	2.34174	2	562	2	26944	CSAD,CDO1
GO:BP	UDP-glucuronate metabolic process	GO:0046398	FALSE	0.00455265	2.34174	2	562	2	26944	CSGALNACT1,UGDH
GO:BP	organic hydroxy compound transport	GO:0015850	FALSE	0.00455265	2.34174	319	562	17	26944	ACACB,LIPC,SYT9,DAB2,OSBPL6,HTR1B,APOA1,CXCL12,SLC6A2,GPM6B,LAMTOR1,PLCD1,EEPD1,KCNQ1,HTR7,FCER1G,APOA4
GO:BP	trans-synaptic signaling by nitric oxide, modulating synaptic transmission	GO:0099555	FALSE	0.00455265	2.34174	2	562	2	26944	GUCY1A1,GUCY1B1
GO:BP	positive regulation of adaptive immune response	GO:0002821	FALSE	0.00455265	2.34174	155	562	11	26944	PTPRC,PRKCQ,SHLD1,RSAD2,CD74,FCER1G,IL18,B2M,IL12RB1,TBX21,IFNG
GO:BP	pulmonary valve formation	GO:0003193	TRUE	0.00455265	2.34174	2	562	2	26944	TBX20,GJA5
GO:BP	positive regulation of vasculature development	GO:1904018	FALSE	0.00462976	2.33444	181	562	12	26944	HGF,SFRP2,ADAM12,CXCL12,DDAH1,THBS1,SMOC2,BMPER,ADM2,CX3CR1,MMP9,ITGB2
GO:BP	aorta development	GO:0035904	TRUE	0.00463707	2.33376	66	562	7	26944	COL3A1,NGFR,PDGFRB,MYLK,LOX,EDNRA,ADAMTS9
GO:BP	pigment metabolic process	GO:0042440	FALSE	0.00463707	2.33376	66	562	7	26944	SLC45A2,BDH2,OPN3,RAB38,PMEL,ZEB2,TYR
GO:BP	regulation of leukocyte cell-cell adhesion	GO:1903037	FALSE	0.00464638	2.33289	380	562	19	26944	PDE5A,ICOSLG,IGF1,CXCL12,DUSP10,PTPRC,SELE,PRKCQ,SOCS1,CD83,CD74,CD3E,IRF1,IL18,B2M,CD6,IL12RB1,TBX21,IFNG
GO:BP	membrane depolarization during cardiac muscle cell action potential	GO:0086012	FALSE	0.00471106	2.32688	18	562	4	26944	CACNA2D1,CACNB2,CACNA1C,GJA5
GO:BP	tyrosine metabolic process	GO:0006570	TRUE	0.00471106	2.32688	18	562	4	26944	SLC45A2,IYD,PAH,FAH
GO:BP	positive regulation of protein metabolic process	GO:0051247	FALSE	0.00476454	2.32198	1130	562	41	26944	KNDC1,GRM5,FGF7,HGF,LRRTM3,FNDC1,DAB2,PDE5A,NRXN1,RAMP3,KIT,PDGFRB,IGF1,SFRP2,MAGI2,DLC1,NTRK3,GHR,CNTN1,ITGA1,FBXO4,RBMS3,THBS1,CCN2,EDNRA,NEDD4,PDGFRA,PRLR,PTPRC,PSMC2,GPLD1,TENT5B,CX3CR1,MMP9,PARP9,TNFRSF1B,CD74,CD3E,IL18,CD6,IFNG
GO:BP	positive regulation of developmental pigmentation	GO:0048087	FALSE	0.00483341	2.31575	8	562	3	26944	ADAMTS20,ZEB2,ADAMTS9
GO:BP	vasoconstriction	GO:0042310	FALSE	0.00486139	2.31324	109	562	9	26944	PDE5A,ACTA2,HTR1B,ITGA9,CACNA1C,GJA5,EDNRA,EDN3,HTR7
GO:BP	regulation of hormone levels	GO:0010817	FALSE	0.00487323	2.31218	639	562	27	26944	IYD,ABCC8,PFKM,TRPA1,CPLX1,HSD17B2,NELL2,LRAT,RIMS2,SYT9,DAB2,DOC2B,SRD5A2,CTSK,IGF1,MME,GHR,CACNA1C,PDGFRA,EDN3,SSTR5,KCNQ1,HSD17B7,GHRH,AANAT,IFNG,CLTRN
GO:BP	intracellular calcium ion homeostasis	GO:0006874	FALSE	0.00490992	2.30893	322	562	17	26944	RYR2,TRPC3,TRPA1,GRM5,SV2B,PTH1R,CACNA1B,HTR1B,CACNB2,ANK2,CACNA1C,CACNB4,PLCE1,EDNRA,EDN3,PLCD1,PTPRC
GO:BP	regulation of vesicle fusion	GO:0031338	FALSE	0.00501608	2.29964	32	562	5	26944	CPLX1,RIMS2,CACNA1B,SYT9,DOC2B
GO:BP	kidney vasculature development	GO:0061440	FALSE	0.00501608	2.29964	32	562	5	26944	ACTA2,PDGFRB,EDNRA,PDGFRA,IFNG
GO:BP	renal system vasculature development	GO:0061437	FALSE	0.00501608	2.29964	32	562	5	26944	ACTA2,PDGFRB,EDNRA,PDGFRA,IFNG
GO:BP	regulation of lymphocyte activation	GO:0051249	FALSE	0.00503869	2.29768	509	562	23	26944	PDE5A,ICOSLG,ZEB1,IGF1,DUSP10,PRLR,PTPRC,TNFRSF9,RAC2,PRKCQ,SOCS1,TNFRSF1B,SHLD1,CD83,CD74,CD3E,IRF1,IL18,B2M,CD6,IL12RB1,TBX21,IFNG
GO:BP	lymphocyte activation	GO:0046649	FALSE	0.00514114	2.28894	848	562	33	26944	PDE5A,ICOSLG,ZEB1,KIT,IGF1,CXCL12,NEDD4,DUSP10,PRLR,PTPRC,TNFRSF9,RAC2,UNC13D,PRKCQ,LCP1,IRF4,SOCS1,WDFY4,IRF8,TNFRSF1B,SHLD1,RSAD2,CD83,CD74,CD3E,IRF1,FCER1G,IL18,B2M,CD6,IL12RB1,TBX21,IFNG
GO:BP	positive regulation of immune response	GO:0050778	FALSE	0.00516029	2.28733	744	562	30	26944	ICOSLG,CACNB4,PTPRC,GPLD1,TIFA,PRKCQ,IRF4,LY96,IRF7,PLSCR1,ZNFX1,PARP9,SHLD1,C1QC,RSAD2,CD74,CD3E,IRF1,FCER1G,C1QB,IL18,IFI35,B2M,SERPING1,ACOD1,SH2D1A,NLRC5,IL12RB1,TBX21,IFNG
GO:BP	positive regulation of calcium ion transmembrane transport	GO:1904427	FALSE	0.00516029	2.28733	88	562	8	26944	TRPC3,CACNA2D1,PLP1,RAMP3,CACNB2,ANK2,CACNA1C,EDNRA
GO:BP	positive regulation of macromolecule biosynthetic process	GO:0010557	FALSE	0.0053039	2.2754	2697	562	81	26944	ACTC1,MYOM1,ABCC8,PAX6,EBF2,PFKM,PAX3,FGF7,HGF,RIMS2,PLP1,DAB2,ICOSLG,ZNF521,ZEB1,NRXN1,FBLN5,TGFBR3,RAMP3,NGFR,ACTA2,MEOX2,EBF1,ACTG2,KIT,PDGFRB,LDB2,IGF1,SFRP2,LAMP3,TBX18,TBX20,ZEB2,DCN,RPS6KA2,LUM,ANK2,POU3F3,NTRK3,CNTN1,FBXO4,RBMS3,THBS1,SMOC2,CCN2,FBLN1,ARNT2,STAT1,STAT2,IFRD1,PTPRC,TRIM24,TEAD3,PRKCQ,HAS3,TENT5B,IRF4,TNFRSF8,LY96,IRF7,PLSCR1,ADM2,CIITA,GHRH,PARP9,IRF8,SHLD1,RSAD2,DTX3L,CD8…
GO:BP	protein localization to membrane	GO:0072657	FALSE	0.00539418	2.26807	644	562	27	26944	KCNIP3,CPLX1,RAB3C,GPR158,PLS1,NBEA,ADAM22,CDH2,DAB2,PRPH2,NRXN1,RAB38,RAMP3,TAMALIN,NECTIN3,CACNB2,MAGI2,ANK2,TUB,CHRDL1,EFR3A,LAMTOR1,EMC4,TMBIM1,SESN2,STX1B,FCER1G
GO:BP	phospholipase C-activating G protein-coupled receptor signaling pathway	GO:0007200	TRUE	0.00544346	2.26413	111	562	9	26944	GRM5,PTH1R,GPR143,BICD1,PLCE1,EDNRA,PLCD1,CX3CR1,RXFP3
GO:BP	regulation of leukocyte activation	GO:0002694	FALSE	0.00547382	2.26171	578	562	25	26944	PDE5A,ICOSLG,ZEB1,IGF1,THBS1,DUSP10,PRLR,PTPRC,TNFRSF9,RAC2,PRKCQ,SOCS1,PLSCR1,TNFRSF1B,SHLD1,CD83,CD74,CD3E,IRF1,IL18,B2M,CD6,IL12RB1,TBX21,IFNG
GO:BP	muscle organ morphogenesis	GO:0048644	FALSE	0.00552188	2.25791	89	562	8	26944	ACTC1,TNNC1,RYR2,COL11A1,COL3A1,TBX20,MYLK,EDNRA
GO:BP	leukocyte activation	GO:0045321	FALSE	0.00554476	2.25612	1031	562	38	26944	PDE5A,ICOSLG,ZEB1,KIT,IGF1,CXCL12,DNASE1L3,THBS1,NEDD4,DUSP10,PRLR,PTPRC,TNFRSF9,RAC2,UNC13D,PRKCQ,LCP1,IRF4,SOCS1,PLSCR1,CX3CR1,WDFY4,IRF8,TNFRSF1B,SHLD1,RSAD2,CD83,CD74,CD3E,IRF1,FCER1G,IL18,IFI35,B2M,CD6,IL12RB1,TBX21,IFNG
GO:BP	mesenchyme development	GO:0060485	FALSE	0.00560284	2.25159	297	562	16	26944	ACTC1,DLL3,PAX6,PAX3,CDH2,DAB2,TGFBR3,ACTA2,ACTG2,SFRP2,TBX20,ZEB2,EDNRA,NEDD4,SEMA3F,EDN3
GO:BP	detection of mechanical stimulus involved in sensory perception of sound	GO:0050910	FALSE	0.00566568	2.24675	19	562	4	26944	PJVK,COL11A1,KIT,KCNQ1
GO:BP	regulation of clathrin-dependent endocytosis	GO:2000369	FALSE	0.00566568	2.24675	19	562	4	26944	DNAJC6,DAB2,AAK1,UNC119
GO:BP	positive regulation of CD4-positive, alpha-beta T cell differentiation	GO:0043372	FALSE	0.00567704	2.24588	33	562	5	26944	SOCS1,CD83,IRF1,IL18,IFNG
GO:BP	organic hydroxy compound metabolic process	GO:1901615	FALSE	0.00568647	2.24516	580	562	25	26944	SLC45A2,IYD,LIPC,OPN3,LRAT,PTH1R,SPTSSB,DAB2,SRD5A2,CTSK,RAB38,PMEL,KIT,ZEB2,APOA1,PRKG1,EDNRA,TYR,PLCD1,ACER1,GBA2,HSD17B7,FAH,APOA4,IFNG
GO:BP	positive regulation of chemotaxis	GO:0050921	FALSE	0.00587012	2.23135	161	562	11	26944	PDGFRB,CXCL12,NTRK3,THBS1,SMOC2,EDNRA,PDGFRA,EDN3,RAC2,CX3CR1,CD74
GO:BP	protein localization to extracellular region	GO:0071692	FALSE	0.00605695	2.21775	421	562	20	26944	MYOM1,ABCC8,PFKM,TRPA1,CPLX1,RAB3C,RIMS2,SYT9,DOC2B,FBN1,CBLN1,IGF1,CACNA1C,GJA5,SSTR5,KCNQ1,PRKCQ,RSAD2,IFNG,CLTRN
GO:BP	muscle organ development	GO:0007517	FALSE	0.00620487	2.20727	360	562	18	26944	ACTC1,TNNC1,MYOM1,RYR2,MYH15,MEGF10,COL11A1,JPH2,PAX3,COL3A1,MEOX2,TBX20,MYLK,DES,LOX,SGCB,EDNRA,ANKRD2
GO:BP	regulation of phosphatidylinositol 3-kinase/protein kinase B signal transduction	GO:0051896	FALSE	0.00640949	2.19318	272	562	15	26944	HGF,NRXN1,RAMP3,NGFR,PDGFRB,IGF1,DCN,CXCL12,MAGI2,NTRK3,THBS1,NEDD4,PDGFRA,CX3CR1,IL18
GO:BP	defense response to symbiont	GO:0140546	FALSE	0.00642614	2.19205	1150	562	41	26944	TMEM43,CXCL12,NEDD4,DUSP10,STAT1,STAT2,PTPRC,TRIM35,TIFA,USP18,UNC13D,PLD4,MOV10,UBL7,IRF4,LY96,IRF7,PLSCR1,CIITA,CX3CR1,ZNFX1,PARP9,IRF8,C1QC,RSAD2,DTX3L,CD74,IRF1,FCER1G,APOA4,HCK,C1QB,IL18,IFI35,B2M,SERPING1,ACOD1,SH2D1A,NLRC5,IL12RB1,IFNG
GO:BP	synaptic membrane adhesion	GO:0099560	FALSE	0.00643654	2.19135	34	562	5	26944	SLITRK2,MDGA2,LRRC4C,NRXN1,MAGI2
GO:BP	regulation of type 2 immune response	GO:0002828	FALSE	0.00643654	2.19135	34	562	5	26944	RSAD2,CD74,IRF1,IL18,TBX21
GO:BP	regulation of membrane repolarization	GO:0060306	FALSE	0.00643654	2.19135	34	562	5	26944	CACNA2D1,ANK2,GJA5,AKAP7,KCNQ1
GO:BP	pigment biosynthetic process	GO:0046148	FALSE	0.00643654	2.19135	51	562	6	26944	SLC45A2,OPN3,RAB38,PMEL,ZEB2,TYR
GO:BP	membrane depolarization	GO:0051899	FALSE	0.00669247	2.17441	92	562	8	26944	KCNQ3,CACNA2D1,NGFR,DCN,CACNB2,CACNA1C,GJA5,B2M
GO:BP	regulation of pigment cell differentiation	GO:0050932	FALSE	0.00669247	2.17441	9	562	3	26944	ADAMTS20,ZEB2,ADAMTS9
GO:BP	very-low-density lipoprotein particle remodeling	GO:0034372	TRUE	0.00669247	2.17441	9	562	3	26944	LIPC,APOA1,APOA4
GO:BP	regulation of cardiac muscle contraction by regulation of the release of sequestered calcium ion	GO:0010881	TRUE	0.00669247	2.17441	9	562	3	26944	RYR2,ANK2,CACNA1C
GO:BP	postsynaptic membrane assembly	GO:0097104	FALSE	0.00669247	2.17441	9	562	3	26944	CDH2,NRXN1,MAGI2
GO:BP	positive regulation of lymphocyte proliferation	GO:0050671	FALSE	0.00669247	2.17441	164	562	11	26944	ICOSLG,IGF1,PRLR,PTPRC,PRKCQ,CD74,CD3E,IL18,CD6,IL12RB1,IFNG
GO:BP	taurine metabolic process	GO:0019530	FALSE	0.00669247	2.17441	9	562	3	26944	CSAD,CDO1,GHR
GO:BP	alkanesulfonate metabolic process	GO:0019694	FALSE	0.00669247	2.17441	9	562	3	26944	CSAD,CDO1,GHR
GO:BP	stem cell development	GO:0048864	FALSE	0.00669247	2.17441	92	562	8	26944	PAX6,PAX3,CDH2,ZEB2,EDNRA,SEMA3F,EDN3,PTPRC
GO:BP	calcium-ion regulated exocytosis	GO:0017156	FALSE	0.00672109	2.17256	71	562	7	26944	RIMS2,SYT9,DOC2B,CACNA1C,UNC13D,STX1B,CLTRN
GO:BP	cardiac myofibril assembly	GO:0055003	FALSE	0.00672154	2.17253	20	562	4	26944	ACTC1,PDGFRB,FHOD3,PDGFRA
GO:BP	leukocyte proliferation	GO:0070661	FALSE	0.00686904	2.1631	395	562	19	26944	PDE5A,ICOSLG,KIT,IGF1,CXCL12,PRLR,PTPRC,TNFRSF9,RAC2,CSF2RB,PRKCQ,TNFRSF1B,CD74,CD3E,IRF1,IL18,CD6,IL12RB1,IFNG
GO:BP	immune effector process	GO:0002252	FALSE	0.00687621	2.16265	795	562	31	26944	ACP5,ICOSLG,KIT,APOA1,DNASE1L3,DUSP10,PTPRC,RAC2,CSF2RB,UNC13D,LCP1,IRF4,IRF7,CX3CR1,IRF8,TNFRSF1B,SHLD1,C1QC,RSAD2,CD74,IRF1,FCER1G,CSF3R,C1QB,IL18,IFI35,B2M,SERPING1,SH2D1A,TBX21,IFNG
GO:BP	regulation of smooth muscle cell proliferation	GO:0048660	FALSE	0.00687621	2.16265	191	562	12	26944	RBPMS2,CNN1,PDGFRB,IGF1,HTR1B,OGN,PRKG1,PDE1A,THBS1,MMP9,IL18,IFNG
GO:BP	response to reactive oxygen species	GO:0000302	FALSE	0.00711601	2.14776	219	562	13	26944	PJVK,TRPA1,HGF,FBLN5,PDGFRB,NME5,EDNRA,PDGFRA,PPP1R15B,SESN2,PPIF,MMP9,APOA4
GO:BP	positive regulation of interleukin-2 production	GO:0032743	FALSE	0.00718352	2.14366	35	562	5	26944	PTPRC,PRKCQ,IRF4,CD83,CD3E
GO:BP	relaxation of muscle	GO:0090075	FALSE	0.00718352	2.14366	35	562	5	26944	ABCC8,IRAG1,PDE5A,GUCY1A1,PRKG1
GO:BP	CD4-positive, alpha-beta T cell differentiation	GO:0043367	FALSE	0.00753667	2.12282	94	562	8	26944	IRF4,SOCS1,RSAD2,CD83,IRF1,IL18,TBX21,IFNG
GO:BP	purine ribonucleotide metabolic process	GO:0009150	FALSE	0.00755129	2.12198	462	562	21	26944	AADAT,PFKM,ACACB,GUCY1A2,PDE5A,IGF1,PDE9A,GUCY1A1,GUCY1B1,ADSS1,PALS2,PDE10A,CACNB4,PDE1A,NME5,ADCY2,NDUFB7,SDHB,AK1,SLC2A6,IFNG
GO:BP	positive regulation of mononuclear cell proliferation	GO:0032946	FALSE	0.00760544	2.11888	167	562	11	26944	ICOSLG,IGF1,PRLR,PTPRC,PRKCQ,CD74,CD3E,IL18,CD6,IL12RB1,IFNG
GO:BP	regulation of CD4-positive, alpha-beta T cell differentiation	GO:0043370	FALSE	0.00762373	2.11783	53	562	6	26944	SOCS1,CD83,IRF1,IL18,TBX21,IFNG
GO:BP	sensory organ morphogenesis	GO:0090596	FALSE	0.00780948	2.10738	308	562	16	26944	PAX6,PROM1,COL11A1,PLS1,TRPM1,ZEB1,FBN1,NECTIN3,TENM3,COL5A2,CTHRC1,EDNRA,PTPRM,COL8A2,KCNQ1,GDF11
GO:BP	postsynapse organization	GO:0099173	FALSE	0.00790797	2.10193	250	562	14	26944	FRMPD4,GRID1,PPFIA2,NEFL,CDH2,NRXN1,CBLN1,MAGI2,NTRK3,DGKB,CHRDL1,PPP1R9A,SEMA3F,SRGN
GO:BP	chondrocyte differentiation	GO:0002062	FALSE	0.00793206	2.10061	118	562	9	26944	MKX,COL11A1,PTH1R,COL3A1,SOX5,SFRP2,ADAMTS12,CCN2,SERPINH1
GO:BP	regulation of ventricular cardiac muscle cell membrane repolarization	GO:0060307	TRUE	0.0079638	2.09888	21	562	4	26944	CACNA2D1,ANK2,GJA5,KCNQ1
GO:BP	regulation of myoblast proliferation	GO:2000291	FALSE	0.0079638	2.09888	21	562	4	26944	MEGF10,FGF7,IGF1,ANKRD2
GO:BP	calcium-mediated signaling using intracellular calcium source	GO:0035584	FALSE	0.0079638	2.09888	21	562	4	26944	RYR2,GRM5,GPR143,PTPRC
GO:BP	multicellular organismal-level homeostasis	GO:0048871	FALSE	0.00823744	2.08421	912	562	34	26944	ABCC8,EBF2,ACP5,ACACB,PROM1,FGF7,NBEA,PTH1R,LAMA4,CDH2,CTSK,COL3A1,KIT,PDGFRB,LDB2,ZEB2,CRISPLD1,TUB,CCN2,PRLR,STAT1,RAC2,KCNQ1,IRF4,CX3CR1,CD74,FCER1G,EPB42,BCL2A1,IL18,B2M,LGALS2,IFNG,CD7
GO:BP	regulation of production of molecular mediator of immune response	GO:0002700	FALSE	0.00823744	2.08421	223	562	13	26944	ACP5,KIT,APOA1,PTPRC,TNFRSF1B,SHLD1,RSAD2,CD74,FCER1G,IL18,B2M,TBX21,IFNG
GO:BP	endothelial cell proliferation	GO:0001935	FALSE	0.00824548	2.08378	169	562	11	26944	FGF7,NGFR,IGF1,ZEB2,APOA1,CXCL12,THBS1,BMPER,PTPRM,COL8A2,STAT1
GO:BP	nephron development	GO:0072006	FALSE	0.00824548	2.08378	169	562	11	26944	PROM1,ACTA2,PDGFRB,NID1,MAGI2,POU3F3,KIF26B,PLCE1,EDNRA,PDGFRA,IFNG
GO:BP	phenol-containing compound biosynthetic process	GO:0046189	FALSE	0.0082718	2.0824	54	562	6	26944	SLC45A2,OPN3,RAB38,PMEL,ZEB2,TYR
GO:BP	glutamate receptor signaling pathway	GO:0007215	FALSE	0.0082718	2.0824	54	562	6	26944	GRID1,GRIA3,GRM5,TRPM1,GRIA2,PLP1
GO:BP	regulation of cardiac muscle contraction	GO:0055117	FALSE	0.00830245	2.08079	74	562	7	26944	RYR2,PDE5A,ANK2,CACNA1C,GJA5,CCN2,KCNQ1
GO:BP	positive regulation of alpha-beta T cell activation	GO:0046635	FALSE	0.00843298	2.07402	96	562	8	26944	PTPRC,PRKCQ,SOCS1,CD83,CD3E,IRF1,IL18,IFNG
GO:BP	regulation of protein metabolic process	GO:0051246	FALSE	0.00846085	2.07259	1901	562	60	26944	MGAT4D,KNDC1,PAX6,GRM5,FGF7,HGF,LRRTM3,FNDC1,DAB2,PDE5A,NRXN1,RAMP3,PRKAR2B,TIMP4,KIT,PDGFRB,IGF1,SFRP2,RECK,LAMP3,APOA1,RPS6KA2,MAGI2,DLC1,NTRK3,GHR,CNTN1,ITGA1,FMN2,FBXO4,LOX,RBMS3,THBS1,CCN2,EDNRA,FBLN1,NEDD4,PDGFRA,PRLR,PPP1R15B,STAT2,PTPRC,SESN2,PSMC2,GPLD1,SOCS3,PARP10,TENT5B,SOCS1,CX3CR1,MMP9,PARP9,TNFRSF1B,CD74,CD3E,IRF1,IL18,TIA1,CD6,IFNG
GO:BP	lymphocyte activation involved in immune response	GO:0002285	FALSE	0.00846681	2.07228	224	562	13	26944	ICOSLG,PTPRC,UNC13D,LCP1,IRF4,IRF8,SHLD1,CD74,IRF1,FCER1G,IL18,TBX21,IFNG
GO:BP	regulation of leukocyte mediated immunity	GO:0002703	FALSE	0.0088905	2.05107	283	562	15	26944	KIT,DNASE1L3,PTPRC,RAC2,UNC13D,CX3CR1,TNFRSF1B,SHLD1,RSAD2,FCER1G,IL18,B2M,SH2D1A,TBX21,IFNG
GO:BP	regulation of T cell cytokine production	GO:0002724	FALSE	0.0088905	2.05107	37	562	5	26944	TNFRSF1B,RSAD2,IL18,B2M,TBX21
GO:BP	T cell cytokine production	GO:0002369	FALSE	0.0088905	2.05107	37	562	5	26944	TNFRSF1B,RSAD2,IL18,B2M,TBX21
GO:BP	positive regulation of phosphatase activity	GO:0010922	FALSE	0.0088905	2.05107	10	562	3	26944	MAGI2,ITGA1,PTPRC
GO:BP	cell migration involved in sprouting angiogenesis	GO:0002042	FALSE	0.0088905	2.05107	55	562	6	26944	SRPX2,TGFBR3,MEOX2,RHOJ,THBS1,GPLD1
GO:BP	response to organic cyclic compound	GO:0014070	FALSE	0.0088905	2.05107	1137	562	40	26944	GABRA1,RYR2,TRPC3,KCNQ3,NEFL,TRPA1,GABRB2,ACACB,CDO1,PDE3A,CACNA1B,DAB2,SRD5A2,CTSK,KCNMB1,RAMP3,IGF1,HTR1B,CPN1,GHR,FIBIN,CACNA1C,LOX,AKAP7,THBS1,NEDD4,RFTN2,TYR,GPLD1,SSTR5,USP18,TRIM24,KCNQ1,HTR7,SOCS1,CIITA,CD83,APOA4,AANAT,IFNG
GO:BP	negative regulation of transmembrane receptor protein serine/threonine kinase signaling pathway	GO:0090101	FALSE	0.0088905	2.05107	145	562	10	26944	RBPMS2,TGFBR3,FBN1,SFRP2,TBX20,ADAMTSL2,MAGI2,HTRA3,CHRDL1,BMPER
GO:BP	triglyceride-rich lipoprotein particle remodeling	GO:0034370	FALSE	0.0088905	2.05107	10	562	3	26944	LIPC,APOA1,APOA4
GO:BP	regulation of interleukin-4 production	GO:0032673	FALSE	0.0088905	2.05107	55	562	6	26944	ICOSLG,PRKCQ,IRF4,CD83,CD3E,FCER1G
GO:BP	interleukin-4 production	GO:0032633	FALSE	0.0088905	2.05107	55	562	6	26944	ICOSLG,PRKCQ,IRF4,CD83,CD3E,FCER1G
GO:BP	positive regulation of synaptic transmission, cholinergic	GO:0032224	TRUE	0.0088905	2.05107	10	562	3	26944	NGFR,LAMA2,IFNG
GO:BP	cerebellar granular layer formation	GO:0021684	FALSE	0.0088905	2.05107	10	562	3	26944	KNDC1,NRXN1,CBLN1
GO:BP	cerebellar granule cell differentiation	GO:0021707	FALSE	0.0088905	2.05107	10	562	3	26944	KNDC1,NRXN1,CBLN1
GO:BP	inflammatory response	GO:0006954	FALSE	0.00894774	2.04829	811	562	31	26944	ACP5,HGF,PLP1,PDE5A,ITIH4,KIT,IGF1,ZEB2,APOA1,ADAMTS12,DNASE1L3,THBS1,DUSP10,USP18,UNC13D,PLD4,SOCS3,PRKCQ,LY96,PLSCR1,CX3CR1,IL22RA1,TNFRSF1B,ITGB2,FCER1G,HCK,IL18,IFI35,LGALS2,CD6,IFNG
GO:BP	synaptic transmission, glutamatergic	GO:0035249	FALSE	0.00909045	2.04141	121	562	9	26944	GRID1,ABCC8,GRIA3,GRM5,CDH2,NRXN1,NGFR,HTR1B,CACNB4
GO:BP	regulation of calcium ion transport	GO:0051924	FALSE	0.00913973	2.03907	255	562	14	26944	RYR2,TRPC3,CACNA2D1,CACNA1B,PLP1,RAMP3,PDGFRB,IGF1,CXCL12,MYLK,CACNB2,ANK2,CACNA1C,EDNRA
GO:BP	response to radiation	GO:0009314	FALSE	0.00917824	2.03724	439	562	20	26944	ABCC8,TAFA2,TRPM1,OPN3,PRPH2,COL3A1,CACNA2D4,KIT,SFRP2,MME,XRCC4,FBXO4,CACNA1C,CACNB4,NEDD4,TYR,PTPRC,RFWD3,MMP9,AANAT
GO:BP	detection of mechanical stimulus involved in sensory perception of pain	GO:0050966	FALSE	0.00917824	2.03724	22	562	4	26944	TRPA1,CXCL12,HTR7,IL18
GO:BP	central nervous system neuron differentiation	GO:0021953	FALSE	0.00919237	2.03657	199	562	12	26944	KNDC1,PAX6,PAX3,DCLK1,NRXN1,SOX5,CBLN1,DRAXIN,TBX20,ZEB2,GBA2,B2M
GO:BP	potassium ion transmembrane transport	GO:0071805	FALSE	0.00919237	2.03657	199	562	12	26944	ABCC8,KCNQ3,KCNIP3,KCNMA1,KCNMB1,KCNK13,KCNN2,ANK2,SLC9A9,AKAP7,EDN3,KCNQ1
GO:BP	production of molecular mediator of immune response	GO:0002440	FALSE	0.00940414	2.02668	256	562	14	26944	ACP5,ICOSLG,KIT,APOA1,PTPRC,TNFRSF1B,SHLD1,RSAD2,CD74,FCER1G,IL18,B2M,TBX21,IFNG
GO:BP	nucleobase-containing small molecule metabolic process	GO:0055086	FALSE	0.00940414	2.02668	674	562	27	26944	AADAT,PFKM,ACACB,GUCY1A2,CSGALNACT1,PDE5A,IGF1,PDE9A,GUCY1A1,GUCY1B1,ADSS1,PALS2,PDE10A,CACNB4,PDE1A,NME5,GFPT2,ADCY2,UGDH,ENPP4,NDUFB7,SMPDL3A,SDHB,AK1,CMPK2,SLC2A6,IFNG
GO:BP	visual perception	GO:0007601	TRUE	0.00956564	2.01929	147	562	10	26944	SLC45A2,COL11A1,TRPM1,LRAT,PRPH2,LAMC3,CACNA2D4,CACNB2,CACNB4,UNC119
GO:BP	proteinogenic amino acid catabolic process	GO:0170040	TRUE	0.00961127	2.01722	56	562	6	26944	AADAT,CSAD,CDO1,PAH,DDAH1,FAH
GO:BP	cell differentiation involved in kidney development	GO:0061005	FALSE	0.00961127	2.01722	56	562	6	26944	PROM1,ACTA2,MAGI2,POU3F3,EDNRA,MMP9
GO:BP	triglyceride homeostasis	GO:0070328	TRUE	0.00982204	2.0078	38	562	5	26944	LIPC,APOA1,SESN2,APOA4,IL18
GO:BP	acylglycerol homeostasis	GO:0055090	FALSE	0.00982204	2.0078	38	562	5	26944	LIPC,APOA1,SESN2,APOA4,IL18
GO:BP	leukocyte chemotaxis	GO:0030595	FALSE	0.00991447	2.00373	229	562	13	26944	KIT,CXCL12,ITGA1,ITGA9,EDNRA,EDN3,RAC2,CX3CR1,MMP9,CD74,FCER1G,CSF3R,IFNG
GO:BP	potassium ion transport	GO:0006813	FALSE	0.00991447	2.00373	229	562	13	26944	ABCC8,KCNQ3,KCNIP3,KCNMA1,KCNMB1,KCNK13,KCNN2,ANK2,SLC9A9,GJA5,AKAP7,EDN3,KCNQ1
GO:BP	regulation of regulated secretory pathway	GO:1903305	FALSE	0.00995404	2.002	148	562	10	26944	PPFIA2,SV2B,RIMS2,SYT9,DOC2B,HTR1B,CACNB4,RAC2,UNC13D,FCER1G
GO:BP	positive regulation of adaptive immune response based on somatic recombination of immune receptors built from immunoglobulin superfamily domains	GO:0002824	FALSE	0.00995404	2.002	148	562	10	26944	PTPRC,PRKCQ,SHLD1,RSAD2,FCER1G,IL18,B2M,IL12RB1,TBX21,IFNG
GO:BP	blood vessel endothelial cell migration	GO:0043534	FALSE	0.00995649	2.00189	123	562	9	26944	SRPX2,TGFBR3,MEOX2,RHOJ,IGF1,APOA1,CXCL12,THBS1,GPLD1
GO:CC	cell periphery	GO:0071944	TRUE	1.0864e-33	32.964	6862	568	283	26995	PJVK,SHISA9,DLL3,ZP2,IYD,COL24A1,ADAMTS20,SEPTIN3,GABRA1,NALCN,GRID1,ABCC8,PPFIA2,HTR1F,RYR2,FRMPD2,TRPC3,KCNQ3,MEGF10,AMPH,SCARA5,PFKM,SLITRK2,GASK1A,ITGBL1,KCNIP3,GPR176,MDGA2,TRPA1,LINGO3,KCNMA1,RAB3C,GRIA3,GABRB2,CAP2,ARHGAP18,GRM5,TMEM170B,ATRNL1,GPR158,LRRC4C,PROM1,COL11A1,PTPRT,DIRAS2,JPH2,GAS2L2,CNTN4,ADGRA1,PRTG,PLEKHH2,PLS1,ADAMTS15,CPZ,TRPM1,TMEM163,NBEA,CACNA2D1,LRRC17,OPN3,TNFAIP8L3,…
GO:CC	external encapsulating structure	GO:0030312	FALSE	5.69956e-29	28.2442	501	568	64	26995	ZP2,COL24A1,ADAMTS20,LINGO3,COL11A1,ADAMTS15,CPZ,LRRC17,COL25A1,MATN4,F13A1,SRPX2,LRRTM3,LAMA4,OMD,COL3A1,FBLN5,ITIH4,COL1A2,ACTA2,FBN1,LAMC3,TIMP4,COL4A1,IGF1,FREM1,ADAMTSL2,COL15A1,ADAMTS19,DCN,EGFLAM,LUM,OGN,NID1,ADAMTS12,NID2,ANGPTL2,CCDC80,COL5A2,COL4A2,CTHRC1,LAMA2,ADAMTS2,COL12A1,LOX,ITIH5,THBS1,SMOC2,COL6A3,CRISPLD2,CCN2,FBLN1,BMPER,COL13A1,SERPINH1,COL6A1,COL8A2,ADAMTS9,COL6A2,MEGF9,PLSC…
GO:CC	extracellular matrix	GO:0031012	FALSE	5.69956e-29	28.2442	499	568	64	26995	ZP2,COL24A1,ADAMTS20,LINGO3,COL11A1,ADAMTS15,CPZ,LRRC17,COL25A1,MATN4,F13A1,SRPX2,LRRTM3,LAMA4,OMD,COL3A1,FBLN5,ITIH4,COL1A2,ACTA2,FBN1,LAMC3,TIMP4,COL4A1,IGF1,FREM1,ADAMTSL2,COL15A1,ADAMTS19,DCN,EGFLAM,LUM,OGN,NID1,ADAMTS12,NID2,ANGPTL2,CCDC80,COL5A2,COL4A2,CTHRC1,LAMA2,ADAMTS2,COL12A1,LOX,ITIH5,THBS1,SMOC2,COL6A3,CRISPLD2,CCN2,FBLN1,BMPER,COL13A1,SERPINH1,COL6A1,COL8A2,ADAMTS9,COL6A2,MEGF9,PLSC…
GO:CC	cellular anatomical entity	GO:0110165	FALSE	2.20618e-26	25.6564	22653	568	556	26995	SLC45A2,ACTC1,PJVK,SHISA9,DLL3,CFAP221,ZP2,MGAT4D,TNNC1,IYD,COL24A1,ADAMTS20,SEPTIN3,GABRA1,HENMT1,KNDC1,NALCN,MYOM1,FRMPD4,GRID1,ABCC8,HFM1,PPFIA2,HTR1F,RYR2,VSTM2B,FRMPD2,PAX6,AADAT,EFHC2,TRPC3,KCNQ3,PODN,MYH15,MEGF10,AMPH,EBF2,SCARA5,MKX,PFKM,SLITRK2,NEFL,GASK1A,ITGBL1,KCNIP3,GPR176,EEF1A2,MDGA2,PI15,TRPA1,ACP5,TMEM196,LINGO3,TAFA2,CPLX1,KCNMA1,RAB3C,GRIA3,ZNF536,RALYL,GABRB2,CAP2,ARHGAP18,IRA…
GO:CC	collagen-containing extracellular matrix	GO:0062023	FALSE	8.44189e-22	21.0736	371	568	48	26995	ZP2,COL24A1,COL11A1,ADAMTS15,COL25A1,F13A1,SRPX2,LAMA4,COL3A1,FBLN5,ITIH4,COL1A2,ACTA2,FBN1,LAMC3,COL4A1,IGF1,FREM1,COL15A1,DCN,EGFLAM,LUM,OGN,NID1,NID2,ANGPTL2,CCDC80,COL5A2,COL4A2,LAMA2,ADAMTS2,COL12A1,LOX,ITIH5,SMOC2,COL6A3,FBLN1,BMPER,COL13A1,SERPINH1,COL6A1,COL8A2,COL6A2,MEGF9,PLSCR1,MMP9,RELL2,SERPING1
GO:CC	extracellular region	GO:0005576	FALSE	2.8346e-20	19.5475	2554	568	131	26995	CFAP221,ZP2,COL24A1,ADAMTS20,PODN,GASK1A,ITGBL1,PI15,ACP5,LINGO3,TAFA2,GRIA3,PROM1,COL11A1,CNTN4,LIPC,ESM1,SERPIND1,CILP2,NELL2,C1QTNF6,ADAMTS15,CPZ,FGF7,CPXM1,HGF,LRRC17,EDIL3,COL25A1,F13A1,LGI2,SRPX2,LRRTM3,LAMA4,SOGA3,CTSK,OMD,COL3A1,FAM180A,FBLN5,ITIH4,FGL1,COL1A2,TGFBR3,PRSS35,FBN1,CBLN1,LAMC3,TIMP4,GLB1L,COL4A1,DRAXIN,PMEL,KIT,IGF1,SFRP2,FREM1,CPN1,ADAMTSL2,COL15A1,ADAMTS19,APOA1,DCN,EGFLAM…
GO:CC	cell junction	GO:0030054	FALSE	4.07409e-19	18.39	2260	568	119	26995	ACTC1,SHISA9,SEPTIN3,GABRA1,FRMPD4,GRID1,ABCC8,PPFIA2,HTR1F,FRMPD2,KCNQ3,AMPH,SLITRK2,NEFL,ITGBL1,KCNIP3,EEF1A2,MDGA2,CPLX1,RAB3C,GRIA3,GABRB2,CAP2,GRM5,GPR158,LRRC4C,SV2B,PTPRT,IL1RAPL2,DCLK1,ADGRA1,PDLIM3,ATCAY,TMEM163,NBEA,CACNA2D1,ADAM22,RIMS2,GABRG3,GRIA2,CACNA1B,SRPX2,LRRTM3,SYNPO2,LAMA4,SYT9,GABRA2,DNAJC6,CDH2,FNDC1,DOC2B,FILIP1,NRXN1,NGFR,PRKAR2B,CBLN1,TAMALIN,TMEM47,NECTIN3,STON1,KIT,IGF…
GO:CC	membrane	GO:0016020	FALSE	6.99552e-19	18.1552	10191	568	323	26995	SLC45A2,PJVK,SHISA9,DLL3,ZP2,MGAT4D,IYD,SEPTIN3,GABRA1,NALCN,GRID1,ABCC8,PPFIA2,HTR1F,RYR2,VSTM2B,FRMPD2,TRPC3,KCNQ3,MEGF10,AMPH,SCARA5,PFKM,SLITRK2,GASK1A,ITGBL1,KCNIP3,GPR176,MDGA2,TRPA1,TMEM196,LINGO3,CPLX1,KCNMA1,RAB3C,GRIA3,GABRB2,CAP2,ARHGAP18,IRAG1,GRM5,TMEM170B,ATRNL1,GPR158,LRRC4C,PROM1,SV2B,HSD17B2,PTPRT,DIRAS2,JPH2,GAS2L2,CNTN4,IL1RAPL2,ADGRA1,PRTG,C1QTNF6,PLEKHH2,PLS1,ATCAY,HMGCLL1,TR…
GO:CC	collagen trimer	GO:0005581	FALSE	6.99552e-19	18.1552	85	568	24	26995	COL24A1,COL11A1,C1QTNF6,COL25A1,COL3A1,COL1A2,COL4A1,COL15A1,DCN,LUM,COL5A2,COL4A2,CTHRC1,COL12A1,LOX,COL6A3,COL13A1,COL6A1,COL8A2,COL6A2,C1QL4,C1QC,C1QB,COL9A2
GO:CC	synapse	GO:0045202	FALSE	3.55648e-18	17.449	1641	568	96	26995	ACTC1,SHISA9,SEPTIN3,GABRA1,FRMPD4,GRID1,ABCC8,PPFIA2,HTR1F,KCNQ3,AMPH,SLITRK2,NEFL,KCNIP3,EEF1A2,MDGA2,CPLX1,RAB3C,GRIA3,GABRB2,CAP2,GRM5,GPR158,LRRC4C,SV2B,PTPRT,IL1RAPL2,DCLK1,ADGRA1,ATCAY,TMEM163,NBEA,CACNA2D1,ADAM22,RIMS2,GABRG3,GRIA2,CACNA1B,SRPX2,LRRTM3,LAMA4,SYT9,GABRA2,DNAJC6,CDH2,DOC2B,FILIP1,NRXN1,NGFR,PRKAR2B,CBLN1,TAMALIN,NECTIN3,STON1,IGF1,MME,HTR1B,GUCY1A1,SLC17A5,ATP8A1,EGFLAM,SLC…
GO:CC	plasma membrane	GO:0005886	FALSE	1.67502e-17	16.776	6367	568	229	26995	SHISA9,DLL3,ZP2,IYD,SEPTIN3,GABRA1,NALCN,GRID1,ABCC8,PPFIA2,HTR1F,RYR2,FRMPD2,TRPC3,KCNQ3,MEGF10,AMPH,SCARA5,PFKM,SLITRK2,GASK1A,ITGBL1,KCNIP3,GPR176,MDGA2,TRPA1,KCNMA1,RAB3C,GRIA3,GABRB2,CAP2,ARHGAP18,GRM5,TMEM170B,ATRNL1,GPR158,LRRC4C,PROM1,PTPRT,DIRAS2,JPH2,GAS2L2,CNTN4,ADGRA1,PRTG,PLEKHH2,PLS1,TRPM1,TMEM163,NBEA,CACNA2D1,OPN3,TNFAIP8L3,ADAM22,COL25A1,CDO1,RIMS2,PTH1R,GABRG3,GRIA2,CACNA1B,SRPX…
GO:CC	cytoplasm	GO:0005737	FALSE	1.39892e-14	13.8542	11561	568	339	26995	SLC45A2,ACTC1,PJVK,DLL3,CFAP221,ZP2,MGAT4D,TNNC1,IYD,SEPTIN3,GABRA1,HENMT1,MYOM1,ABCC8,PPFIA2,RYR2,FRMPD2,PAX6,AADAT,EFHC2,KCNQ3,PODN,MYH15,AMPH,SCARA5,PFKM,NEFL,GASK1A,KCNIP3,EEF1A2,ACP5,TAFA2,CPLX1,RAB3C,GABRB2,CAP2,ARHGAP18,IRAG1,GRM5,ACACB,PROM1,SV2B,HSD17B2,JPH2,BDH2,ACSS3,STMN3,GAS2L2,LIPC,DCLK1,NELL2,PLEKHH2,PDLIM3,PLS1,CDK15,ATCAY,SIAE,HMGCLL1,FGF7,CDK19,TRPM1,GUCY1A2,AOX1,TMEM163,CSAD,NB…
GO:CC	extracellular space	GO:0005615	FALSE	2.32297e-12	11.634	1836	568	90	26995	COL24A1,ADAMTS20,PODN,ACP5,LINGO3,TAFA2,PROM1,COL11A1,LIPC,SERPIND1,CILP2,NELL2,C1QTNF6,ADAMTS15,CPZ,FGF7,CPXM1,HGF,LRRC17,COL25A1,LGI2,SRPX2,LRRTM3,SOGA3,CTSK,OMD,COL3A1,FBLN5,ITIH4,COL1A2,TGFBR3,FBN1,TIMP4,GLB1L,COL4A1,PMEL,KIT,IGF1,SFRP2,CPN1,COL15A1,APOA1,DCN,CXCL12,LUM,OGN,NID2,ANGPTL2,CRISPLD1,GHR,COL5A2,COL4A2,CTHRC1,SPOCK1,COL12A1,LOX,THBS1,SMOC2,COL6A3,CRISPLD2,CCN2,FBLN1,BMPER,COL13A1,S…
GO:CC	cell projection	GO:0042995	FALSE	6.25159e-12	11.204	2564	568	111	26995	ACTC1,PJVK,SHISA9,CFAP221,GABRA1,KNDC1,FRMPD4,PPFIA2,HTR1F,EFHC2,KCNQ3,MEGF10,AMPH,PFKM,NEFL,KCNIP3,TRPA1,CPLX1,GRIA3,GABRB2,ARHGAP18,GRM5,FSIP1,GPR158,PROM1,STMN3,GAS2L2,LIPC,DCLK1,PRTG,NELL2,PLEKHH2,PLS1,ATCAY,TRPM1,OPN3,ADAM22,RIMS2,PTH1R,GABRG3,CACNA1B,GABRA2,CDH2,PRPH2,SRD5A2,NRXN1,NGFR,ACTA2,PRKAR2B,ACTG2,NECTIN3,STON1,PDGFRB,MME,HTR1B,SDC3,PDE9A,NEXN,EGFLAM,MYO7B,LDB3,SLC6A2,MYLK,TENM4,MAG…
GO:CC	sarcolemma	GO:0042383	FALSE	1.6959e-11	10.7706	175	568	24	26995	ABCC8,RYR2,CACNA2D1,CDH2,PDE9A,CACNB2,ANK2,DES,PRKG1,PGM5,LAMA2,CACNA1C,AKAP7,FLNC,SGCE,SGCD,COL6A3,SGCB,EDNRA,SYNM,COL6A1,COL6A2,KCNQ1,PRKCQ
GO:CC	synaptic membrane	GO:0097060	FALSE	5.30097e-11	10.2756	488	568	39	26995	SHISA9,SEPTIN3,GABRA1,GRID1,PPFIA2,SLITRK2,GRIA3,GABRB2,GRM5,GPR158,LRRC4C,PTPRT,NBEA,CACNA2D1,ADAM22,RIMS2,GABRG3,GRIA2,SRPX2,LRRTM3,GABRA2,DNAJC6,CDH2,NRXN1,NGFR,CBLN1,TAMALIN,NECTIN3,HTR1B,SLC6A2,MAGI2,ANK2,NTRK3,CNTN1,CACNA1C,DGKB,COL13A1,HTR7,STX1B
GO:CC	postsynapse	GO:0098794	FALSE	2.32683e-10	9.63324	847	568	52	26995	SHISA9,GABRA1,FRMPD4,GRID1,PPFIA2,SLITRK2,NEFL,CPLX1,GRIA3,GABRB2,CAP2,GRM5,GPR158,LRRC4C,PTPRT,DCLK1,ADGRA1,NBEA,CACNA2D1,ADAM22,GABRG3,GRIA2,LRRTM3,GABRA2,DNAJC6,CDH2,FILIP1,NGFR,PRKAR2B,CBLN1,TAMALIN,NECTIN3,IGF1,MAGI2,ANK2,NTRK3,CNTN1,LAMA2,SLC6A17,CACNA1C,DGKB,NEDD4,COL13A1,PPP1R9A,RGS10,DTNB,PSMC2,HTR7,C1QC,CD3E,SRGN,C1QB
GO:CC	glutamatergic synapse	GO:0098978	FALSE	2.32683e-10	9.63324	611	568	43	26995	ACTC1,SHISA9,FRMPD4,GRID1,PPFIA2,AMPH,SLITRK2,MDGA2,CPLX1,GRIA3,GABRB2,GRM5,LRRC4C,SV2B,PTPRT,IL1RAPL2,ADGRA1,NBEA,CACNA2D1,ADAM22,RIMS2,CACNA1B,LRRTM3,CDH2,DOC2B,FILIP1,NRXN1,PRKAR2B,CBLN1,TAMALIN,IGF1,GUCY1A1,MAGI2,GUCY1B1,NTRK3,SLC6A17,CACNA1C,DGKB,CACNB4,NEDD4,PPP1R9A,SEMA3F,SRGN
GO:CC	basement membrane	GO:0005604	FALSE	4.94759e-10	9.30561	109	568	18	26995	LAMA4,ACTA2,FBN1,LAMC3,COL4A1,FREM1,COL15A1,EGFLAM,NID1,NID2,CCDC80,COL4A2,LAMA2,SMOC2,FBLN1,COL8A2,MEGF9,RELL2
[truncated: 106 more rows]

## Sheet: MCR vs MCB
gene_id	baseMean	log2FoldChange	lfcSE	stat	pvalue	padj	MCR_1	MCR_3	MCR_4	MCB_1	MCB_2
LOC121469335	66.6648	21.061	4.40805	4.77785	1.77e-06	0.000107905	0	333.324	0	0	0
LOC115494085	24.796	20.4889	4.40917	4.64689	3.37e-06	0.0001847	0	123.98	0	0	0
[truncated: 817 more rows]

## Sheet: gProfiler_MCRvsMCB
source	term_name	term_id	highlighted	adjusted_p_value	negative_log10_of_adjusted_p_value	term_size	query_size	intersection_size	effective_domain_size	intersections
[truncated: 696 more rows]

[truncated: 5 more sheets: FCG vs MCB, gProfiler_FCGvsMCB, MSG vs FSG_chr, MCR vs MSG_FSG_FCG, gProfiler_MCRvs3G]
