# Supplementary material for: Molecular insights into region-specific sexual dichromatism: Comparative transcriptome analysis of red cheek pigmentation in zebra finches
Source: PLoS Genet. 2025 May 12;21(5):e1011693. doi: 10.1371/journal.pgen.1011693 (PMC12068594; doi:10.1371/journal.pgen.1011693)
Supplement: S2 File — (XLSX) [file pgen.1011693.s008.xlsx]

## Sheet: melanogenesis
gene_name	ENSTGUG_Finch
ABCC2	ENSTGUG00000009186
ACD	ENSTGUG00000005680
ACKR3	ENSTGUG00000003645
ACO2	ENSTGUG00000009907
ACSL1	ENSTGUG00000006718
ADAM17	ENSTGUG00000013028
ADAMTS20	ENSTGUG00000005861
ADCY1	ENSTGUG00000007142
ADCY2	ENSTGUG00000007740
ADCY5	ENSTGUG00000004293
ADCY6	ENSTGUG00000017455
ADCY7	ENSTGUG00000008504
ADCY8	ENSTGUG00000012532
ADCY9	ENSTGUG00000003956
ADCYAP1	ENSTGUG00000010150
ADCYAP1R1	ENSTGUG00000000306
AGRP	ENSTGUG00000005911
ALDH6	ENSTGUG00000008854
ALX3	NA
AMDHD2	ENSTGUG00000003247
ANK1	ENSTGUG00000005264
AP1B1	ENSTGUG00000015581
AP1G1	ENSTGUG00000008285
AP1M1	ENSTGUG00000000701
AP1S2	ENSTGUG00000007944
AP1S3	ENSTGUG00000007904
AP3B1	ENSTGUG00000003895
AP3D1	ENSTGUG00000000284
AP3M1	ENSTGUG00000006678
AP3M2	ENSTGUG00000005434
AP3S1	ENSTGUG00000017542
AP3S2	ENSTGUG00000014282
APC	ENSTGUG00000001015
APOLD1	ENSTGUG00000009382
APOO	ENSTGUG00000007280
ARCN1	ENSTGUG00000000056
ARHGAP35	ENSTGUG00000000642
ARL¬†6.00	ENSTGUG00000013497
ARMC9	ENSTGUG00000009761
ASAH1	ENSTGUG00000007052
ASCL1	ENSTGUG00000011251
ASIP	ENSTGUG00000003683
ATOX1	ENSTGUG00000000767
ATP1A1	ENSTGUG00000013386
ATP2A1	ENSTGUG00000016765
ATP2C2	ENSTGUG00000004269
ATP6V1B2	ENSTGUG00000017296
ATP6V1C1	ENSTGUG00000012137
ATP7A	ENSTGUG00000005981
ATP7B	ENSTGUG00000012069
ATP10A	ENSTGUG00000010310
ATP12A	ENSTGUG00000000609
ATRN	ENSTGUG00000015245
BBS2	ENSTGUG00000006547
BBS5	ENSTGUG00000007830
BAX	ENSTGUG00000015645
BCL2	ENSTGUG00000002034
BCL2A1	ENSTGUG00000008084
BDH1	ENSTGUG00000008967
BEST1	ENSTGUG00000005934
BIRC7	ENSTGUG00000007560
BLOC1S1	NA
BLOC1S2	ENSTGUG00000007766
BLOC1S3	NA
BLOC1S4	ENSTGUG00000008890
BLOC1S5	ENSTGUG00000002370
BLOC1S6	ENSTGUG00000007369
BLOC1S7	NA
BMP2	ENSTGUG00000006434
BMP4	ENSTGUG00000013095
BMPR1A	ENSTGUG00000005714
BMPR1B	ENSTGUG00000003164
BNC2	ENSTGUG00000004482
BRCA1	ENSTGUG00000002867
BRMS1L	ENSTGUG00000012002
CALM2	ENSTGUG00000012465
CALM3	ENSTGUG00000002581
CALML3	ENSTGUG00000001944
CAMK1	ENSTGUG00000008649
CAMK1D	ENSTGUG00000002216
CAMK1G	ENSTGUG00000001506
CAMK2A	ENSTGUG00000000887
CAMK2B	ENSTGUG00000003464
CAMK2D	ENSTGUG00000001821
CAMK2G	ENSTGUG00000006748
CAMK4	ENSTGUG00000000878
CAMKK1	ENSTGUG00000004191
CAMKK2	ENSTGUG00000005920
CAPN3	ENSTGUG00000011081
CASP3	ENSTGUG00000006682
CAV1	ENSTGUG00000005250
CAV2	ENSTGUG00000005256
CAV3	ENSTGUG00000010401
CBR3	ENSTGUG00000004746
CDKN2A	NA
CHKA	ENSTGUG00000009915
CHL1	ENSTGUG00000009997
CHRM2	ENSTGUG00000011545
CHRM3	ENSTGUG00000010589
CHRM4	ENSTGUG00000010635
CHRM5	ENSTGUG00000011652
CLCN7	ENSTGUG00000004211
CORIN	ENSTGUG00000008187
CPEB1	ENSTGUG00000004564
CPN1	ENSTGUG00000009169
CREB1	ENSTGUG00000010023
CREBBP	ENSTGUG00000003971
CREBBP1	ENSTGUG00000008880
CRH	ENSTGUG00000011277
CRHBP	ENSTGUG00000004054
CRHR1	ENSTGUG00000003182
CRHR2	ENSTGUG00000000359
CRY1	ENSTGUG00000010999
CRY2	ENSTGUG00000010722
CRY4	NA
CSNK2A2	ENSTGUG00000004713
CTNNB1	ENSTGUG00000004786
CTSL	ENSTGUG00000000598
CXCL12	ENSTGUG00000008242
CXCR4	ENSTGUG00000011822
CXCR5	ENSTGUG00000000024
CYP27A1	ENSTGUG00000005641
DCT	ENSTGUG00000011227
DOCK7	ENSTGUG00000013835
DPH1	ENSTGUG00000005814
DRD2	ENSTGUG00000000255
DST	ENSTGUG00000012802
DTNBP1	ENSTGUG00000006035
DUSP4	ENSTGUG00000004821
DVL1	ENSTGUG00000003140
DVL3	ENSTGUG00000010112
DYNC1I1	ENSTGUG00000001589
ECE1	ENSTGUG00000002148
EDA	ENSTGUG00000002685
EDAR	ENSTGUG00000009543
EDARADD	ENSTGUG00000010389
EDN1	ENSTGUG00000005833
EDN2	ENSTGUG00000000822
EDN3	ENSTGUG00000008004
EDNRB	ENSTGUG00000012574
EDNRB2	ENSTGUG00000005425
EED	ENSTGUG00000012982
EEF2	ENSTGUG00000001004
EGFR	ENSTGUG00000001806
ELOVL3	NA
ELOVL4	ENSTGUG00000012582
ETV5	ENSTGUG00000006059
FABP7	ENSTGUG00000011826
FAM53B	ENSTGUG00000011449
FAS	ENSTGUG00000008313
FBLIM1	ENSTGUG00000002066
FGFR2	ENSTGUG00000011228
FIG4	ENSTGUG00000012079
FKBP8	ENSTGUG00000001043
FOXD3	NA
FOXN1	ENSTGUG00000005999
FREM2	ENSTGUG00000011967
FRMD4B	ENSTGUG00000009791
FRZB	ENSTGUG00000011320
FZD4	ENSTGUG00000012916
GAB2	ENSTGUG00000013005
GAL10	ENSTGUG00000013287
GAL11	ENSTGUG00000013288
GAL12	ENSTGUG00000013289
GAL13	ENSTGUG00000013290
GAL2	ENSTGUG00000013283
GAL9	ENSTGUG00000013286
GALNT3	ENSTGUG00000007273
GAS1	ENSTGUG00000000623
GATA3	ENSTGUG00000002134
GGT1	ENSTGUG00000010088
GJB1	ENSTGUG00000007127
GLI3	ENSTGUG00000001834
GM2A	ENSTGUG00000000788
GMPR	ENSTGUG00000005990
GNA11	ENSTGUG00000000541
GNAI1	ENSTGUG00000002652
GNAI2	ENSTGUG00000006500
GNAI3	ENSTGUG00000001134
GNAQ	ENSTGUG00000003414
GNPAT	ENSTGUG00000009841
GNPTAB	ENSTGUG00000011324
GPC3	ENSTGUG00000002973
GPM6B	ENSTGUG00000008166
GPNMB	ENSTGUG00000002763
GRAP2	NA
GPR137B	ENSTGUG00000010376
GPR143	ENSTGUG00000008489
GPR155	ENSTGUG00000008786
GPR161	ENSTGUG00000013437
GPR56	ENSTGUG00000004949
GREB1	ENSTGUG00000013081
GSK3B	ENSTGUG00000013380
GYG2	ENSTGUG00000010753
GYPC	ENSTGUG00000004873
H2AFZ	ENSTGUG00000003502
HELLS	ENSTGUG00000007157
HEPH	ENSTGUG00000002793
HERC2	ENSTGUG00000010457
HES1	ENSTGUG00000009134
HPGD	ENSTGUG00000006311
HPGDS	ENSTGUG00000003144
HPS1	ENSTGUG00000009485
HPS3	ENSTGUG00000011447
HPS4	ENSTGUG00000007687
HPS5	ENSTGUG00000008872
HPS6	ENSTGUG00000009875
HRAS	ENSTGUG00000009877
HS2ST1	ENSTGUG00000006324
IHH	ENSTGUG00000005704
IL16	ENSTGUG00000007913
INPP4B	ENSTGUG00000002374
IRF1	ENSTGUG00000001375
IRF4	ENSTGUG00000002144
IRF6	ENSTGUG00000001485
ITGB1	ENSTGUG00000000968
ITPKB	ENSTGUG00000004318
IVNS1ABP	ENSTGUG00000003698
JMJD6	ENSTGUG00000007809
KCNAB2	ENSTGUG00000013969
KCNN2	ENSTGUG00000001344
KCTD14	ENSTGUG00000013019
KIAA1598	ENSTGUG00000011047
KIT	ENSTGUG00000007686
KITLG	ENSTGUG00000008039
KRAS	ENSTGUG00000012235
KRT1	NA
KRT2	NA
KRT4	ENSTGUG00000003866
KRT14	ENSTGUG00000002393
KRT17	NA
KRT75	ENSTGUG00000004022
LDB3	ENSTGUG00000005703
LEF1	ENSTGUG00000004013
LGALS3	ENSTGUG00000013077
L1CAM	ENSTGUG00000009997
LINS	ENSTGUG00000008844
LMX1A	ENSTGUG00000017316
LYST	ENSTGUG00000010290
LZTS1	ENSTGUG00000017295
MAB21L2	ENSTGUG00000002558
MAP2K1	ENSTGUG00000009363
MAP2K2	ENSTGUG00000000994
MAPK1	ENSTGUG00000008602
MAPKAP1	ENSTGUG00000007326
MAPKAPK3	ENSTGUG00000004729
MAPKAPK5	ENSTGUG00000006628
MBP	ENSTGUG00000009051
MBTPS1	ENSTGUG00000006740
MC1R	ENSTGUG00000008024
MCOLN3	ENSTGUG00000006482
MDH1	ENSTGUG00000002238
MDM2	NA
MED1	ENSTGUG00000002205
MFAP3L	ENSTGUG00000006216
MGRN1	ENSTGUG00000004130
MITF	ENSTGUG00000009847
MLANA	ENSTGUG00000018271
MLPH	ENSTGUG00000003766
MMP17	ENSTGUG00000004593
MPPED2	ENSTGUG00000004791
MPZL3	ENSTGUG00000000234
MREG	ENSTGUG00000003872
MSX1	ENSTGUG00000009947
MTHFS	ENSTGUG00000008091
MYC	ENSTGUG00000012513
MYEF2	ENSTGUG00000007130
MYO5A	ENSTGUG00000006654
MYO7A	ENSTGUG00000013043
NA	ENSTGUG00000013835
NARS2	ENSTGUG00000013001
NAV2	ENSTGUG00000015800
NDP	ENSTGUG00000006166
NF1	ENSTGUG00000008487
NGF	ENSTGUG00000000958
NOTCH1	ENSTGUG00000006073
NOTCH2	ENSTGUG00000017231
NR2E1	ENSTGUG00000012147
NR4A1	ENSTGUG00000016805
NR4A2	ENSTGUG00000012173
NR4A3	ENSTGUG00000008853
NRAS	ENSTGUG00000000988
NT3	ENSTGUG00000011951
NUFIP2	ENSTGUG00000006298
OAT	ENSTGUG00000011436
OCA2	ENSTGUG00000010434
ONECUT2	ENSTGUG00000017501
OSTM1	ENSTGUG00000012154
OTX2	ENSTGUG00000013055
PAH	ENSTGUG00000011254
PAM	ENSTGUG00000000903
PAX2	ENSTGUG00000007620
PAX3	ENSTGUG00000007761
PAX6	ENSTGUG00000004824
PCBD1	ENSTGUG00000004330
PCBD2	ENSTGUG00000001255
PCSK1	ENSTGUG00000006229
PCSK2	ENSTGUG00000002403
PDE3B	ENSTGUG00000008479
PDGFB	ENSTGUG00000010265
PDGFC	ENSTGUG00000005439
PDPK1	ENSTGUG00000009532
PFKFB2	ENSTGUG00000001052
PHACTR4	ENSTGUG00000000943
PITX3	ENSTGUG00000007407
PLA1A	ENSTGUG00000013384
PLCB1	ENSTGUG00000006294
PLCB2	ENSTGUG00000007275
PLCB4	ENSTGUG00000006214
PLCD1	ENSTGUG00000000391
PLCD3	ENSTGUG00000014417
PLCD4	ENSTGUG00000005509
PLCE1	ENSTGUG00000008633
PLCG1	ENSTGUG00000004737
PLCG2	ENSTGUG00000004405
PLCH1	ENSTGUG00000011275
PLCH2	ENSTGUG00000002915
PLCL1	ENSTGUG00000010492
PLCL2	ENSTGUG00000003154
PLP1	ENSTGUG00000006519
PLXNC1	ENSTGUG00000008290
PMCH	ENSTGUG00000011291
PMEL	ENSTGUG00000003763
POLG	ENSTGUG00000008156
POLH	ENSTGUG00000009195
POMC	ENSTGUG00000017017
PPM1H	ENSTGUG00000006354
PRKAA1	ENSTGUG00000002173
PRKAA2	ENSTGUG00000009569
PRKACA	ENSTGUG00000015849
PRKACB	ENSTGUG00000006643
PRKAR2B	ENSTGUG00000003068
PRKCA	ENSTGUG00000004257
PRKCB	ENSTGUG00000006215
PRKCD	NA
PRKCE	NA
PRKCG	NA
PRKCH	NA
PRKCI	ENSTGUG00000010959
PRKCQ	ENSTGUG00000002037
PRKCZ	ENSTGUG00000002957
PRKG1	ENSTGUG00000016444
PRKG2	ENSTGUG00000002872
PROS1	ENSTGUG00000013492
PSEN2	ENSTGUG00000004332
PTS	ENSTGUG00000000292
PYGO1	ENSTGUG00000006461
QDPR	ENSTGUG00000009687
QNR-71	ENSTGUG00000016077
RAB17	ENSTGUG00000003786
RAB27A	ENSTGUG00000006508
RAB32	ENSTGUG00000010754
RAB38	ENSTGUG00000012909
RABGGTA	NA
RAF1	ENSTGUG00000004006
RASGRF1	ENSTGUG00000009981
RB1	ENSTGUG00000012205
RBP1	ENSTGUG00000005153
RBPJ	ENSTGUG00000009245
RDH12	NA
RETSAT	ENSTGUG00000003630
RGS20	ENSTGUG00000011005
RNF144A	ENSTGUG00000012994
RPE65	NA
RPL24	ENSTGUG00000013618
RPS19BP1	ENSTGUG00000010217
RPS20	ENSTGUG00000011097
RPS6KA1	ENSTGUG00000001002
RRAGD	ENSTGUG00000012410
RS1	ENSTGUG00000007765
RUNX3	ENSTGUG00000001130
RXRA	ENSTGUG00000005800
S100A1	ENSTGUG00000017422
S1PR2	NA
SCARB1	ENSTGUG00000004988
SCG5	ENSTGUG00000011734
SCUBE2	ENSTGUG00000008276
SDCBP	ENSTGUG00000011134
SEMA3C	ENSTGUG00000002604
SEMA4C	ENSTGUG00000003695
SEMA6A	ENSTGUG00000017547
SERINC2	ENSTGUG00000014321
SFRP1	ENSTGUG00000005176
SFRP2	ENSTGUG00000005185
SFRP4	ENSTGUG00000005627
SFRP5	ENSTGUG00000009583
SGCD	ENSTGUG00000000679
SGK3	ENSTGUG00000011308
SHROOM2	ENSTGUG00000008467
SLC1A4	ENSTGUG00000002315
SLC4A2	ENSTGUG00000000073
SLC7A5	ENSTGUG00000007655
SLC7A11	ENSTGUG00000001504
SLC15A1	ENSTGUG00000011018
SLC16A1	ENSTGUG00000017527
SLC16A5	ENSTGUG00000008745
SLC16A6	ENSTGUG00000004137
SLC16A9	ENSTGUG00000005527
SLC19A2	ENSTGUG00000013427
SLC21A20	NA
SLC23A1	ENSTGUG00000014601
SLC24A4	NA
SLC24A5	ENSTGUG00000007117
SLC25A48	ENSTGUG00000001239
SLC27A2	ENSTGUG00000015734
SLC27A3	ENSTGUG00000015734
SLC31A1	ENSTGUG00000002639
SLC36A1	ENSTGUG00000000782
SLC38A1	ENSTGUG00000006103
SLC38A11	NA
SLC45A2	ENSTGUG00000001948
SLC47A2	NA
SLC56A1	ENSTGUG00000000341
SMARCA5	ENSTGUG00000002408
SMCHD1	ENSTGUG00000010092
SNAI2	ENSTGUG00000010914
SNCA	ENSTGUG00000003065
SORT1	ENSTGUG00000017355
SOX2	ENSTGUG00000010554
SOX5	ENSTGUG00000011749
SOX9	ENSTGUG00000002882
SOX10	ENSTGUG00000010468
SOX13	ENSTGUG00000002931
SOX18	ENSTGUG00000007265
SPSB1	ENSTGUG00000003743
ST3GAL6	ENSTGUG00000013440
ST8SIA1	ENSTGUG00000011761
STAT3	ENSTGUG00000002600
STX17	ENSTGUG00000008839
STX3	ENSTGUG00000006244
STX7	ENSTGUG00000011601
STXBP1	ENSTGUG00000003117
SUFU	ENSTGUG00000010131
TBC1D16	ENSTGUG00000003143
TBX2	ENSTGUG00000007813
TBX3	NA
TBX10	ENSTGUG00000007382
TBX15	ENSTGUG00000013355
Tbx18	ENSTGUG00000012504
TCF7	ENSTGUG00000001295
TCF7L2	ENSTGUG00000010805
TDRD7	ENSTGUG00000001492
TFAP2A	ENSTGUG00000005713
TH	ENSTGUG00000009295
TIMP2	ENSTGUG00000015799
TIMP3	ENSTGUG00000010899
TMC6	ENSTGUG00000003385
TMCC2	ENSTGUG00000017499
TMEM51	ENSTGUG00000002519
TPCN2	ENSTGUG00000005328
TRAF6	ENSTGUG00000010139
TRAPPC6A	NA
TRIB2	ENSTGUG00000013089
TRIM2	ENSTGUG00000005081
TRPM1	ENSTGUG00000005474
TRPM7	ENSTGUG00000007440
TUB	ENSTGUG00000008407
TYR	ENSTGUG00000012899
TYRP1	ENSTGUG00000004704
UBE2V1	ENSTGUG00000008709
UBL3	ENSTGUG00000011687
UCHL1	ENSTGUG00000008638
UNC119	ENSTGUG00000006018
USP48	ENSTGUG00000002183
VAT1	ENSTGUG00000002854
VLDLR	ENSTGUG00000005386
VPS33A	ENSTGUG00000006195
VSX2	ENSTGUG00000012109
WDR91	ENSTGUG00000009190
WIF1	ENSTGUG00000006579
WIPF1	ENSTGUG00000008798
WIPF2	ENSTGUG00000002288
WIPF3	ENSTGUG00000002969
WIPI1	ENSTGUG00000004110
WNT1	ENSTGUG00000002678
WNT2	ENSTGUG00000005016
WNT2B	ENSTGUG00000017545
WNT3	ENSTGUG00000002021
WNT3A	ENSTGUG00000000229
WNT4	ENSTGUG00000017251
WNT5A	ENSTGUG00000007014
WNT5B	ENSTGUG00000012595
WNT6	ENSTGUG00000005662
WNT7A	ENSTGUG00000003752
WNT7B	ENSTGUG00000011806
WNT8A	ENSTGUG00000001171
WNT8B	ENSTGUG00000007673
WNT9A	ENSTGUG00000000225
WNT9B	ENSTGUG00000002017
WNT10B	ENSTGUG00000013327
WNT11	ENSTGUG00000013564
WNT16	ENSTGUG00000004641
ZBTB17	ENSTGUG00000002039
ZEB2	ENSTGUG00000011904
ZFYVE16	ENSTGUG00000017532
ZIC1	ENSTGUG00000008838

## Sheet: carotenoid
gene_name	ENSTGUG_Finch
APOD	ENSTGUG00000008991
BCO1	ENSTGUG00000004509
BCO2	ENSTGUG00000000294
BDH1L	NA
CD36	ENSTGUG00000002619
CYP2J19	ENSTGUG00000016903
CYP2J40	ENSTGUG00000009722
GSTA2	NA
PLIN1	ENSTGUG00000027170
PLIN2	ENSTGUG00000004399
RETSAT	ENSTGUG00000003630
SCARB1	ENSTGUG00000004988
StAR	ENSTGUG00000004778
STARD3NL	ENSTGUG00000005634
STARD4	ENSTGUG00000001003
STARD5	ENSTGUG00000016936
TTC39B	ENSTGUG00000004554
