# Supplementary material for: Molecular insights into region-specific sexual dichromatism: Comparative transcriptome analysis of red cheek pigmentation in zebra finches
Source: PLoS Genet. 2025 May 12;21(5):e1011693. doi: 10.1371/journal.pgen.1011693 (PMC12068594; doi:10.1371/journal.pgen.1011693)
Supplement: S3 File — (CSV) [file pgen.1011693.s009.csv]

gene_id
ADAMTS20	cluster_1
ATP2A1	cluster_1
CHKA	cluster_1
CPN1	cluster_1
CYP2J19A	cluster_1
DRD2	cluster_1
EDN3	cluster_1
GPM6B	cluster_1
PAX3	cluster_1
PAX6	cluster_1
PRKG1	cluster_1
RAB38	cluster_1
SFRP2	cluster_1
TBX2	cluster_1
TUB	cluster_1
ADCY2	cluster_2
APPL1	cluster_2
CHRM4	cluster_2
EDAR	cluster_2
KITLG	cluster_2
LYST	cluster_2
MYO5A	cluster_2
PAH	cluster_2
PRKAR2B	cluster_2
TPCN2	cluster_2
TRIM2	cluster_2
WIF1	cluster_2
AP1B1	cluster_3
BLOC1S3	cluster_3
CAMK1G	cluster_3
HPGD	cluster_3
L1CAM	cluster_3
LZTS1	cluster_3
ONECUT2	cluster_3
PLCD3	cluster_3
PLCD4	cluster_3
RETSAT	cluster_3
SEMA4C	cluster_3
SLC27A3	cluster_3
SOX9	cluster_3
WNT5A	cluster_3
APOLD1	cluster_4
NR4A1	cluster_4
NR4A3	cluster_4
RASGRF1	cluster_4
SFRP4	cluster_4
WNT11	cluster_4
WNT5B	cluster_4
ASIP	cluster_5
ATP7B	cluster_5
CHRM2	cluster_5
MYO7A	cluster_5
PRKG2	cluster_5
SLC7A11	cluster_5
ATP12A	cluster_6
BCL2A1	cluster_6
GREB1	cluster_6
IRF1	cluster_6
IRF4	cluster_6
PLCD1	cluster_6
PRKCQ	cluster_6
UNC119	cluster_6
BNC2	cluster_7
GPR143	cluster_7
KIT	cluster_7
MFSD12	cluster_7
SLC45A2	cluster_7
SOX10	cluster_7
SOX5	cluster_7
TRPM1	cluster_7
TYR	cluster_7
CXCL12	cluster_8
GYPC	cluster_8
ITGB1	cluster_8
PMCH	cluster_8
PROS1	cluster_8
RBPJ	cluster_8
SMCHD1	cluster_8
ST8SIA1	cluster_8
DCT	cluster_9
HPGDS	cluster_9
MC1R	cluster_9
MLANA	cluster_9
OCA2	cluster_9
PMEL	cluster_9
SLC24A5	cluster_9
SLC38A11	cluster_9
TYRP1	cluster_9
GAS1	cluster_10
PCSK1	cluster_10
PLIN2	cluster_10
SLC16A5	cluster_10
KCNN2	cluster_11
LDB3	cluster_11
PLCB4	cluster_11
PLCE1	cluster_11
PLP1	cluster_11
RBP7	cluster_11
SGCD	cluster_11
