# Supplementary material for: Molecular insights into region-specific sexual dichromatism: Comparative transcriptome analysis of red cheek pigmentation in zebra finches
Source: PLoS Genet. 2025 May 12;21(5):e1011693. doi: 10.1371/journal.pgen.1011693 (PMC12068594; doi:10.1371/journal.pgen.1011693)
Supplement: S4 File — (XLSX) [file pgen.1011693.s010.xlsx]

## Sheet: RNASeq summary
ID	FCG_2	MCR_3	MSG_3	FCG_3	FSG_3	MCR_1	MSG_1	FSG_1	MCR_4	MCB_1	MCB_2	MCW_1	MCW_2
seqID	Chuong555	Chuong557	Chuong558	Chuong559	Chuong560	Chuong561	Chuong562	Chuong564	Chuong649	Chuong651788	Chuong652791	Chuong653792	Chuong654787	sum	average	S.D.
total reads	40573963	40567583	46860296	36329115	33434416	38063696	46362581	35976019	38488747	46658970	50123852	51776822	45685862	550901922	4.23771e+07	5.62553e+06
aligned exactly 1 time	32706900	32454201	38385247	29092222	27458463	32034321	37657137	29241378	32425423	30546640	31446851	34514765	28756072	416719620	3.20554e+07	3.15715e+06
aligned >1 times	4928585	4965403	4849669	4389925	3487027	3390202	5402259	3955499	3295327	12767093	15187090	13579862	13833488	94031429	7.23319e+06	4.4752e+06
mapped reads	37635485	37419604	43234916	33482147	30945490	35424523	43059396	33196877	35720750	43313733	46633941	48094627	42589560	510751049	3.92885e+07	5.28211e+06
mapping rate	0.9276	0.9224	0.9226	0.9216	0.9256	0.9307	0.9288	0.9228	0.9281	0.9283	0.9304	0.9289	0.9322	12.05	0.926923	0.00341493

## Sheet: protein_coding_TPM
gene_id	chr	type	MCR_1	MCR_3	MCR_4	MSG_1	MSG_3	FCG_2	FCG_3	FSG_1	FSG_3	MCB_1	MCB_2	MCW_1	MCW_2
A1CF	6	mRNA	0.0429869	0	0.063953	0.0388321	0.115273	0	0.064098	0.0463716	0.0346123	0.0319378	0	0	0
A2M	1	mRNA	8.91524	1.78039	2.48451	12.5502	3.1143	4.42935	5.49125	14.7053	2.25064	3.75928	3.86385	1.66611	1.74029
A4GNT	9	mRNA	0	0	0	0	0.0446864	0	0	0	0	0	0	0	0
AAAS	29	mRNA	26.1715	12.0769	28.3929	24.9541	23.7444	13.2124	20.8648	27.7272	17.7909	29.3716	30.9531	20.5636	21.6817
AACS	15	mRNA	15.9095	13.2573	19.861	12.8048	21.8419	13.953	15.5858	20.0313	18.3317	9.14443	11.0994	15.4691	11.5511
AADAC	9	mRNA	1.92114	0.590241	1.37702	2.15471	0.760693	0.477613	1.71744	1.02452	0.886009	1.87225	1.68135	2.12815	2.12125
AADAT	4	mRNA	0.239279	0.52041	0.329182	0.266778	0.644795	0.746965	0.554562	1.07549	0.272089	0.94455	0.63559	0.0413549	0.0437985
AAGAB	10	mRNA	12.1565	11.8865	13.7618	10.5336	15.2314	12.8498	15.0425	11.3229	12.598	16.0743	14.6205	13.6412	12.7498
AAK1	22	mRNA	15.9633	35.4697	20.7539	20.3171	30.656	32.1823	30.1109	37.0502	33.2528	32.7836	54.691	43.4825	49.9824
AAMDC	1	mRNA	15.3767	6.96239	12.0604	17.9124	19.586	8.92322	18.8931	22.306	6.99425	15.4084	11.9526	12.6861	11.5344
AANAT	18	mRNA	1.23712	0.832523	0.884955	1.21629	0.409518	2.20553	0.772112	2.19514	0.964928	5.36876	4.62509	3.6472	9.25972
AAR2	20	mRNA	26.9793	21.7538	26.007	24.1769	22.2758	22.1746	20.1141	24.8796	20.9468	30.2047	25.9278	24.1618	23.7528
AARS1	11	mRNA	39.3291	53.1388	44.824	37.089	46.1195	43.4959	46.7454	57.5061	47.3952	58.3447	65.599	69.3183	64.8183
AARS2	3	mRNA	12.9621	14.2959	20.7728	12.3326	12.0623	9.89354	11.1035	18.2731	12.8332	19.504	16.2161	12.3408	11.9437
AASDH	4	mRNA	18.5218	11.0886	11.3101	18.4186	16.6511	20.7497	17.559	11.103	12.4895	12.1713	10.9281	12.7138	11.0331
AASDHPPT	1	mRNA	10.528	8.27928	5.27504	12.3672	7.80517	8.71407	6.28628	6.62637	9.39168	6.26503	5.74515	4.95227	4.46306
AASS	1A	mRNA	0.37661	0.572161	0.421081	0.46317	0.754815	0.140373	0.658428	0.254762	0.52367	0.203154	0.261267	0.167939	0.1394
AATF	19	mRNA	13.9034	19.0632	21.9903	15.3943	19.3506	12.9662	18.9612	15.1139	17.1013	22.8015	23.5573	17.402	17.6546
AATK	18	mRNA	1.31473	2.16433	2.54631	1.43744	1.7773	1.29238	1.28354	2.31016	1.5347	2.97869	2.73658	1.73233	2.10128
ABAT	14	mRNA	5.44821	3.41833	4.42626	5.9992	3.71898	3.56266	3.37932	5.1719	3.272	2.88529	3.0638	4.65988	4.34839
ABCA1	Z	mRNA	59.3745	53.706	45.1853	62.8553	33.3762	40.5818	38.8791	47.0019	47.5174	40.7203	37.7941	45.9193	50.5732
ABCA12	7	mRNA	126.005	158.488	134.024	130.933	131.516	132.514	149.357	149.18	118.41	126.446	124.068	165.617	192.55
ABCA13	2	mRNA	0	0.0300869	0	0	0	0.0104197	0.021879	0	0	0.0325051	0.0211481	0	0
ABCA2	17	mRNA	11.5047	14.0475	18.1657	10.2289	13.3779	11.3791	13.1345	13.8847	10.6511	21.4793	17.459	12.2181	15.6745
ABCA3	14	mRNA	17.0951	23.6073	20.346	16.5065	18.481	17.0697	18.5631	25.2667	17.0306	34.5743	28.7981	19.1583	25.1028
ABCA4	8	mRNA	0	0.0124594	0.0526616	0	0.0430905	0.0163403	0.0404199	0	0	0.0513836	0.053473	0	0.0461189
ABCA5	18	mRNA	13.7393	12.6717	10.6374	13.9114	13.2638	10.8774	12.0707	10.2577	11.3693	10.5101	9.70081	7.97876	9.88472
ABCA7	28	mRNA	1.11305	3.12319	5.55973	1.37854	5.55306	1.55246	4.12713	2.17799	3.06241	3.6132	4.354	2.30939	3.25597
ABCB1	2	mRNA	0.445568	0.84709	0.466119	0.334031	0.15889	0.826836	0.276656	0.442665	0.406633	0.16505	0.159204	0.25497	0.176393
ABCB10	3	mRNA	14.0202	13.6404	14.4608	11.4542	14.2144	13.9144	14.3412	15.5358	13.5782	12.3043	11.3469	13.0719	13.9215
ABCB11	7	mRNA	0.0269195	0.0130239	0.0330074	0.0547999	0	0	0	0.0285051	0.0235323	0	0	0.0674472	0
ABCB5	2	mRNA	1.31082	0.13087	1.6417	1.04072	1.3404	0.299294	2.5853	0.537836	0.0991046	1.0132	0.75186	1.24678	0.842666
ABCB6	7	mRNA	15.6863	24.0112	14.2548	13.8781	14.3471	12.6094	14.3106	14.7689	16.7942	28.2434	24.563	15.4385	18.465
ABCB7	4A	mRNA	43.928	43.2568	38.1465	45.3107	41.9237	44.3679	40.6215	45.9341	44.4768	41.5235	40.5263	48.3669	45.2732
ABCB8	2	mRNA	27.7218	34.8669	37.2591	26.442	32.7952	27.5619	30.9166	35.8751	38.9923	50.9108	51.1955	35.7372	39.9873
ABCB9	15	mRNA	6.71133	4.81731	7.17456	6.01941	6.21676	5.39264	7.0496	6.5446	3.85429	8.57325	6.99359	6.27414	7.17071
ABCC10	3	mRNA	6.01942	5.82387	5.98312	6.34098	5.64769	5.03919	5.81764	6.33568	5.31379	5.33071	4.35681	3.99996	3.60202
ABCC2	6	mRNA	0.601324	0.247751	0.590292	0.479326	0.495221	0.47909	0.346333	0.988768	0.296779	1.0483	0.764299	0.65101	0.745885
ABCC3	18	mRNA	26.7723	21.0733	19.6867	27.21	27.4593	14.7835	23.5761	29.3026	20.3259	19.7864	17.9243	17.252	14.9008
ABCC4	1	mRNA	11.7486	12.0439	12.7709	15.9902	8.80855	14.6153	20.9243	13.7959	16.1293	9.00643	3.1734	6.70601	8.57314
ABCC5	9	mRNA	48.5143	30.8934	46.7594	58.8732	34.3756	38.0097	31.6188	44.2895	22.2019	43.9888	38.3332	30.5648	35.2084
ABCC8	5	mRNA	4.14434	0.788243	4.67113	3.45178	0.28183	0.780816	0.99474	3.25762	0.196186	0.3862	0.404811	0.176405	0.4432
ABCC9	1A	mRNA	2.22266	1.43948	0.907123	2.90442	2.84986	1.24571	2.41435	2.36024	2.05845	1.21087	0.862957	0.90944	0.63818
ABCD2	1A	mRNA	3.9123	2.43717	2.76461	4.02764	2.74897	2.68115	3.32057	4.45738	2.25636	2.5262	2.2362	1.69826	2.24623
ABCD3	8	mRNA	186.071	153.122	152.174	191.601	165.994	193.249	160.8	167.779	171.358	113.396	101.755	121.593	112.957
ABCD4	5	mRNA	9.1422	6.08327	7.46597	8.43401	9.58145	6.01107	7.81673	7.00003	6.11475	7.35129	6.99273	7.10079	6.79929
ABCE1	4	mRNA	156.832	145.187	126.127	164.44	175.181	202.881	157.775	183.587	158.348	134.124	131.342	139.353	149.611
ABCF1	35	mRNA	18.7089	34.4802	29.5775	20.4605	35.2214	25.0088	29.3809	37.3091	30.507	52.1591	60.1805	36.1734	47.0392
ABCF2	2	mRNA	75.3937	85.5095	76.1615	75.912	84.2195	82.7886	85.0975	79.7807	92.0315	90.7621	93.2247	99.0123	97.8405
ABCF3	9	mRNA	21.3918	22.0238	24.787	19.7103	22.8782	17.2185	23.9728	24.638	18.4221	28.4511	30.0116	26.3602	25.9044
ABCG1	1	mRNA	9.15271	10.3755	9.98072	6.46491	4.78535	11.2262	7.81648	7.15349	6.38278	5.96152	5.37991	7.01191	7.40228
ABCG2	4	mRNA	0.0587103	1.34273	0.408655	0.165355	0.0615104	0.458235	0.268748	0.0896454	0.607466	0.11653	0.116285	0.0631688	0.10957
ABCG4	24	mRNA	0.0814181	0.370166	0.619071	0.132013	0.303246	0.263642	0.162936	0.934343	0.373221	0.11118	0.180941	0.141122	0.24904
ABCG5	3	mRNA	0	0.129094	0	0.201751	0.130994	0.190339	0.0664823	0.842084	0.377652	0.0406717	0	0	0.0493559
ABCG8	3	mRNA	0	0.037036	0	0.0347021	0.133517	0	0	0.224013	0.0720827	0	0.0649	0.0408764	0
ABHD10	1	mRNA	27.2227	12.8431	16.1923	24.9133	18.6116	30.4598	21.6637	15.9244	13.697	13.0023	15.7863	18.7701	17.259
ABHD12	3	mRNA	35.2666	34.9091	34.0999	34.2961	25.5392	25.2993	24.2018	38.9523	35.2086	29.3149	26.4931	28.195	26.2294
ABHD12B	5	mRNA	159.739	89.3186	134.558	125.508	89.4351	98.2398	118.805	106.898	94.124	162.09	176.155	166.392	162.151
ABHD13	1	mRNA	14.3363	13.1058	12.7234	13.9278	16.5919	17.0132	15.9714	15.515	13.6295	11.1918	11.3143	13.463	13.9966
ABHD14A	12	mRNA	20.1413	20.1474	14.9938	18.5824	11.4936	16.2341	12.8981	11.4165	20.3472	14.3205	17.5232	13.0663	14.1834
ABHD14B	12	mRNA	28.2622	55.956	55.0825	27.271	61.6494	61.9432	69.8156	29.4153	57.4141	31.9625	45.6391	47.9762	41.1394
ABHD15	19	mRNA	0	0	0	0.0762815	0.0309154	0	0	0.0769313	0	0	0	0.0490289	0.121536
ABHD17A	28	mRNA	80.9847	98.792	87.6985	85.4673	121.676	123.53	108.421	101.612	125.589	125.74	150.041	105.398	120.736
ABHD17B	Z	mRNA	25.3945	26.3038	23.3271	29.1105	15.8471	21.514	18.5902	15.1722	29.0271	26.8448	23.9788	27.3958	28.3986
ABHD17C	10	mRNA	15.0325	13.959	13.0468	14.0739	16.2584	14.8366	15.5525	16.074	13.0657	10.5713	9.44939	11.2743	12.1503
ABHD18	4	mRNA	12.9937	10.2907	10.7265	13.3263	10.9552	12.2242	10.9146	9.45839	11.3865	7.72609	7.11926	10.9256	9.2038
ABHD2	10	mRNA	54.6567	39.6233	32.7975	44.9258	37.2899	48.6304	44.9937	33.9191	40.847	28.084	7.10578	37.9157	38.784
ABHD3	2	mRNA	22.1747	23.1455	16.6291	23.6502	12.7489	34.8846	18.3046	20.7129	24.2073	17.8008	16.2188	21.0468	22.0398
ABHD5	2	mRNA	14.9292	14.5609	12.4223	17.2013	18.0973	18.3842	18.9423	18.3811	13.6635	10.2141	10.3554	13.1767	13.939
ABHD6	12	mRNA	23.1587	20.9969	25.9757	16.9262	14.1778	10.4881	16.3286	19.3908	15.9455	18.9342	18.8819	23.5118	23.9985
ABHD8	28	mRNA	0.222965	0.152294	0.0791547	0.153882	0.137463	0.096835	0.0943547	0.133629	0.221442	0.0675463	0	0.183504	0.208178
ABI1	2	mRNA	77.2464	75.3715	74.9061	85.0048	74.4205	75.6662	72.0328	90.2243	81.2957	69.3136	61.6902	84.5332	75.2056
ABI2	7	mRNA	13.3021	16.3839	16.4521	11.2635	15.4971	13.4083	14.5363	14.6277	15.573	12.0258	11.8508	12.1051	13.1299
ABI3	27	mRNA	0	0	0.165768	0	0.114075	0	0	0	0	0.0719229	0.117938	0.447198	0.21367
ABITRAM	2	mRNA	26.9251	19.8486	17.6876	27.658	27.9238	28.8688	31.4335	25.0418	25.5595	26.2919	34.0988	35.0313	26.112
ABL1	17	mRNA	27.6062	33.9418	29.145	24.2637	26.3863	24.2102	26.4326	29.0749	24.5299	31.2207	29.9147	22.2482	25.6067
ABL2	8	mRNA	8.14478	6.45485	6.11134	5.90668	6.6671	4.72012	6.07967	5.36881	4.84257	4.55256	4.38564	4.23269	4.37095
ABLIM1	6	mRNA	17.481	18.4126	14.5128	18.4459	24.776	11.5666	16.3673	15.1031	17.3003	11.3152	11.5609	13.0303	8.75901
ABLIM2	4	mRNA	7.78512	2.69732	6.12936	5.72068	4.3747	5.47113	5.98334	5.07452	2.97265	5.68421	4.79238	6.31089	5.90488
ABLIM3	13	mRNA	9.28348	6.05053	9.70369	8.37943	3.20819	3.77042	4.85811	10.2502	4.10196	8.96736	7.65381	5.85417	9.70046
ABR	19	mRNA	35.1269	41.5226	43.268	28.5188	25.5739	20.2298	29.1636	36.3729	27.8817	31.6952	35.9082	36.4506	43.73
ABRA	2	mRNA	0.0371882	0.171503	0.122751	0.539402	0.346127	0.345364	0.346513	1.07327	0.0465455	0.126536	0.103052	0.45365	0.487159
ABRACL	3	mRNA	36.2284	35.0851	38.5906	34.8885	33.727	42.8655	35.4549	22.3329	36.4918	40.0406	35.4552	38.4728	32.4356
ABRAXAS1	4	mRNA	26.9648	27.6137	21.1524	26.5828	26.7236	25.973	26.2817	17.2613	38.3665	16.5421	17.9035	26.5121	21.5311
ABRAXAS2	6	mRNA	22.7661	14.6829	16.2583	26.5155	21.1308	24.3922	22.8597	22.3403	16.8564	14.5268	14.1407	19.2053	19.8608
ABT1	31	mRNA	26.1239	30.5082	32.6309	26.5626	24.4435	25.5353	24.1938	27.1994	32.6983	35.051	36.8063	30.399	31.0536
ABTB1	12	mRNA	19.7987	15.6105	19.4304	17.6377	15.2749	17.0749	15.7198	19.4366	13.0785	14.8365	13.7396	15.8305	16.7284
ABTB2	5	mRNA	32.4715	44.7702	28.5645	29.8875	38.6049	36.8349	38.7339	33.1586	32.3272	33.3169	35.453	31.7687	34.2336
ACAA1	2	mRNA	53.9522	52.6323	54.3039	53.4849	45.1471	62.6175	49.2918	63.2101	50.656	47.1656	47.3834	64.6104	65.7694
ACAA2	Z	mRNA	117.876	96.7411	91.3418	100.525	46.8829	48.3267	49.0521	27.4013	110.388	95.6728	100.226	124.569	109.442
ACACA	19	mRNA	10.9086	12.1314	19.4755	10.2543	11.4269	7.74158	10.9025	14.2208	9.91925	22.7243	21.4479	13.4049	16.9502
ACACB	15	mRNA	0.228	0.187189	0.378128	0.199345	0.0272735	0.110605	0.266124	0.470552	0.0407315	0.281205	0.156921	0.0472075	0.0591043
ACAD10	15	mRNA	11.2991	8.81809	11.0267	11.4228	11.402	7.41283	12.9348	10.1371	6.9777	14.3709	10.5722	10.2566	10.863
ACAD11	2	mRNA	17.1323	13.4801	12.173	15.3159	13.4026	12.0771	13.4824	10.9077	11.359	15.0156	13.3419	11.1813	10.5236
ACAD8	24	mRNA	4.57552	5.09206	5.5858	4.60326	4.67438	4.20039	5.03461	5.30702	3.49312	7.41014	6.61524	4.40634	4.52865
ACAD9	12	mRNA	109.457	71.2908	116.184	89.4367	79.2252	108.721	104.594	86.9263	60.4578	112.748	106.106	126.643	118.186
ACADL	7	mRNA	147.903	169.124	125.529	139.852	152.288	227.433	172.757	163.288	152.221	157.787	174.652	226.487	217.682
ACADM	8	mRNA	75.2046	70.3299	63.6742	81.4576	69.0598	81.1618	76.276	70.9933	78.5263	67.6565	67.0927	82.2095	62.4005
ACADS	15	mRNA	16.493	22.9845	32.2116	14.8502	25.4438	24.541	25.4875	19.4142	19.7783	28.8337	25.3758	21.9435	22.8494
ACADSB	6	mRNA	7.89254	11.2063	10.8964	7.14723	9.42256	10.6675	10.0095	13.8121	12.12	11.6608	9.46816	6.97879	6.11162
ACADVL	32	mRNA	19.9037	19.9872	13.6597	20.1698	11.5174	10.608	14.118	23.5336	15.3424	36.7837	28.0414	12.8983	25.4734
ACAN	10	mRNA	1.16386	0.488033	1.87412	1.27846	0.712899	0.574693	1.0205	1.21655	0.373419	0.6853	0.666274	0.455974	0.391406
ACAP1	32	mRNA	2.22449	1.05884	1.02682	3.06848	1.78287	0.88965	1.29469	4.31444	0.732654	4.82029	5.26405	3.8496	4.50448
ACAP2	9	mRNA	41.0767	39.8659	29.2165	39.0962	37.3695	42.0765	39.7877	31.0041	39.593	27.5833	25.713	34.7288	31.9156
ACAP3	21	mRNA	3.74004	5.81433	6.92075	4.08452	6.54733	5.07585	4.88777	5.86771	5.77261	5.96402	5.6371	4.42951	4.36855
ACAT1	1	mRNA	38.398	43.4693	42.2171	35.2764	33.556	35.0933	30.7431	31.3634	42.5476	46.2448	44.8029	46.1238	43.0049
ACAT2	3	mRNA	50.235	47.0457	62.1068	39.8275	55.2874	75.0861	51.785	41.3086	44.503	87.2474	66.9862	50.1834	46.9334
ACBD3	3	mRNA	34.5714	44.5206	34.501	40.0282	47.2881	50.76	49.9605	37.3391	42.9205	34.8636	38.6101	41.6152	41.445
ACBD4	27	mRNA	6.32957	8.06902	10.0834	6.56138	7.40434	6.36121	6.8006	6.01696	7.66879	13.8734	10.7584	7.13422	8.55449
ACBD5	2	mRNA	67.8909	41.0196	51.7579	53.8507	42.2155	47.8282	45.5354	43.2107	36.9332	44.2129	38.7708	40.5536	42.7327
ACBD6	8	mRNA	34.3402	32.4459	29.3096	35.3963	37.5475	41.5967	39.9556	38.3516	32.462	34.816	36.4997	38.8549	39.4425
ACBD7	2	mRNA	11.5502	10.5438	25.9194	8.61016	26.6097	9.50668	32.0374	6.64573	8.1516	17.9121	13.921	12.811	11.6131
ACCS	5	mRNA	3.67534	3.25502	4.30178	2.96442	3.46157	2.62311	2.97236	4.01885	3.3356	3.31866	2.93065	2.36987	2.42628
ACE	27	mRNA	1.30589	1.01773	0.698368	1.39566	0.624384	0.837959	0.740377	1.39601	0.736196	0.918291	1.42841	1.85612	1.58539
ACE2	1	mRNA	0	0	0	0.04938	0	0	0	0	0	0.0738054	0	0	0.0664407
ACER1	28	mRNA	225.1	285.785	301.258	269.815	260.372	457.016	354.299	344.674	348.762	409.498	470.276	535.272	567.415
ACER2	Z	mRNA	0	0.172565	0.22636	0	0	0	0.0997229	0.0748394	0	0.135401	0.132992	0	0
ACER3	1	mRNA	22.3252	41.932	22.3506	20.8843	30.9693	41.6007	32.8035	20.3381	34.3823	18.4925	18.0311	25.889	22.1835
ACHE	32	mRNA	0.0837671	1.53031	0.451299	0.205475	0.721736	0.240705	0.657629	0.217618	0.765491	1.56758	0.963222	0.709589	1.04817
ACIN1	36	mRNA	12.7073	15.4924	27.7375	13.8329	19.2325	14.8487	14.9027	15.7628	14.0331	33.9197	37.7657	24.5819	27.0457
ACKR2	2	mRNA	0.622194	0.594754	0.528055	1.0225	0.487675	0.483745	0.470424	2.26014	0.701694	0.964406	0.777429	1.16779	0.876215
ACKR3	7	mRNA	66.6701	29.5711	49.4729	56.4645	51.7747	50.8559	63.7524	42.7857	34.9919	40.1673	30.9346	33.4814	28.7919
ACKR4	2	mRNA	6.76831	2.08223	4.48705	7.84499	2.26761	2.33729	4.50504	2.94439	2.95803	2.16005	2.43548	4.06275	3.19993
ACLY	27	mRNA	137.638	84.9538	122.549	97.9063	80.0362	71.4581	83.9034	87.872	73.344	125.511	119.008	134.009	128.152
ACMSD	7	mRNA	0	1.76521	0.571725	0	0	0	0	0	0	0	0	0	0
ACO1	Z	mRNA	45.0475	37.655	40.3545	35.2527	25.9496	32.3801	27.7612	26.5634	37.2946	28.3086	31.9716	44.3534	48.4282
ACO2	1A	mRNA	192.871	159.288	129.492	180.38	154.133	191.993	156.007	152.051	180.986	141.181	145.005	190.109	160.844
ACOD1	1	mRNA	0.118986	0.416283	0.363521	0.2564	0.414728	0.127525	0.213802	0.26837	0.918657	0.556374	0.443233	4.58406	3.76874
ACOT11	8	mRNA	15.4799	12.8469	17.1048	11.8587	9.85072	13.1424	11.4966	10.9804	8.55362	12.1822	11.8833	15.052	17.6115
ACOT12	Z	mRNA	0.0462978	0.24571	0.596824	0.187932	0	0.205657	0	0	0.167757	0.103085	0.20183	0	0
ACOT13	2	mRNA	38.7645	33.7722	38.7871	35.0933	28.9328	45.2283	31.3101	30.5159	40.669	40.5537	39.4278	45.2967	39.509
ACOT7	21	mRNA	72.6589	84.2136	53.5396	65.3023	58.623	62.1805	61.468	59.4635	74.6866	84.3277	87.3056	68.9431	77.0866
ACOT8	20	mRNA	22.3733	18.8475	20.8274	28.0059	30.1313	20.8373	23.8498	23.906	25.7372	34.192	32.4297	26.7167	26.123
ACOT9	1	mRNA	11.4402	7.31866	10.4643	10.9438	7.26142	6.23415	6.14523	7.50485	7.74233	5.11225	5.65781	7.41368	5.44864
ACOX1	18	mRNA	64.7687	49.8808	57.0668	54.9636	38.3552	49.9079	47.9075	52.6029	43.6637	51.8612	50.3102	63.7664	63.6867
ACOX2	12	mRNA	44.588	41.2989	45.5059	43.5074	48.3626	55.9039	53.5681	44.3128	43.8467	47.2349	44.415	58.7335	58.0298
ACOX3	4	mRNA	11.2969	8.39863	7.88232	8.16918	12.9804	9.108	11.4203	5.75028	8.67242	4.71406	5.05564	6.83572	4.95786
ACP1	3	mRNA	104.733	91.6967	81.4118	109.67	88.1054	98.5894	87.2359	82.6811	114.947	76.4169	73.4691	107.715	88.9266
ACP2	5	mRNA	20.6849	19.6758	25.775	22.5565	25.2292	20.5447	21.6568	25.8245	27.484	18.2677	16.4421	18.8685	17.1856
ACP5	30	mRNA	2.393	3.90856	2.78858	2.54456	1.76874	1.14403	0.980167	3.46667	4.34531	1.50261	1.70277	0.299461	0.699173
ACP6	1	mRNA	56.9603	52.6263	62.3391	59.3828	51.1881	64.6486	53.3205	79.6565	49.6623	57.1235	76.935	77.3835	77.9403
ACSBG1	10	mRNA	1.17705	0.294826	1.05007	1.12133	0.770813	0.760313	0.804441	0.485998	0.460702	0.77828	0.581128	0.446382	0.313139
ACSBG2	28	mRNA	13.0913	16.769	10.6336	14.903	19.0482	16.7348	17.1074	13.1132	15.0962	10.4372	13.5758	14.5689	13.2193
ACSF2	18	mRNA	18.5841	12.1538	10.7013	13.432	24.4644	21.4888	30.3285	11.6388	12.9748	28.0068	26.4124	17.2212	16.3624
ACSF3	11	mRNA	7.7721	7.60905	6.91328	8.0028	5.00589	4.52493	5.84639	10.2054	6.4672	7.69732	9.42174	9.80728	11.296
ACSL1	4	mRNA	80.1735	52.9644	60.0596	63.7415	41.7906	59.2006	51.4635	52.475	50.9453	47.745	43.5825	57.6445	54.6862
ACSL3	9	mRNA	58.8029	75.8004	57.9946	82.2155	88.499	121.187	104.144	81.6007	89.3641	60.2487	58.4824	75.8808	74.8859
ACSL4	4A	mRNA	24.8813	15.4023	11.6268	19.237	14.1179	22.8606	17.218	14.893	14.7645	12.1297	10.9227	10.3999	9.69976
ACSL5	6	mRNA	28.0612	8.66276	17.4066	21.1661	5.82738	9.55113	9.94028	18.8812	7.90241	18.2571	16.4717	20.5416	21.7299
ACSL6	13	mRNA	0.771963	0.0982922	0.645	0.807722	0.332233	0.232638	0.842962	0.424784	0.147091	0.677607	0.693238	0.80495	1.35214
ACSS1	3	mRNA	6.98675	3.38268	4.81138	8.31867	3.46816	4.61036	4.49691	5.41165	2.91889	3.80375	3.88622	3.76915	3.21688
ACSS2	20	mRNA	21.9241	18.1792	24.6561	16.2995	11.8877	10.792	15.1513	25.5839	16.1061	23.5758	22.0324	24.8877	22.5511
ACSS3	1A	mRNA	0.88212	1.16803	1.58826	1.06077	0.801514	1.14374	0.646747	0.892484	1.5847	0.427281	0.289055	0.310598	0.223871
ACTA1	3	mRNA	55.9906	29.5709	104.102	68.9599	13.7702	54.0039	28.3048	68.6294	11.1786	59.2604	43.8433	26.8413	23.1904
ACTA2	6	mRNA	85.5874	36.6336	90.2076	85.1652	38.8285	50.5062	38.0835	54.4285	36.2891	28.8157	32.5782	28.0943	19.109
ACTB	14	mRNA	2206.07	2710.44	1947.61	2394.13	2237.09	2549.47	2335.26	2720.9	2529.51	2889.78	3230.54	2904.04	2925.7
ACTC1	5	mRNA	1.15791	0.687343	2.62129	5.44828	0.473331	0.780764	0.0878948	9.83554	0	2.02149	1.03416	0	0
ACTG1	18	mRNA	624.533	706.43	773.507	569.721	714.485	539.366	651.607	809.959	532.654	1062.62	1044.32	626.026	795.607
ACTG2	22	mRNA	40.6278	29.5895	92.4592	23.6387	11.1303	27.3811	17.8508	16.5677	8.33897	46.7713	38.1938	18.343	19.5719
ACTL10	20	mRNA	0	0	0.0802547	0.0796147	0	0	0	0	0	0.148313	0.338842	0.0915511	0
ACTL6A	9	mRNA	30.1897	37.4515	54.4249	32.9565	50.912	42.1211	44.0786	42.1014	40.5074	35.5862	37.3564	38.9689	37.5728
ACTL6B	32	mRNA	2.12479	2.60911	2.76182	2.61078	4.29988	3.29727	2.47443	2.77635	2.77957	3.28433	3.99733	2.51836	2.87544
ACTN1	5	mRNA	208.217	144.23	211.977	174.146	154.786	156.563	148.739	156.974	149.106	138.861	135.846	169.305	147.237
ACTN2	3	mRNA	0.303125	0.430469	0.11452	2.56462	1.61574	1.78291	2.1815	4.76536	0.323633	0.250044	0.74704	1.246	0.877851
ACTN4	34	mRNA	79.1917	111.928	117.418	76.2345	97.1528	75.6699	93.0823	104.89	80.9491	145.817	128.693	86.7743	130.625
ACTR10	5	mRNA	99.7247	67.0482	66.593	89.7951	70.7678	62.5407	68.991	83.0021	74.0247	83.8173	74.1615	70.2683	59.2909
ACTR1A	6	mRNA	108.894	117.338	92.9655	105.31	111.482	116.667	113.522	103.647	117.853	97.4687	102.36	124.467	111.8
ACTR2	3	mRNA	120.905	107.112	103.181	130.497	104.067	117.117	106.496	106.588	116.477	79.399	79.8918	102.712	95.3974
ACTR3	7	mRNA	187.354	162.225	152.468	191.436	166.461	200.045	163.533	144.825	186.465	131.4	132.779	181.116	167.16
ACTR3B	2	mRNA	31.6123	47.2123	27.7351	37.3077	48.9151	61.7427	48.7787	53.6085	60.5853	42.344	39.8607	46.4089	45.1861
ACTR5	20	mRNA	22.8594	23.1094	21.7964	23.0798	23.936	24.5674	22.1614	20.1229	27.3891	24.5573	24.2816	22.7067	21.0405
ACTR6	1A	mRNA	38.7501	31.5805	34.9082	39.385	42.2512	44.8392	44.1026	42.7872	46.5584	35.0629	31.4753	30.3568	29.0935
ACTR8	12	mRNA	28.8593	34.9713	29.4453	29.423	35.1329	37.8101	36.9527	30.8693	35.8508	30.1732	26.1326	28.3903	27.232
ACVR1	7	mRNA	98.2564	141.01	92.1315	96.0731	116.821	112.787	115.337	94.188	113.937	95.7379	98	113.052	111.109
ACVR1B	29	mRNA	40.7422	50.8242	55.4542	39.7914	54.264	43.3328	49.522	59.1847	39.6076	59.3389	51.7323	40.1741	50.545
ACVR1C	7	mRNA	0.774139	0.77177	1.35101	0.798513	0.158729	0.543991	0.420407	1.43313	0.0962148	0.966632	0.795646	0.155787	0.457969
ACVR2A	7	mRNA	34.4892	45.3674	55.0685	27.1759	41.7135	29.4205	41.5724	33.8075	34.5525	37.7837	38.1138	40.1768	43.2959
ACVR2B	2	mRNA	0.808023	0.878024	0.989269	0.840861	0.866347	0.716761	0.947779	1.11192	1.04884	0.516436	0.525108	0.652933	0.589787
ACVRL1	29	mRNA	12.4427	9.82085	15.4827	12.5245	10.9786	13.132	12.7659	16.3856	7.50682	14.6731	12.4699	9.88947	13.3104
ACYP1	5	mRNA	19.2821	22.7133	23.2153	14.8736	12.3332	24.2049	14.6208	19.785	22.9536	17.2884	14.493	8.83221	7.09583
ACYP2	3	mRNA	28.0454	26.2507	21.9897	22.5752	20.3454	24.7009	17.7322	18.7616	35.8324	19.3794	19.4009	21.9373	20.1953
ADA	20	mRNA	7.07594	4.74582	6.81364	6.57779	5.44774	4.53406	5.64073	13.0701	4.54096	9.98863	7.4605	6.4695	5.82026
ADA2	1A	mRNA	1.74043	2.16059	1.03006	1.91129	1.92235	1.83985	1.29049	1.13472	2.37034	0.244859	0.759022	1.54155	1.66761
ADAD1	4	mRNA	0.521339	0.164735	0.822905	0.307623	0.55109	0.26748	0.258996	0.652774	0.238231	0.505666	0.369726	0.203755	0.162769
ADAL	10	mRNA	15.2894	8.33451	8.73823	14.8384	12.4215	11.2641	13.2206	9.75835	10.846	6.54022	7.22369	7.92343	6.42129
ADAM10	10	mRNA	99.2373	102.415	79.4624	99.9971	97.3861	94.7447	102.974	72.779	106.921	55.8377	53.742	72.6917	70.9803
ADAM11	27	mRNA	2.64226	5.85242	5.13978	2.41251	4.9346	2.89167	4.91996	1.86701	6.13595	5.6643	5.80697	3.57039	4.60964
ADAM12	6	mRNA	2.24	4.36908	2.37751	2.59753	2.61757	5.51467	2.87846	2.97637	3.36684	2.36978	1.5333	0.821268	1.31909
ADAM15	25	mRNA	19.108	24.184	17.9179	20.5375	24.9034	24.9804	26.4104	25.6069	20.9062	38.4047	37.1431	20.8139	30.9921
ADAM17	3	mRNA	39.2768	28.4637	32.021	34.2502	28.9888	32.2298	31.4584	37.1354	28.3586	25.5149	23.8316	28.4145	25.2466
ADAM19	13	mRNA	6.79795	5.93073	4.20309	5.99814	4.59127	10.0077	6.29694	3.81131	3.86997	2.93686	3.17442	3.53953	3.95182
ADAM22	2	mRNA	3.66833	3.84781	3.00556	3.76893	3.75782	3.79831	4.48316	5.15699	3.55788	1.54278	1.406	1.10716	0.905805
ADAM23	7	mRNA	4.89443	8.99727	4.12777	4.79889	2.93396	4.8301	3.57594	11.8187	8.55553	7.68979	5.92922	3.79032	5.80641
ADAM28	22	mRNA	4.47681	1.79543	5.32383	4.65019	1.88607	2.00281	2.91164	2.08646	1.71237	4.97608	5.57212	4.11164	4.57911
ADAM33	4	mRNA	3.88042	5.05711	4.64999	6.36164	5.56557	3.67489	4.86526	8.03818	4.8546	6.31947	8.25201	4.76601	5.26456
ADAM8	6	mRNA	2.04961	1.46514	2.06309	2.04778	1.25402	1.39593	1.03038	2.56695	1.4017	3.46858	3.57595	1.99239	2.12946
ADAM9	22	mRNA	45.0252	48.2145	45.0956	39.3927	39.2701	53.3327	46.1828	45.0173	36.9369	64.9871	57.7584	50.6454	64.9658
ADAMTS1	1	mRNA	30.6642	12.2831	16.8368	21.6479	19.9534	37.5781	25.9061	20.9125	8.53962	32.5135	29.8513	16.0126	13.3229
ADAMTS10	28	mRNA	9.1336	14.2616	13.3726	9.01757	15.9033	13.2685	13.9489	10.4466	12.2991	16.3	12.2449	7.09841	9.57334
ADAMTS12	Z	mRNA	4.89939	4.47024	3.83061	5.26562	3.58952	2.00713	3.00031	3.26245	4.04089	1.51614	1.46823	1.83339	1.67194
ADAMTS13	17	mRNA	8.36806	8.0299	9.33779	8.98475	12.0049	14.5871	11.9895	16.2892	7.50349	6.84889	8.36829	9.28076	8.12188
ADAMTS14	6	mRNA	4.76681	4.39384	6.25434	4.3875	4.4567	2.8647	4.4113	4.90462	4.30528	5.23006	4.22702	2.56058	3.09056
ADAMTS15	24	mRNA	6.90791	3.02594	3.17787	4.83073	2.31134	1.89294	3.46478	3.43291	1.80412	1.74696	2.07671	1.11273	1.13463
ADAMTS17	10	mRNA	4.2559	5.62769	5.85	5.42173	5.80301	5.01202	6.94448	6.81897	3.41647	4.4869	3.83936	2.69654	3.58637
ADAMTS18	11	mRNA	4.23614	3.24414	5.47669	3.98805	5.27276	5.76931	3.82871	4.05512	3.18401	5.96436	5.02868	2.26053	1.88823
ADAMTS19	Z	mRNA	1.20316	1.58488	1.29838	0.784711	1.05488	0.93798	1.16752	1.02881	1.73004	1.02375	0.776313	0.367925	0.655957
ADAMTS2	13	mRNA	9.66849	6.96347	6.02617	9.7586	7.84367	4.81613	6.90942	10.4294	6.06133	5.99479	5.29184	3.87452	2.48874
ADAMTS20	1A	mRNA	0.409443	0.134338	0.671532	0.450407	0.510006	0.322916	0.131248	0.291941	0.284047	0.121796	0.119629	0.0325384	0
ADAMTS3	4	mRNA	5.33658	4.99351	4.4372	4.78694	7.78215	3.93191	3.7729	6.36942	5.29203	4.07047	4.87959	4.04237	3.75103
ADAMTS5	1	mRNA	9.88838	9.01086	7.71228	13.3967	14.6696	7.86519	10.5496	13.5143	13.8279	7.31928	7.27957	5.67194	5.30873
ADAMTS6	Z	mRNA	0.520375	0.44261	0.539921	0.50471	0.316935	0.114816	0.293795	0.207703	0.576182	0.166558	0.177349	0.544854	0.500639
ADAMTS7	10	mRNA	5.18816	3.9098	5.41241	5.6584	5.79642	2.28102	3.73182	7.55986	4.08537	6.59794	5.39905	2.84511	3.20108
ADAMTS8	24	mRNA	2.99983	1.23427	3.73534	2.07551	1.47732	1.32816	1.1079	2.22556	1.14404	2.61237	2.01813	1.0049	1.55523
ADAMTS9	12	mRNA	12.9657	11.5665	13.8425	10.4187	10.3318	9.28282	9.63134	9.88885	8.69092	9.93552	9.38589	5.63546	5.90101
ADAMTSL1	Z	mRNA	2.94197	1.94117	2.93073	2.21749	1.46209	1.23382	1.09539	1.80645	2.07103	1.70179	1.6351	1.55005	1.33736
ADAMTSL2	17	mRNA	6.7461	6.73681	14.4878	6.73483	5.27182	3.86923	5.5083	8.10495	5.60517	5.54804	6.35523	3.07869	3.77348
ADAMTSL3	10	mRNA	1.75781	0.789063	2.66827	1.52004	0.963527	1.73583	1.2516	1.75748	0.824743	1.72798	1.3727	0.72569	0.675669
ADAMTSL5	28	mRNA	8.79703	6.68093	23.6776	7.56925	9.06851	6.82902	8.64139	6.90455	6.55603	18.0368	14.674	7.65965	8.59356
ADAP1	14	mRNA	5.36892	7.10159	4.15882	3.25802	4.61781	4.30999	4.39955	3.37021	6.14441	5.84388	4.70001	6.4348	6.21383
ADAP2	18	mRNA	0.437627	0.59926	0.647649	0.871332	0.422623	0.449899	0.321688	0.326965	0.466462	0.683046	0.486688	1.09771	1.06201
ADAR	25	mRNA	18.926	16.887	20.9873	21.899	18.4385	16.5432	17.708	26.0625	17.0618	17.5809	15.0671	20.4957	21.4919
ADARB1	7	mRNA	22.2639	21.4411	33.9236	22.7676	24.1673	23.3148	21.1903	32.0854	21.5138	29.751	24.7564	17.4223	21.1626
ADARB2	2	mRNA	0.0830633	0.178166	0.152473	0.0113731	0.143442	0.145383	0.334683	0.092745	0.12511	0.0749388	0.0407577	0.0643509	0.0592105
ADAT1	11	mRNA	23.1839	25.3706	17.8744	22.8029	23.6769	33.0727	29.8781	21.1078	24.4949	15.8842	15.3279	28.459	26.2403
ADAT2	3	mRNA	12.5626	13.7797	15.5434	13.9625	16.9714	20.7037	16.9087	11.199	13.6778	14.0842	16.5255	19.6692	17.8936
ADCK1	5	mRNA	11.2272	7.24288	6.68756	10.5212	4.93594	6.76822	3.88021	7.71166	6.02103	3.55928	4.84674	9.07695	4.78502
ADCK2	1A	mRNA	19.6633	25.4221	18.0055	19.6616	22.1256	23.3288	20.9419	20.7465	29.938	17.5531	18.7932	21.7053	18.9029
ADCY1	2	mRNA	0.114316	0.134654	0.22611	0.0523566	0.113675	0.380067	0.0875151	0.304801	0.0698465	0.109603	0.0806949	0.0598078	0.0607337
ADCY2	2	mRNA	5.88701	6.78693	6.84235	7.40774	11.2118	5.18043	5.73857	5.86237	12.4249	3.24575	3.14891	2.9535	2.89277
ADCY3	3	mRNA	3.6432	2.80136	6.96725	3.08703	2.90505	3.33577	3.07075	2.09039	2.08699	12.3446	7.21638	2.81795	4.93421
ADCY5	7	mRNA	6.57813	7.16784	6.76264	6.15537	8.23616	5.0501	7.43561	6.51947	7.36291	5.46137	5.19593	5.53954	5.75491
ADCY6	29	mRNA	11.1878	16.285	16.2237	11.8635	15.9758	12.3176	13.2943	14.5619	14.455	19.2297	16.72	9.47322	12.3024
ADCY7	11	mRNA	33.7458	37.4734	48.7888	30.9179	41.2955	46.2184	47.7487	34.5398	39.2319	34.9606	29.5319	35.1009	37.9153
ADCY8	2	mRNA	0.247554	0	0.133999	0.0934371	0.119377	0	0	0.115895	0.0903298	0	0	0	0
ADCY9	14	mRNA	15.1746	23.478	20.7215	12.4304	15.6089	15.9789	17.7438	13.0205	13.8144	16.4773	14.5481	15.5546	18.9597
ADCYAP1	2	mRNA	0.32004	0.162021	0.403212	0.241066	0.106336	0.12827	0.032368	0.731624	0.262406	0.171584	0.247499	0.247075	0.184377
ADCYAP1R1	2	mRNA	1.3016	0.416074	0.443469	1.24925	0.28299	0.574429	0.365374	0.684855	0.43768	1.02184	0.805673	0.304942	0.232557
ADD1	4	mRNA	51.7562	65.3596	53.8799	52.8515	62.8359	54.4164	58.2049	53.0817	59.4212	43.8226	39.9867	55.7426	47.2097
ADD2	22	mRNA	0.0879143	0.108548	0.394638	0.135419	0.375833	0.209973	0.568208	0.10246	0.257943	0.103538	0.259613	0.193035	0.106007
ADD3	6	mRNA	49.8466	55.3465	30.286	57.386	58.5956	73.0623	63.5319	62.3185	61.5214	26.9337	27.5745	38.88	38.4114
ADGB	3	mRNA	1.90665	0.413731	2.15489	0.880445	1.25985	0.60104	0.963943	0.903134	0.30166	0.739642	0.696356	0.470513	0.598324
ADGRA1	6	mRNA	0.786961	0.338975	0.561321	0.627081	0.417156	0.825637	0.281866	0.460781	0.265714	0.262066	0.251055	0.090228	0.172296
ADGRA2	22	mRNA	9.31429	9.15366	12.9051	9.97072	8.58188	9.24333	8.86075	13.7006	7.46009	12.5325	9.38557	4.58338	5.86908
ADGRA3	4	mRNA	33.2629	24.7043	26.4742	31.9738	32.3725	33.307	30.1189	27.5109	29.6961	20.6416	20.7197	26.51	22.9112
ADGRB1	2	mRNA	0.573895	0.33896	0.591587	0.460952	0.406389	0.322793	0.339969	0.298866	0.268123	0.14162	0.171038	0.280108	0.139524
ADGRB2	23	mRNA	0.228563	0.246833	0.580322	0.274591	0.896017	0.358522	0.701192	0.536002	0.329722	0.449519	0.559637	0.228941	0.292544
ADGRB3	3	mRNA	0.446345	0.401971	0.1196	0.0802631	0.0781938	0.134467	0.209778	0.0691486	0.128158	0.107684	0.0298094	0.110197	0.0654626
ADGRD1	15	mRNA	5.06742	7.38078	8.8069	4.69054	5.45816	5.2731	5.33509	6.1043	4.50792	4.04376	3.42159	2.68341	2.26169
ADGRD2	17	mRNA	0	0	0	0	0.0322026	0.0283857	0	0.0443125	0	0.0293096	0	0.0389845	0
ADGRF4	3	mRNA	19.6948	10.7351	15.4741	17.8707	6.87805	11.7152	11.2912	18.3099	11.4793	21.2341	17.1899	15.5699	19.7569
ADGRF5	3	mRNA	2.85447	2.0812	1.77565	3.19006	2.28884	2.84	2.83156	3.46295	1.73672	1.19294	1.1643	1.78724	1.17709
ADGRG1	11	mRNA	74.5357	50.8223	81.1003	64.1577	50.499	35.9246	47.1374	53.1736	49.6144	46.7475	46.6513	54.7804	48.1911
ADGRG2	1	mRNA	3.063	0.93571	1.68296	3.71036	1.48452	1.42289	1.34814	3.15154	1.19117	1.43485	1.13629	1.34897	1.19922
ADGRG3	11	mRNA	1.74324	0.443894	0.750269	1.54238	0.637017	0.326242	0.625703	0.850061	0.793217	1.19882	1.10975	0.29628	0.327995
ADGRG4	4A	mRNA	0	0	0	0	0	0	0.0267771	0	0	0	0.0173188	0	0
ADGRG6	3	mRNA	44.4374	42.1991	42.8544	40.2799	39.7157	41.8438	38.6104	36.9569	43.6516	29.6092	27.7647	33.4508	33.0978
ADGRL2	8	mRNA	33.0508	35.249	28.2422	31.1044	31.374	29.62	35.6577	36.7746	29.7448	31.8019	26.1562	30.4208	34.7378
ADGRL3	4	mRNA	3.00533	2.94607	2.83556	2.37395	2.19973	2.43727	3.07118	2.06657	2.0941	2.38999	2.16619	2.47275	2.34348
ADGRL4	8	mRNA	7.86146	4.5903	4.85636	7.92754	4.23992	5.83143	4.91997	7.99105	3.96515	3.41339	3.08116	3.40086	3.04406
ADGRV1	Z	mRNA	0.189736	0.0245015	0.148149	0.15042	0	0.0319332	0.0184697	0.0468127	0	0.0257037	0.0617593	0.0346393	0.0220789
ADHFE1	2	mRNA	3.52255	2.06816	1.59953	3.22241	2.62339	2.6955	3.28501	2.60576	3.47469	3.19718	2.27505	1.66592	1.3467
ADI1	3	mRNA	67.4354	62.2795	63.4059	63.3084	69.748	90.8637	75.5498	50.6041	68.0226	73.7954	71.5062	82.8854	69.6099
ADIG	20	mRNA	0	0	0	0	0.154883	0	0	0	0	0	0	0	0.207304
ADIPOQ	9	mRNA	65.4907	13.0876	70.0596	75.5539	12.2151	29.7895	23.6674	56.3972	14.7264	15.1502	22.3143	20.0054	13.705
ADIPOR1	26	mRNA	41.1488	58.348	56.4316	41.9172	55.2609	52.5793	49.4126	43.6131	59.6156	63.7669	60.4776	55.5391	53.2408
ADIPOR2	1A	mRNA	107.744	151.149	118.531	128.652	122.352	168.232	146.805	132.015	134.415	155.121	147.401	166.598	186.24
ADK	6	mRNA	126.129	109.372	95.0183	128.04	113.775	107.675	108.516	89.5603	133.17	81.9014	81.1533	107.804	93.3113
ADM	5	mRNA	7.71046	2.49667	2.76725	6.73953	2.53051	2.58278	4.11489	5.28177	1.03579	6.80277	5.00498	2.3781	3.22337
ADM2	1A	mRNA	5.87715	10.4264	3.36952	5.57523	11.5158	2.72779	10.8371	10.9726	9.85814	12.2031	20.0891	18.4335	20.7007
ADNP2	2	mRNA	21.9564	19.3649	19.6102	20.6146	21.3064	25.7311	26.6179	21.507	19.0311	17.8824	17.4382	21.7843	25.2218
ADO	6	mRNA	6.61206	6.07915	12.9178	6.27568	10.2899	5.70228	7.33917	8.71129	5.86788	9.41182	8.64718	6.98106	7.55344
ADORA1	26	mRNA	57.4632	52.6722	49.1307	57.468	43.4704	52.4543	47.923	57.8075	50.2475	49.093	53.8239	57.2988	58.8456
ADORA2A	15	mRNA	2.00642	3.24016	1.91934	2.10232	2.17105	3.06869	2.55029	2.22013	2.47491	2.41633	2.06211	1.8613	1.92672
ADORA2B	19	mRNA	3.7951	3.32769	3.60355	3.40957	2.75993	4.21118	4.20725	4.39671	2.98832	3.32815	2.46271	2.10643	2.07606
ADPGK	10	mRNA	22.1795	16.9239	24.2041	16.7058	13.2337	10.8284	10.5977	12.8429	13.3097	11.9857	15.4151	18.3391	12.1439
ADPRH	1	mRNA	10.8584	16.2448	15.6616	14.3968	16.539	15.7601	17.7054	26.0036	18.0934	25.7235	22.5503	18.1491	16.8313
ADPRHL1	1	mRNA	0	0	0.0919949	0	0	0.0259666	0	0.259286	0	0	0	0	0
ADPRM	18	mRNA	8.12221	5.54363	7.63945	9.26715	6.11105	5.82729	6.57106	5.36572	6.43666	5.9847	5.40048	7.55276	6.8157
ADPRS	23	mRNA	8.25389	10.1617	9.64529	8.871	12.4383	9.90673	11.062	11.3861	10.0233	12.9671	10.0044	6.72924	8.11438
ADRA1A	22	mRNA	0.677441	0.361857	1.91979	0.438749	0.31047	0.65281	0.664709	0.805117	0.31611	0.604579	0.433826	0.23865	0.246086
ADRA1B	13	mRNA	0.718416	0.763879	0.864701	0.885828	0.757141	0.710326	0.836321	1.37718	0.637397	0.674324	0.571543	0.0554292	0.490077
ADRA1D	4	mRNA	0.279741	0.0625934	0.250062	0.245108	0.0757087	0.188564	0.0350599	0.416093	0.138336	0.124795	0.13697	0.0518161	0.0629082
ADRA2A	6	mRNA	1.94714	2.75561	3.44791	3.26564	2.10583	2.91578	2.01974	6.22116	2.87199	4.54936	3.06567	1.42898	1.6542
ADRA2C	4	mRNA	0.430488	0.492571	0.669452	0.309809	0.256141	0.461527	0.56598	0.724586	0.261355	0.29659	0.42884	0.165903	0.275371
ADRB1	6	mRNA	0.0682178	0.0114776	0.0926352	0.175247	0.0544057	0.0783582	0.0510011	0.196623	0.0137931	0.0441673	0.0372556	0.0412201	0.0547734
ADRB2	13	mRNA	1.48437	1.08646	3.82081	1.15815	2.3917	1.97774	3.92941	1.13648	0.549666	1.95272	3.45825	2.5453	3.17809
ADRB3	22	mRNA	0.324201	0.329356	0.705528	0.337536	0.113063	0.0493936	0.517236	0.313226	0.336796	0.156421	0.150931	0	0.0571156
ADRM1	20	mRNA	115.458	104.346	96.432	107.911	96.7249	112.021	102.017	82.1823	104.099	128.163	128.492	137.339	121.639
ADSL	1A	mRNA	20.385	17.9425	28.1063	19.8821	20.1301	19.2509	21.1114	21.2384	19.8801	27.1238	30.9004	38.1031	30.7806
ADSS1	5	mRNA	3.60691	3.32492	2.34802	3.03665	1.59466	3.45201	2.55075	3.27359	2.53148	2.09907	1.43997	1.19392	1.316
ADSS2	3	mRNA	34.4217	31.4243	33.0547	33.4945	28.2084	32.4367	32.0386	31.1827	31.9157	27.3582	26.3475	34.0867	30.5382
AEBP1	22	mRNA	30.0429	23.8951	40.4471	37.4184	27.718	19.1885	24.9462	47.0844	21.5849	30.7135	30.9564	16.0889	18.4801
AEBP2	1A	mRNA	16.0503	12.2237	13.5518	14.5002	12.1875	16.3093	14.4598	17.2613	10.6608	13.0937	12.4502	13.2614	14.6157
AEN	10	mRNA	20.627	22.5037	16.1138	22.1251	18.4073	19.6694	19.8466	18.1045	25.1494	16.6684	19.576	17.2465	17.7542
AFAP1	4	mRNA	44.9408	33.9213	39.0098	33.046	50.0957	53.5006	56.9443	35.4256	38.2099	27.4214	26.1078	33.14	29.2135
AFAP1L1	13	mRNA	6.34618	8.87697	5.5139	6.54984	9.41638	8.38751	9.1882	7.25858	7.07937	8.48983	8.31943	4.74254	6.60758
AFAP1L2	6	mRNA	18.4009	15.8835	20.1213	16.6556	11.8291	15.6748	15.2552	16.4325	12.2112	22.344	20.4569	19.7713	23.1394
AFDN	3	mRNA	64.8403	51.2143	49.6344	58.7257	44.309	56.8387	53.1685	62.8277	45.5597	49.109	44.6486	53.285	57.538
AFF1	4	mRNA	11.4052	16.9046	10.2274	11.7322	14.4626	17.5855	16.0094	15.786	13.7668	10.0025	9.90595	12.0361	12.0445
AFF2	4A	mRNA	17.1908	15.1288	14.986	16.2383	16.9989	15.2724	18.1784	17.6144	16.9353	10.8899	10.1255	12.855	14.1297
AFF3	1	mRNA	0.892946	0.623225	0.747997	0.921937	1.13942	1.48184	0.831025	1.03976	1.03572	0.695269	0.529878	0.559543	0.502162
AFF4	13	mRNA	21.8902	21.9889	25.3417	21.4538	22.8903	19.5487	21.4996	28.4146	18.0487	20.7265	19.1876	16.8831	19.2605
AFG1L	3	mRNA	2.01192	3.22189	3.43162	2.08107	3.41058	3.84571	3.37191	3.64286	3.06295	2.23737	1.99369	1.99169	1.78072
AFG3L2	2	mRNA	63.8902	74.6039	52.8496	66.0061	70.4659	81.3127	71.8515	61.1811	72.0223	50.451	54.9947	69.9848	66.9483
AFMID	18	mRNA	17.3999	22.8032	22.9968	10.9664	17.6258	16.8691	17.3595	13.758	20.8851	29.0714	24.8153	13.7025	13.2569
AFTPH	3	mRNA	24.6738	27.5738	24.3257	23.6631	28.4437	24.3062	29.1239	30.5586	23.4873	19.9568	19.4087	22.0806	24.6694
AGA	4	mRNA	5.70978	4.97577	6.28097	5.97202	6.85692	8.17354	7.14279	6.21579	5.61955	3.38971	3.66433	4.28729	3.76992
AGAP1	7	mRNA	2.8594	3.27086	3.85121	3.40323	3.77006	2.53267	3.17565	4.34784	3.54761	2.62348	3.15746	2.79342	3.03887
AGAP2	29	mRNA	0.956132	1.84073	1.07521	0.78404	0.975178	1.52828	0.932358	1.15207	1.77469	3.88373	3.35362	2.34326	3.0557
AGAP3	2	mRNA	24.5826	31.2409	37.375	20.2477	30.4561	22.0224	27.2636	31.553	26.3296	43.6318	41.507	29.3634	35.9424
AGBL1	10	mRNA	0.96963	0	0.213849	0.806477	0.0638988	0.095918	0.275537	0.301447	0.0651583	0.581833	0.367828	0.111919	0.0983006
AGBL2	5	mRNA	0	0	0.0621083	0.0910403	0.0834342	0	0.199197	0.321868	0	0.141854	0.0857734	0.0913075	0.218605
AGBL5	3	mRNA	12.1273	12.2179	15.3306	9.94528	14.5726	11.8504	14.2005	8.41718	13.1945	13.8003	15.4749	10.3838	12.6095
AGFG1	9	mRNA	22.4554	25.8024	21.0533	20.4301	21.6658	19.9301	22.7132	23.9545	24.8659	23.5883	19.4547	19.0931	19.985
AGGF1	Z	mRNA	21.2465	22.0297	24.2502	21.2454	18.244	17.2413	17.0616	14.8167	22.167	21.1399	20.1859	22.2668	20.9803
AGK	1A	mRNA	17.535	14.4595	10.9502	18.5798	14.8944	15.9558	14.9136	15.491	20.9296	15.2704	15.1492	13.6517	13.3158
AGL	8	mRNA	14.0817	12.0513	12.7068	13.112	12.3592	14.6949	12.0843	10.7778	11.8145	6.46563	5.88455	8.20044	7.53843
AGMAT	21	mRNA	0.129134	0.12126	0.106616	0.233312	0.0552731	0.0818712	0.105464	0.317642	0	0.523009	0.262921	0.199503	0.194723
AGMO	2	mRNA	0.0975553	0	0	0.207448	0	0	0	0	0	0	0.0716673	0	0
AGO2	2	mRNA	10.7694	7.94845	14.1077	10.045	10.7592	8.48643	11.1978	10.6506	7.68137	6.96499	6.81715	7.57217	7.3012
AGO3	23	mRNA	14.2183	13.2465	14.6515	13.3116	13.163	13.0605	12.4918	15.667	11.2934	13.7912	14.2088	13.4766	13.4948
AGPAT1	35	mRNA	4.16604	6.33894	8.09142	4.26358	5.49127	4.85657	5.71783	8.60049	6.92207	10.9149	8.8748	5.32555	6.04788
AGPAT2	17	mRNA	61.0804	76.8171	50.8792	45.4523	35.52	69.8411	45.8611	29.8512	56.8036	50.2225	52.4884	60.6633	56.5888
AGPAT3	1	mRNA	7.25137	7.41361	3.72528	7.6377	7.62575	5.87926	6.34041	6.45558	10.1673	4.18863	4.29195	4.75787	3.93821
AGPAT4	3	mRNA	10.9949	11.7875	8.3119	7.94399	8.59968	12.6989	10.4681	9.14126	10.9208	7.17692	6.71244	9.60357	9.4452
AGPAT5	3	mRNA	201.152	272.416	143.965	231.849	302.792	366.318	296.594	211.326	329.933	106.46	133.292	213.085	193.456
AGPS	7	mRNA	24.0188	15.3074	26.4528	17.5658	13.4177	13.4392	15.7546	16.2237	15.7394	17.2541	15.9834	17.1927	17.8857
AGR2	2	mRNA	0.426762	0.260557	0.940804	1.08693	0.949537	0.614621	1.07167	0	0	0.428134	0.224489	0.589461	0.327617
AGR3	2	mRNA	0	0	0.272143	0	0.0746285	0.314206	0	0	0	0	0	0.139931	0.113353
AGRN	21	mRNA	13.2656	17.5982	20.9047	14.7549	17.6982	11.3453	13.937	19.9929	14.8647	28.183	23.1319	15.6792	18.1665
AGT	3	mRNA	0.136741	0.715921	0.546206	0.0887222	0.210595	0.397299	0.481023	0.15128	0.142409	0.363482	0.251309	0.141595	0.0714927
AGTPBP1	Z	mRNA	16.9027	13.8899	14.3889	16.6679	7.14396	9.11844	7.53334	7.41846	14.4076	10.7442	9.89628	11.5536	10.2913
AGTR1	9	mRNA	0.595989	0.120888	0.583391	1.70249	0.13644	0.261083	0.195824	5.57446	0.118374	0.108709	0.0841359	0.057425	0.0948983
AGTR2	4A	mRNA	0.436982	0.216129	0.0363414	0.93258	0.136993	0.281182	0.10232	0.612093	0.190898	0.139972	0.333464	0.516703	0.440332
AGXT	9	mRNA	0	0	0	0	0	0	0	0	0	0	0	0	0
AGXT2	Z	mRNA	0.853547	2.51226	0.832437	2.60351	1.40568	1.72606	1.67343	0.554477	2.89376	1.01815	1.52771	2.98434	1.85751
AHCY	20	mRNA	432.924	577.547	254.279	340.072	360.433	613.243	475.319	212.427	459.619	355.572	306.38	366.706	343.19
AHCYL1	26	mRNA	13.8453	15.0019	17.9478	11.3297	16.0025	9.11256	13.2578	10.9907	11.5161	17.8577	17.642	11.6316	14.2623
AHCYL2	1A	mRNA	14.1122	22.6949	26.4375	13.2589	18.562	13.1884	17.5989	12.6879	17.0882	25.7911	22.354	17.0492	21.5014
AHDC1	23	mRNA	7.59117	9.00903	9.76368	6.82978	8.47743	7.12686	8.75537	6.95071	6.95435	12.7499	11.0891	7.11559	10.3414
AHI1	3	mRNA	3.57139	5.03088	5.68528	3.1831	4.9653	6.35865	4.63134	3.68684	4.46905	4.12032	2.9706	2.77392	2.44475
AHNAK	31	mRNA	29.2617	43.1715	36.0174	23.9495	32.3665	31.6323	33.099	28.9706	27.9723	40.7944	47.4983	46.933	59.9567
AHNAK2	5	mRNA	41.9152	61.5935	61.6003	36.4147	42.1018	58.6173	56.8899	37.2047	37.9335	35.1045	32.4118	38.1716	31.4397
AHR	2	mRNA	18.0587	18.2673	16.8562	19.0876	19.3257	19.8219	16.9278	15.7362	18.823	10.2307	9.43988	11.7926	11.2368
AHRR	2	mRNA	1.47854	1.33303	1.0522	0.912473	0.545987	0.505044	0.384474	0.811906	0.725588	0.177355	0.260251	0.550908	0.455579
AHSA1	5	mRNA	89.8592	74.8786	86.6984	101.844	89.2342	93.784	83.5452	147.814	91.9721	126.691	101.705	88.136	76.8785
AHSA2P	3	mRNA	42.6666	33.1821	33.2903	39.2804	32.646	34.4217	34.0257	64.3569	37.0096	50.1624	37.9261	37.7705	39.9299
AHSG	9	mRNA	0.154718	0	0	0	0	0	0	0	0	0.127609	0.126464	0.118416	0.265059
AICDA	1	mRNA	0.047219	0	0.087533	0.289199	0.0405078	0.0792846	0.108421	0.415483	0	0.110977	0.0822054	0	0
AIDA	3	mRNA	30.9768	30.6784	29.7892	30.1437	31.7991	32.3684	34.2905	29.4	28.8831	27.0477	27.0279	29.2648	25.3105
AIF1L	17	mRNA	15.2913	11.053	8.97893	19.2549	18.0728	10.8133	16.7811	12.7535	12.4597	9.40226	12.6566	14.6671	11.8377
AIFM1	4A	mRNA	24.0353	26.9197	28.5632	25.9062	32.7129	23.9482	26.7607	25.4831	26.7702	33.2893	34.2344	27.3664	30.1732
AIFM2	6	mRNA	4.84374	13.5237	2.9841	4.62551	3.99682	8.35076	4.59182	7.05142	9.14172	9.86512	7.82633	7.0152	6.07278
AIFM3	15	mRNA	0.407074	1.25693	0.685897	0.360931	0.635575	0.519332	0.771036	0.328792	0.774451	1.71943	1.72889	0.896512	0.771254
AIG1	3	mRNA	75.6732	91.8288	47.1822	87.0543	69.1565	92.9718	73.8718	73.084	114.772	47.3399	52.3982	78.1614	69.4078
AIMP1	4	mRNA	43.4909	38.4792	47.4217	46.9257	44.9974	49.4368	38.7838	44.1373	51.3219	52.2527	50.5064	52.6644	42.8882
AIMP2	14	mRNA	129.15	121.312	46.8499	130.696	118.724	144.776	129.879	108.695	168.565	128.6	155.326	213.915	156.481
AJAP1	21	mRNA	0.447301	0.643295	1.52379	0.657611	0.469447	0.457084	0.458604	0.945741	0.445026	1.87549	1.18752	0.621938	1.00532
AJM1	17	mRNA	0.782135	0.5407	0.509039	0.287669	0.312669	0.112319	0.0413309	0.262691	0.255619	0.372045	0.588646	0.315673	0.884279
AK1	17	mRNA	44.0941	76.7296	30.5549	63.8893	57.438	75.8733	74.0361	55.754	62.0073	97.9054	133.563	115.815	110.748
AK2	23	mRNA	211.126	255.743	172.515	199.009	208.043	291.908	219.34	164.144	257.173	181.529	220.157	245.561	218.889
AK3	Z	mRNA	43.3685	26.9194	35.9065	43.8768	12.7252	15.4641	13.7132	13.0996	33.8598	31.7275	32.2331	39.3962	26.0529
AK4	8	mRNA	5.80018	3.66249	5.79188	3.53305	2.27072	4.09842	2.22513	3.99679	1.9868	4.1044	3.84795	4.55289	4.38927
AK5	8	mRNA	2.0209	0.248251	1.7441	1.35209	0.863797	0.337728	0.620968	1.00319	0.232668	1.93539	1.77244	2.05438	1.73187
AK6	Z	mRNA	40.4381	51.7228	58.9711	37.0782	26.5291	39.3603	29.8351	20.2263	55.5039	56.003	85.5938	88.9612	85.4827
AK7	5	mRNA	0.364183	0.878286	0.50333	0.587157	2.43064	0.397926	2.3724	0.344773	1.35642	2.15554	1.16229	0.572426	0.58495
AK8	17	mRNA	1.09924	0.218283	1.18726	0.660924	0.270088	0.165862	0.529911	1.02382	0.48527	1.05177	0.338224	0.50813	0.370971
AK9	3	mRNA	0.712365	0.0375691	0.273743	0.430972	0.152563	0	0.0856612	0.236899	0.0631717	0.407423	0.321561	0.22125	0.239069
AKAIN1	2	mRNA	0	0	0	0	0	0	0	0	0	0	0	0	0
AKAP1	19	mRNA	45.6773	78.3061	55.9792	49.648	79.24	66.4253	77.8689	68.3547	65.0203	55.9837	57.6167	63.72	68.4462
AKAP10	19	mRNA	23.9073	21.1488	21.6275	22.4336	22.3543	21.4002	21.7629	23.6117	20.4063	19.0668	20.1483	20.6498	20.7677
AKAP11	1	mRNA	8.96739	7.76422	8.31125	8.53069	8.39904	7.94447	7.55305	8.46831	7.772	5.22751	4.74572	5.39274	5.05294
AKAP12	3	mRNA	34.2016	34.3681	39.786	38.7238	44.5733	30.7166	34.3617	40.1846	47.9556	17.482	18.1207	24.6039	21.5354
AKAP13	10	mRNA	17.9349	22.3843	20.8082	9.78015	23.4496	8.20004	21.1236	9.8796	19.6142	19.888	22.0894	13.5414	19.622
AKAP14	4A	mRNA	1.9231	0.963718	0.857717	2.00942	0.473556	1.81942	0.96797	0.310266	0.708129	0.354723	0.495621	0.832276	0.529752
AKAP17A	1	mRNA	25.1364	21.9832	26.7895	24.5701	23.5816	28.2774	22.8193	23.3231	23.2347	20.0128	16.8315	19.9107	18.935
AKAP5	5	mRNA	2.59985	2.71945	3.05016	2.89254	4.09199	4.37694	3.75832	4.15031	2.94952	3.63668	3.86992	3.74314	4.20679
AKAP6	5	mRNA	1.79447	3.12168	2.05774	3.735	5.63538	1.42668	4.91928	2.23543	3.408	0.755586	0.890531	1.32711	1.25597
AKAP7	3	mRNA	6.54564	6.03969	7.44044	3.98661	5.93897	8.17853	5.63124	3.78958	6.09624	2.97604	3.63412	3.23378	1.92914
AKAP8	30	mRNA	11.654	10.6395	16.0739	9.34139	14.1801	10.9711	13.6488	14.6659	8.52563	13.0801	14.5274	10.622	11.583
AKAP8L	30	mRNA	8.73182	8.76964	11.4451	7.94401	10.3318	7.81417	8.60088	9.05044	9.52188	15.3987	11.0094	7.4602	8.45775
AKAP9	2	mRNA	23.8316	24.0324	19.6875	23.7668	24.1142	25.0676	23.2217	19.5079	23.6427	14.4542	13.4882	17.5661	16.462
AKIP1	5	mRNA	6.95386	9.49802	4.59532	6.12873	10.3762	9.65348	10.269	8.66956	10.3748	11.9645	10.8974	9.05044	6.67713
AKIRIN2	3	mRNA	72.549	65.1153	68.6981	63.8499	70.9441	63.7779	71.2816	72.6509	58.8184	93.0289	91.0145	78.7514	73.5537
AKNA	17	mRNA	0.490769	0.729237	1.30828	0.547456	0.960694	0.371875	0.917674	1.12695	0.598484	1.21047	1.25442	0.883338	0.902382
AKNAD1	8	mRNA	3.53731	8.04321	10.8783	4.53692	10.4155	8.16157	9.78941	5.42279	11.4086	7.12233	6.6414	6.9655	6.20464
AKR1A1	8	mRNA	35.1487	27.0434	32.0902	34.2639	22.3912	33.2934	24.5421	29.3714	32.0133	21.4945	22.9769	30.1299	27.0422
AKR1D1	1A	mRNA	200.263	121.335	290.35	246.829	263.458	183.264	198.487	215.012	279.201	184.171	268.234	361.903	267.822
AKR7A2	21	mRNA	54.269	22.7095	36.8907	50.1765	43.2644	31.3994	40.9368	44.3728	26.798	58.8479	58.4842	46.93	40.0615
AKT1	5	mRNA	44.2638	48.6009	44.2154	39.8527	45.3109	45.0211	46.1691	43.9628	43.2078	37.718	33.1829	35.0804	35.6653
AKT3	3	mRNA	6.11679	5.88292	7.87618	5.59862	6.62542	5.77052	6.21068	5.88381	5.87401	3.61576	3.70083	4.24111	3.69952
ALAD	17	mRNA	13.2567	16.7114	16.3557	14.5442	15.1418	13.1414	12.6695	14.738	13.6864	26.7463	24.5933	17.5398	21.4077
ALAS1	12	mRNA	69.0316	41.2859	42.7528	66.8988	39.9039	48.1777	45.818	57.0019	38.9535	65.7212	65.7347	53.8299	59.9889
ALCAM	1	mRNA	3.04992	5.87002	2.17467	2.60745	2.70711	6.29287	3.61342	4.93167	3.15058	3.19717	2.72417	2.68279	3.50664
ALDH16A1	37	mRNA	4.71376	7.96334	11.3922	4.45722	7.87043	4.28045	4.96999	11.1299	7.57266	11.7495	15.577	12.2569	12.6819
ALDH18A1	6	mRNA	75.2237	104.663	55.721	76.7544	97.9101	103.339	94.9754	74.574	103.539	56.9166	62.674	93.8389	89.3621
ALDH1A1	Z	mRNA	0	0	0	0	0	0	0	0	0	0	0	0	0
ALDH1A2	10	mRNA	7.30756	6.45974	5.21337	7.54947	9.35242	9.52806	9.1657	5.31268	9.77436	5.57219	5.11532	5.6825	6.384
ALDH1A3	10	mRNA	9.32035	5.14262	4.60567	16.3339	19.566	6.7481	4.26391	9.05739	13.4137	4.35801	6.16573	7.89988	3.77597
ALDH1L2	1A	mRNA	13.5306	25.0747	15.3669	3.50619	5.67522	12.3216	12.2198	1.97486	8.58079	10.4203	7.58781	10.2536	11.8933
ALDH2	15	mRNA	372.125	364.327	319.503	234.248	316.921	252.761	394.871	181.619	233.594	353.475	327.19	353.182	356.027
ALDH3A2	19	mRNA	69.7842	57.8513	50.9322	66.6276	33.3123	34.3784	40.8808	31.5701	43.3878	49.9134	43.1631	27.4191	29.8285
ALDH4A1	21	mRNA	24.9647	24.5263	40.2804	22.6365	41.6553	11.7462	39.0427	22.2738	19.5408	25.8249	27.0826	23.9511	32.6954
ALDH5A1	2	mRNA	14.3738	20.6008	12.7924	16.8585	19.0489	21.8981	18.3214	13.5618	22.3948	14.2006	13.9458	13.3903	13.1733
ALDH6A1	5	mRNA	33.5185	22.6715	19.2794	28.745	24.8725	26.6305	27.9309	13.5117	23.5804	22.4126	22.6358	26.7797	28.856
ALDH7A1	Z	mRNA	10.0908	12.2077	13.6248	10.7225	10.1845	11.1668	10.371	6.35422	11.9011	11.556	15.0238	17.2937	14.9596
ALDH8A1	3	mRNA	0.134903	0.239415	0.160495	0.127739	0.167276	0.211064	0.269829	0.122048	0.163422	0.179411	0.168834	0.189352	0.205075
ALDH9A1	8	mRNA	95.2145	101.797	87.2059	87.0241	82.4077	80.1509	88.2467	98.2951	83.5795	134.887	103.994	78.2566	80.0856
ALDOB	Z	mRNA	5.49704	5.10369	0.976479	1.10994	0.917545	0.863274	2.40552	0.117211	0.33853	1.44067	0.792871	1.61496	1.48764
ALDOC	19	mRNA	262.448	246.652	252.566	267.742	263.671	252.36	251.342	275.828	230.425	389.23	476.036	479.106	430.649
ALG1	14	mRNA	22.2447	20.2576	27.336	20.0889	22.5602	18.0779	18.7962	18.5453	19.1756	34.1625	40.163	35.7259	34.7508
ALG11	1	mRNA	27.1105	26.57	23.0092	26.9719	18.0552	30.9357	18.7143	19.9135	28.1751	20.4351	23.9313	26.626	24.47
ALG12	1A	mRNA	53.5658	39.986	42.3958	60.4535	52.0508	47.512	45.0688	59.3215	56.4265	39.3146	33.7777	42.6708	35.2781
ALG14	8	mRNA	10.5706	10.0706	8.31405	11.0115	9.09694	12.0981	10.3903	8.88047	10.149	14.0273	10.3513	9.25213	9.48555
ALG2	2	mRNA	11.2235	9.5569	12.8119	12.0863	8.76688	12.445	10.5786	10.2477	9.9875	15.0144	14.4087	12.6642	13.9501
ALG3	9	mRNA	20.9301	25.0792	27.8657	21.9893	23.1522	18.6961	25.2862	22.2928	21.0561	32.3089	33.9331	26.2952	29.793
ALG5	1	mRNA	43.2429	46.1123	38.1082	41.201	42.0403	51.8603	48.8462	32.7383	49.6138	32.9349	33.4024	45.7334	40.6475
ALG6	8	mRNA	13.8502	14.0282	19.2831	14.2056	14.4839	12.7234	14.8656	17.3901	13.6839	23.9557	20.6614	19.9547	18.4377
ALG8	1	mRNA	14.1806	13.2585	13.8426	15.5245	13.9698	14.9308	13.5648	13.2596	16.4722	14.2879	12.8147	12.8197	10.4779
ALG9	24	mRNA	40.4593	37.4917	32.6171	38.8058	35.8113	41.4759	42.0743	36.8809	28.9302	31.7001	36.8676	50.1694	50.9608
ALK	3	mRNA	0.219017	0.352903	0.460814	0.242833	0.158819	0.0957599	0.229092	0.250794	0.199631	0.192211	0.21223	0.187384	0.167624
ALKAL1	2	mRNA	0	0	0	0	0	0	0	0	0	0	0	0	0
ALKAL2	3	mRNA	3.4431	3.51033	2.90958	3.59661	2.90913	3.59287	3.35189	3.91425	2.93442	2.78792	2.43077	3.35206	2.40201
ALKBH1	5	mRNA	13.2974	9.66655	9.54789	13.1465	10.9482	13.6202	10.417	9.27559	12.7102	11.2635	12.0402	12.0198	11.9977
ALKBH2	15	mRNA	3.77016	5.24521	5.03632	4.1768	4.69783	5.25085	4.58005	4.40976	5.84758	5.66439	5.85996	6.71991	5.84895
ALKBH3	5	mRNA	16.0494	19.3907	15.4369	17.4071	16.3826	13.8336	16.7662	26.9701	17.0966	26.0316	21.0206	19.5248	18.5805
ALKBH4	19	mRNA	10.7066	11.776	10.3797	11.2436	10.5818	12.4923	8.92907	11.7267	12.1391	12.1023	15.8647	18.7657	17.8039
ALKBH5	14	mRNA	15.9385	15.5666	19.9453	14.9012	17.4394	14.4651	18.12	23.3925	13.3129	17.1589	15.5883	12.9378	14.3742
ALKBH7	30	mRNA	45.8752	40.5967	39.444	41.2399	45.8007	49.1127	46.4306	39.5979	43.9926	69.6319	81.8932	65.2074	60.4746
ALKBH8	1	mRNA	9.3679	9.36117	6.63983	9.49786	6.91063	10.8493	8.03152	8.65288	10.4636	7.77802	6.97584	7.65581	5.95175
ALMS1	4	mRNA	2.21644	2.12791	2.89251	2.32349	2.75504	1.40974	1.87754	2.84438	2.06991	4.77141	3.70443	2.14444	2.76551
ALOX5	6	mRNA	4.73965	4.12727	2.80366	5.96441	4.05342	3.19266	4.71771	3.54025	4.74894	2.72887	2.76268	2.34035	1.20763
ALPK1	4	mRNA	2.88049	1.28813	2.26805	3.27656	1.08966	1.81883	1.84859	1.9095	0.780478	2.13156	2.66659	3.20468	2.7594
ALPK2	Z	mRNA	1.78908	1.58458	1.74271	1.73094	2.12358	1.78887	1.77053	1.23334	1.54678	1.26799	1.10192	0.916266	0.619583
ALPK3	10	mRNA	0.138129	0.098812	0.12192	0.150707	0.136634	0.0636153	0.11871	0.110534	0.155021	0.0994751	0.0865928	0.22525	0.145986
ALPL	21	mRNA	8.47293	12.4977	12.9908	9.23076	12.9236	7.57728	12.2969	11.155	14.4807	18.3034	14.1177	6.16809	7.08331
ALS2	7	mRNA	20.1289	21.5797	22.2909	19.572	20.7206	22.7197	22.0059	17.3984	16.9639	15.8706	14.249	16.6756	15.5623
ALS2CL	2	mRNA	14.3363	12.2342	28.4113	12.4309	15.7174	11.6289	13.8198	10.4683	10.2702	13.8547	12.6499	10.7599	11.3939
ALX1	1A	mRNA	0.472196	0	0	0	0	0	0	0	0	0.106184	0.302128	0.0965777	0
ALX3	26	mRNA	0	0	0	0	0	0	0	0	0.352717	0.171091	0.258166	0	0
ALX4	5	mRNA	14.6909	19.307	18.7811	8.13021	12.4869	20.4852	19.2323	15.4485	9.73788	16.2372	13.5011	14.4924	19.0366
ALYREF	18	mRNA	67.6224	90.7086	98.9064	72.7211	92.765	74.2113	83.1005	77.4744	86.1286	115.747	132.076	98.7906	111.492
AMACR	Z	mRNA	13.4904	11.071	11.223	8.34896	3.60493	5.4442	4.42156	3.84014	7.88808	11.0955	10.3892	15.0104	12.3853
AMBRA1	5	mRNA	30.3566	49.38	29.7041	40.2127	39.4548	43.8457	42.2634	50.1126	43.5156	41.1865	47.0218	41.9541	45.598
AMD1	3	mRNA	194.005	134.422	156.641	159.655	124.025	187.224	151.545	151.787	134.194	142.736	128.552	195.453	186.335
AMDHD1	1A	mRNA	0	0	0.967811	0.17714	0	0	0.0831218	0	0.232431	0.305277	0.598556	0.187421	0
AMDHD2	14	mRNA	9.91889	11.277	9.90999	9.06058	10.9806	9.85178	11.029	11.5874	10.3689	11.2273	10.5942	13.1435	12.4732
AMER1	4A	mRNA	12.1007	17.1007	18.7506	11.4987	20.0195	16.2045	16.852	14.7813	16.7569	16.811	17.1935	11.6806	13.7939
AMER2	1	mRNA	2.25985	3.44894	2.36032	6.33199	8.69111	3.53424	3.32418	8.18322	8.49813	2.2422	3.415	2.50814	1.21059
AMER3	9	mRNA	0.140487	0.0631322	0.378046	0.114774	0.0398406	0.0977907	0.0727067	0.086815	0.0849151	0.046367	0.0309071	0.0798658	0.0945401
AMFR	11	mRNA	43.9697	57.327	38.1484	46.7395	54.232	57.3967	56.9636	44.0264	57.1369	46.9784	48.4829	52.0015	52.0758
AMH	28	mRNA	0.629595	1.97801	1.22059	0.565974	0.735744	1.43225	0.887905	1.1749	1.72875	3.43202	2.35253	1.22336	1.64032
AMHR2	29	mRNA	0.317664	3.2554	0.570373	0.433207	1.32881	2.65873	1.54083	3.36107	2.34638	0.698741	1.18645	0.31215	0.831891
AMIGO1	26	mRNA	4.00247	4.69738	5.01779	3.77145	3.30264	3.25377	3.46192	2.76392	3.42407	7.63718	7.53081	3.86104	4.86937
AMIGO2	1A	mRNA	0.649877	0.484791	0.956412	0.531524	0.324823	0.441949	0.538247	0.924367	0.378733	0.686207	0.769985	0.59935	0.534415
AMIGO3	12	mRNA	1.41242	1.1654	1.98639	1.34309	2.20565	0.951254	2.16307	2.74897	1.85834	2.5399	2.11616	1.03416	1.30244
AMMECR1	4A	mRNA	54.9637	68.9141	43.0048	69.1047	75.7646	94.133	78.543	76.9988	70.7855	52.6788	50.5487	66.1683	61.956
AMMECR1L	9	mRNA	15.3608	16.4326	15.34	14.5273	14.8638	18.0225	15.4524	15.5155	15.4059	14.0443	13.2768	13.0742	12.2284
AMN	5	mRNA	0.507006	1.15032	0.555526	0.538271	0.770928	1.20992	0.543902	0	0.857886	1.00732	1.06563	0.522882	0.65838
AMN1	1A	mRNA	1.00829	1.49781	1.37717	1.55656	1.1413	1.19658	1.18998	0.266572	1.72981	0.924874	0.720589	0.633308	0.301576
AMOT	4A	mRNA	26.7648	26.3701	37.4168	24.8138	30.1118	23.4529	24.5954	33.9845	23.186	30.4637	28.9673	21.086	24.1823
AMOTL1	1	mRNA	21.0009	25.3834	24.8255	16.855	18.5887	22.1632	19.7265	18.8348	21.7914	22.9847	21.4095	19.8997	22.6354
AMOTL2	9	mRNA	32.2485	31.1161	28.3542	31.7027	35.0604	40.677	37.8676	36.1347	27.0644	49.4208	51.8053	32.0648	43.4519
AMPD1	26	mRNA	0.0723933	0	0	0	0	0	0	0	0	0	0	0	0
AMPD2	26	mRNA	9.18691	11.1005	11.8899	8.81432	10.4746	7.61343	8.62699	9.71134	8.50508	16.3863	14.0248	8.26593	10.9185
AMPD3	5	mRNA	14.1709	8.82028	10.676	15.786	6.41241	9.78303	7.8122	12.2313	7.5267	10.8515	8.78184	7.55852	8.04632
AMPH	2	mRNA	4.38306	0.976283	1.7439	1.92351	1.45483	0.831662	3.05037	0.117334	0.344377	1.22253	0.673175	0.252476	0.374706
AMT	12	mRNA	2.52785	2.72421	2.94087	2.23719	2.59126	2.87235	2.00223	2.72339	3.12368	4.28287	4.93306	4.26662	3.36952
AMZ1	14	mRNA	13.6572	33.4992	23.331	21.2748	36.6345	19.4235	25.8932	33.7335	42.8781	18.0712	24.5431	17.6649	17.4816
ANAPC1	3	mRNA	17.7455	18.3149	19.6423	18.5658	22.0548	13.0685	16.6351	23.4535	18.0272	17.1819	15.5052	13.7988	15.5486
ANAPC10	4	mRNA	21.7638	19.9111	20.1805	25.5354	24.023	18.4289	21.3128	22.7341	23.9839	20.1369	25.9278	28.4607	20.8209
ANAPC11	18	mRNA	49.6487	42.8545	54.5113	57.0022	39.946	58.0908	43.7649	33.186	41.8804	80.7609	112.706	101.96	84.0949
ANAPC13	9	mRNA	57.9073	53.9589	40.3479	57.4234	49.5564	48.8712	53.7941	58.1724	75.4232	93.655	70.4966	84.0906	68.4619
ANAPC15	1	mRNA	96.3348	127.732	116.2	111.359	129.206	153.131	121.084	95.6259	143.836	162.563	144.947	99.3862	95.3251
ANAPC16	6	mRNA	64.322	72.0003	74.2223	65.5916	75.7471	80.0014	81.6164	57.1402	82.6804	93.1529	90.576	81.0658	62.069
ANAPC2	17	mRNA	30.8975	32.1267	29.8152	31.0385	32.1023	24.3124	30.9997	29.7062	33.8467	24.6589	28.5912	26.5401	25.1487
ANAPC4	4	mRNA	38.1913	22.6241	22.8148	38.1194	30.3042	32.9582	28.5911	28.3503	27.9069	23.2386	24.594	32.9754	32.0787
ANAPC5	15	mRNA	21.9562	17.7694	26.3569	20.1274	21.1695	20.4636	17.7669	18.5182	22.5636	20.6756	21.4695	23.1555	19.2303
ANAPC7	15	mRNA	7.02477	6.7343	9.17535	7.96308	9.03008	7.25922	7.94668	7.95776	6.89597	11.0031	10.5267	9.01305	8.99057
ANGEL1	5	mRNA	19.117	17.6299	18.0085	18.1149	15.334	16.1178	15.5665	16.0209	17.4993	13.2203	11.618	12.2644	11.6872
ANGEL2	3	mRNA	12.4645	7.42911	10.95	13.6201	14.2323	14.1764	12.0941	13.2079	11.55	9.04127	9.22718	11.8355	9.17962
ANGPT1	2	mRNA	0.338125	0.0872584	0.214308	0.27751	0.528179	0.269621	0.42411	0.677162	0.154638	0.167615	0.196446	0.273214	0.0527606
ANGPT2	3	mRNA	6.55869	9.68263	4.7162	11.8125	11.364	12.3437	10.266	9.15015	17.1834	3.31117	5.29558	6.75334	5.03808
ANGPT4	20	mRNA	4.06947	4.79455	5.06979	6.31405	5.55385	6.37521	4.27024	5.33792	7.46572	6.82725	5.297	2.71886	3.84024
ANGPTL1	8	mRNA	0.621365	0.606792	0.697125	0.599185	0.575741	0.480466	0.670881	0.506981	0.60558	0.207019	0.239827	0.500279	0.534605
ANGPTL2	17	mRNA	27.8071	11.2806	12.6092	39.2822	15.5516	14.6951	14.9055	36.4737	16.9339	5.14865	5.05188	6.84812	5.68995
ANGPTL3	8	mRNA	0.0901343	0	0.179755	0.0494891	0.0587139	0.0931493	0.0404865	0.100292	0.0616764	0.15824	0.116568	0.265988	0.245536
ANGPTL4	28	mRNA	24.0751	26.7208	15.0772	19.8607	17.3576	14.1948	23.2803	18.3806	19.3848	24.417	29.236	14.2926	14.5793
ANGPTL5	1	mRNA	1.88326	0.294482	0.903405	2.27721	0.554789	0.277205	0.881829	1.4041	0.17307	0.372809	0.313024	0.364663	0.132518
ANGPTL7	21	mRNA	0.137832	0	0	0.0795601	0.272501	0.315234	0.796681	0.0666893	0.0478046	0.108806	0.0424599	0.04066	0.0727989
ANHX	15	mRNA	0	0	0	0	0.0691307	0.0834089	0	0	0	0	0	0	0
ANK1	22	mRNA	3.25931	2.97519	3.97437	2.6304	1.70962	4.08729	4.68957	4.06785	1.76036	3.19294	3.85626	3.76754	3.95711
ANK2	4	mRNA	2.52111	1.64283	3.18792	2.06149	1.25519	0.907119	1.04601	1.78171	1.31786	0.753599	0.875755	1.1271	0.821694
ANK3	6	mRNA	7.43352	13.2482	29.6764	23.1297	17.6613	3.44804	16.5205	22.5898	17.231	15.4732	13.2693	16.7725	5.24002
ANKDD1A	10	mRNA	1.19688	0.458346	0.967105	0.781766	0.462243	0.365288	0.528758	0.697209	0.450051	0.149795	0.333503	0.826517	0.505295
ANKDD1B	Z	mRNA	0.397669	0.36581	0.908564	0.426883	0.0746638	0.151832	0.18045	0.303284	0.306345	0.341114	0.307693	0.122032	0.104363
ANKEF1	3	mRNA	0	0.158833	0.0599701	0	0.0722359	0	0	0	0.0539718	0	0.0213814	0	0
ANKFN1	18	mRNA	0.035115	0.058522	0.00793648	0.0478185	0.0393762	0.035195	0	0.0992308	0.170091	0	0.00951844	0.0183503	0.0109267
ANKFY1	19	mRNA	32.5771	25.9062	31.7192	30.6994	26.6249	28.835	25.5178	26.028	27.1441	20.5435	18.1331	21.1298	18.9916
ANKH	2	mRNA	13.4635	16.6006	10.6237	11.3209	11.279	16.0933	14.1296	14.0541	12.5362	15.7487	16.4068	17.4102	17.6587
ANKIB1	2	mRNA	44.4265	66.3749	39.0675	42.9418	48.9886	53.8149	50.558	45.0171	57.7365	29.2007	25.6522	31.3185	33.025
ANKK1	24	mRNA	18.7115	30.3912	17.6913	28.6174	37.1679	21.2113	24.9179	24.181	34.8765	20.7528	24.0829	28.0875	20.9929
ANKLE2	15	mRNA	18.5248	21.0343	17.3211	17.4834	22.132	21.1711	20.8449	17.89	18.2146	17.9582	16.2134	19.5172	19.8354
ANKMY2	2	mRNA	22.0361	17.3081	17.7322	20.3959	15.0784	21.2946	15.5703	15.437	18.0964	13.3244	12.8735	14.7547	14.0781
ANKRA2	Z	mRNA	27.5892	23.6959	22.7294	25.9208	12.9318	12.3353	12.1886	12.7127	26.4469	24.0134	24.2747	28.0206	23.218
ANKRD1	6	mRNA	0	0	0	0	0	0.0478632	0	0.447981	0	0	0	0	0
ANKRD10	1	mRNA	24.7905	15.7693	25.6953	21.0322	20.2621	21.8495	20.7765	28.1431	16.2638	22.4854	17.9993	17.6229	18.4807
ANKRD11	11	mRNA	39.0715	75.5694	50.0692	47.4712	60.2824	48.1225	58.7505	62.1161	56.6973	62.3557	66.2281	64.8401	69.6146
ANKRD12	2	mRNA	14.776	9.42866	8.58636	13.7871	8.71856	12.7123	9.35049	13.0073	11.207	7.0471	6.61225	6.91413	7.28163
ANKRD13A	15	mRNA	12.8911	10.5008	12.3076	12.0911	12.8902	11.5029	11.42	12.188	11.5609	12.1389	11.0133	10.6399	11.3546
ANKRD13B	19	mRNA	2.24139	2.93921	3.45757	2.72386	3.8555	1.81956	3.32378	2.38716	2.98084	4.22859	3.84742	2.58422	3.37584
ANKRD13C	8	mRNA	48.8417	61.2872	44.0073	63.8742	57.4236	71.6476	70.2838	73.6228	64.7612	74.344	81.5861	70.8916	90.2487
ANKRD13D	5	mRNA	42.7049	85.1609	57.7964	43.3376	59.6249	60.7554	56.8151	62.467	76.477	94.9032	84.067	50.6847	62.8024
ANKRD16	1A	mRNA	3.24361	3.18647	3.95047	3.75221	2.95347	3.55266	3.2887	3.91136	4.657	3.9109	4.25851	3.32398	3.95687
ANKRD17	4	mRNA	31.493	42.2002	41.5063	33.432	44.9931	35.8932	41.4507	50.5762	32.9598	44.8592	42.5691	36.0344	42.5659
ANKRD2	6	mRNA	0.94546	1.88675	0.747123	0.964808	0.683142	1.04977	0.708142	1.13801	1.07864	1.29332	4.3902	3.32244	3.37004
ANKRD22	6	mRNA	18.9009	17.3169	15.8073	25.5606	16.458	20.9117	21.7164	22.0898	25.3473	16.9031	16.3651	19.2503	17.6686
ANKRD24	28	mRNA	1.2019	2.11724	0.224336	1.62661	2.38052	1.90549	1.69671	1.09928	2.14633	2.035	2.41301	1.11553	1.10819
ANKRD26	1A	mRNA	9.74412	7.40232	8.10267	9.75238	10.9341	8.05876	9.86771	10.4797	9.00715	7.08056	6.4524	7.00507	7.81267
ANKRD27	11	mRNA	16.6858	13.6471	12.2967	15.5918	12.485	13.4614	12.608	14.1147	13.2213	13.3693	12.1176	10.3227	11.8253
ANKRD28	2	mRNA	18.8975	13.7167	12.2062	15.8355	14.1818	15.0592	14.5316	11.8912	13.8214	7.01952	7.69414	11.7671	10.2941
ANKRD29	2	mRNA	1.40035	0.652832	1.42032	1.27581	2.15991	0.855791	1.91521	1.63046	0.494747	0.601098	0.470843	0.961367	0.431335
ANKRD31	Z	mRNA	0.715777	1.21492	0.720583	0.774789	0.389466	0.382279	0.323653	0.19066	1.38946	0.47204	0.617665	0.890109	0.689276
ANKRD33	29	mRNA	0.774219	0.256853	0.655591	0.752922	0	0.259097	0.379698	0.731851	0.228172	0.375658	0.416832	0.821039	0.682484
ANKRD33B	2	mRNA	0.273093	0.221645	0.309958	0.346951	0.394983	0.123345	0.243657	0.201658	0.383638	0.314185	0.266966	0.157858	0.126036
ANKRD34A	25	mRNA	0.534597	0.233653	0.492242	0.519445	0.372291	0.58644	0.213446	0.471422	0.371647	0.90377	0.654865	0.212515	0.575938
ANKRD34B	Z	mRNA	0.0499676	0.0344348	0.0750064	0	0.0272357	0	0.036325	0.0553949	0.0789946	0.0555283	0.0910632	0.0345057	0.0824641
ANKRD34C	10	mRNA	0	0.0843436	0.0393618	0	0.0525802	0.0465526	0.0485548	0	0.0517491	0.0480687	0	0.0449026	0
ANKRD35	25	mRNA	10.3072	23.6356	30.7589	11.546	10.2893	21.5884	15.8779	18.2259	18.7388	15.7726	28.1767	17.1698	24.7074
ANKRD37	4	mRNA	6.25966	6.40064	6.51972	8.02131	4.9623	7.2762	4.62834	7.24381	9.50401	5.732	5.88248	6.7843	5.77275
ANKRD39	22	mRNA	11.8632	8.37827	14.1314	10.0341	10.0925	9.27609	9.45144	10.2584	8.16671	19.7371	17.503	12.6668	13.7609
ANKRD40	18	mRNA	8.82058	7.32995	10.4603	8.93445	8.29737	8.68422	6.25542	7.4115	9.24221	6.74395	5.65843	4.98844	2.82696
ANKRD42	1	mRNA	0.834726	1.4682	0.682506	0.828457	1.46281	0.433079	1.21756	0.100389	0.858659	1.05934	0.822352	0.742108	0.652784
ANKRD44	7	mRNA	14.8178	16.8688	13.3807	20.4581	23.9773	22.2342	17.6356	19.2932	19.3506	5.52275	10.5613	13.4456	12.7336
ANKRD46	2	mRNA	35.3554	34.1082	35.5433	38.4959	44.1417	40.2405	41.2893	29.4781	35.6551	22.1448	19.8427	25.1709	23.7705
ANKRD49	1	mRNA	67.0218	62.2993	66.1696	69.0838	63.562	69.5056	66.0056	69.0225	73.538	68.7414	70.6613	84.7932	80.0054
ANKRD50	4	mRNA	30.1398	23.8622	25.8266	25.1959	23.8682	28.138	26.9266	23.9617	19.0493	18.1297	16.9205	16.8175	16.5224
ANKRD52	29	mRNA	2.28656	4.18455	2.55802	2.10432	4.55917	2.75593	2.69339	2.256	3.66724	10.1907	9.33204	6.15513	9.32293
ANKRD54	1A	mRNA	23.7919	23.7063	22.784	25.1127	23.1082	26.8617	23.2609	21.5792	24.438	21.4936	21.7147	22.7824	21.3586
ANKRD55	Z	mRNA	3.41982	3.94502	2.59332	2.96685	2.0644	2.15592	2.00541	1.40822	4.25922	2.99506	2.90267	2.65111	2.61995
ANKRD6	3	mRNA	4.24721	3.48595	3.29277	6.15553	8.4867	3.58911	5.4911	5.17099	5.95021	3.40898	2.84811	3.34545	2.19893
ANKRD66	3	mRNA	3.2218	1.01652	2.039	2.63875	0.362556	1.04577	0.803802	0.110522	1.06485	3.14392	2.02395	0.913325	1.06169
ANKRD9	5	mRNA	38.3219	67.1549	27.992	54.0121	42.5356	97.1585	69.2965	74.4931	67.731	58.7615	91.3324	115.023	131.332
ANKS1A	26	mRNA	13.3435	12.5639	15.4561	10.5175	10.9395	10.4199	10.6137	15.3436	9.47545	15.8937	15.7045	12.4927	13.7635
ANKS1B	1A	mRNA	0.469475	0.362499	0.324594	0.482214	0.677746	0.497696	0.545916	0.524061	0.362679	0.217282	0.162484	0.181062	0.198194
ANKS3	14	mRNA	8.16264	7.44185	10.7754	8.35957	11.5008	8.72895	9.78294	12.1042	7.15558	11.7662	10.0627	9.16213	9.84045
ANKS4B	14	mRNA	0.458939	0.156419	0.12572	0.189024	0.24742	0.109487	0.205781	0	0.15293	0.406624	0.15975	0.103938	0.0868492
ANKS6	2	mRNA	10.5617	8.71001	9.11191	9.69783	8.43981	11.3773	10.5347	12.2628	8.9346	5.91191	5.25958	5.507	5.05879
ANLN	2	mRNA	20.955	10.9885	20.6116	20.3949	18.3339	15.9097	16.0526	17.6089	16.4193	9.62873	8.84723	13.6397	12.2065
ANO1	5	mRNA	15.6199	6.87011	14.3257	13.9289	4.88834	5.71469	6.44388	15.544	7.00531	18.1212	12.8599	8.09194	9.55586
ANO10	2	mRNA	11.5009	8.86822	10.7004	12.2856	8.00511	9.70153	8.61562	9.71734	8.57669	7.8781	7.34894	8.17626	7.81497
ANO3	5	mRNA	0.400186	1.57623	1.95366	0.342288	0.503773	0.797262	0.622386	0.408872	0.427563	0.29712	0.267259	0.369557	1.48474
ANO4	1A	mRNA	0.205514	0.208428	0.295552	0.313945	0.630797	0.324845	0.524869	0.460148	0.216142	0.267618	0.246026	0.506744	0.489132
ANO5	5	mRNA	41.0855	21.0374	31.02	34.9576	19.1313	22.794	23.5482	19.8669	19.7268	20.5198	18.4625	21.7496	23.4493
ANO6	1A	mRNA	15.4944	8.85213	14.5266	15.2631	12.029	12.8453	14.8906	15.9959	10.5387	15.4644	13.3009	14.7692	16.3733
ANO8	28	mRNA	11.5317	18.3348	6.57182	13.7987	9.35827	17.5154	10.8396	11.0234	17.1902	26.8978	33.0089	21.0241	30.3696
ANO9	5	mRNA	3.41314	0.372068	3.5269	2.85537	0.343975	0.421174	1.1592	2.03754	0.37637	3.79107	2.70875	2.92053	2.99109
ANOS1	1	mRNA	6.30205	4.43866	9.03911	5.01401	6.57567	4.96214	5.47155	4.76947	6.48302	2.2341	2.50047	5.58834	3.99777
ANP32A	10	mRNA	89.1269	113.383	124.832	104.237	112.09	99.826	94.8006	114.923	110.979	144.017	163.247	138.576	133.29
ANP32E	25	mRNA	160.112	196.863	173.834	160.379	212.683	160.021	191.789	190.403	198.673	161.731	167.022	178.851	172.705
ANTKMT	14	mRNA	63.3112	53.1598	49.6086	57.3242	45.3654	54.4587	51.4101	41.148	61.3611	66.9084	76.7914	61.9062	57.97
ANTXR1	22	mRNA	5.50185	4.2158	6.39412	6.17112	4.45583	3.08613	4.18344	7.11967	3.68445	7.05659	6.10721	3.42235	4.26529
ANTXR2	4	mRNA	35.8562	25.879	26.8597	38.3409	26.283	26.2121	26.2153	31.5248	25.5974	19.802	21.4857	21.5671	18.818
ANTXRL	6	mRNA	24.194	17.6902	25.1109	30.1847	19.453	16.9914	16.9449	25.5705	19.3128	12.6633	12.0045	12.2995	12.9543
ANXA1	Z	mRNA	282.792	158.427	171.142	230.52	64.3827	144.155	81.1756	92.8334	147.247	178.742	182.621	293.137	269.555
ANXA10	4	mRNA	0.0476301	0.119276	0	0	0.0369155	0	0	0	0.0568913	0.0524897	0	0.0740503	0.0591863
ANXA11	6	mRNA	47.5678	30.4744	35.6284	47.9525	26.3091	36.0384	34.2421	41.3021	30.5882	33.005	31.6434	41.1302	32.7713
ANXA13	2	mRNA	0.107743	0	0	0.47764	0.324525	0.226901	0	0	0.402253	0.303297	0.243027	0.0916426	0
ANXA2	10	mRNA	1331.93	674.73	840.386	1205.57	561.839	857.189	711.465	1012.95	679.959	1171.66	1109.29	1317.72	1109.81
ANXA4	22	mRNA	123.149	115.758	54.4909	116.039	97.6355	74.3957	105.027	74.7796	100.768	81.3472	96.8421	125.122	108.733
ANXA5	4	mRNA	234.527	138.146	177.257	210.105	99.1113	146.809	116.89	176.208	136.556	157.749	148.973	170.048	124.825
ANXA6	13	mRNA	50.7714	27.7741	42.1534	49.0277	33.2441	20.95	30.1995	35.0509	23.7283	29.6064	32.0591	24.988	20.751
ANXA7	6	mRNA	58.4841	30.9834	30.4751	44.557	23.3741	40.0611	32.8799	35.616	26.9514	40.9119	39.5132	56.8924	47.1707
AOAH	2	mRNA	28.9383	20.1546	28.7836	22.7432	31.0362	16.6286	27.3459	16.563	30.7107	25.0103	24.5434	35.3133	30.4991
AOC1	2	mRNA	0	0.145119	0.0967178	0.10513	0	0.0381292	0.0354834	0.11852	0.304307	0.495601	0.576899	0.308421	0.558403
AOC2	27	mRNA	36.3729	42.7484	26.2609	51.4375	55.5055	30.6233	33.5544	43.5441	62.485	35.0935	39.249	34.9733	28.3534
AOC3	27	mRNA	3.33389	3.50497	3.27024	3.96329	2.70836	1.73082	2.36014	3.84159	3.99803	2.78401	3.16542	1.91564	2.05521
AOPEP	Z	mRNA	27.0172	26.3017	10.9429	20.3233	11.0396	12.26	12.8237	10.3972	23.6845	17.4026	15.8414	16.2408	13.2708
AOX1	7	mRNA	4.44348	4.55736	2.83889	5.4611	5.49516	2.68691	7.67488	3.75011	7.64712	1.64162	1.65395	1.35708	0.857468
AP1AR	4	mRNA	42.9884	38.2586	28.8549	48.4901	36.3388	39.6332	33.0388	45.6112	52.2202	28.3376	31.2295	37.6386	34.6542
AP1B1	15	mRNA	17.156	22.1392	27.1415	17.2456	20.3827	12.9502	18.202	30.175	17.6555	34.3833	33.3433	25.4731	30.1813
AP1G1	11	mRNA	58.0619	47.9341	47.0106	57.8206	47.9278	54.4612	49.1888	49.679	52.4244	41.6113	39.5202	47.4904	43.3943
AP1M1	28	mRNA	56.9518	56.4356	46.966	55.3305	55.9888	59.0734	54.5963	49.8316	59.9719	36.5132	38.2952	51.8824	49.1709
AP1M2	30	mRNA	25.8311	17.6625	17.1932	26.5864	20.449	22.903	20.6785	32.8004	18.425	32.0994	47.015	49.3106	46.3595
AP1S1	32	mRNA	29.4206	41.4638	40.083	31.9101	47.9129	46.2866	44.0459	44.6512	37.062	49.4679	60.7096	42.8715	48.5173
AP1S2	1	mRNA	19.0213	15.2572	20.284	21.0454	20.5673	23.0443	21.1006	21.6325	20.3417	15.8486	14.6702	12.2714	10.6751
AP1S3	9	mRNA	71.1114	120.089	40.5137	94.0841	130.032	118.501	117.62	96.332	163.196	77.6918	98.3307	116.146	93.1046
AP2A2	5	mRNA	54.6284	49.8381	50.5816	52.5318	55.6548	45.4891	50.7944	49.5477	50.3765	37.0578	35.4206	43.0958	37.591
AP2B1	19	mRNA	49.4645	41.2085	51.2595	47.3791	43.6264	33.4992	41.6105	46.0599	44.6744	48.3761	48.6533	52.5774	50.0308
AP2M1	9	mRNA	190.081	187.708	168.107	194.71	174.363	210.986	175.385	187.597	214.862	190.003	194.792	185.265	170.08
AP2S1	34	mRNA	66.2826	58.7578	87.9899	70.3402	75.3098	66.2421	63.9388	79.9616	64.8743	100.918	116.158	95.4811	94.5216
AP3B1	Z	mRNA	53.7791	50.7158	41.1455	52.7778	26.9295	28.9807	24.0164	24.344	51.1902	41.8685	39.0152	41.535	40.2056
AP3B2	10	mRNA	5.95299	1.96321	4.14752	5.82031	2.77018	1.74879	2.95163	3.01759	1.82737	2.11475	2.00427	1.66943	1.79847
AP3D1	28	mRNA	30.1764	31.4961	36.904	27.092	25.5264	21.0794	24.872	30.2668	25.6765	30.1248	28.388	25.9035	28.9949
AP3M1	6	mRNA	90.7308	105.72	106.943	88.2667	131.573	108.762	116.819	97.8925	108.631	115.544	97.5159	85.2951	84.4608
AP3M2	22	mRNA	14.1117	11.5894	11.7253	14.1804	11.8473	12.8531	11.1095	14.7493	11.0521	10.0219	9.07407	10.5521	9.49668
AP3S1	Z	mRNA	28.6403	35.6537	36.9854	25.2478	28.243	33.9757	27.0363	24.4896	32.6368	33.4419	32.4477	27.8703	30.0969
AP3S2	10	mRNA	27.0388	30.8064	29.9654	29.8754	23.9647	35.4639	24.0731	26.6021	36.5022	45.4327	37.4313	26.5301	25.4551
AP4B1	26	mRNA	36.9037	53.1099	29.6082	38.4063	58.7118	21.5601	52.8289	30.1732	54.4712	32.4915	33.1763	28.016	31.6031
AP4E1	10	mRNA	13.9237	11.6565	12.0927	13.3006	14.7249	15.6644	14.2246	12.5617	13.9983	7.94948	7.5933	12.0028	11.7246
AP4M1	32	mRNA	8.35403	7.35071	13.3256	6.50151	4.84892	11.1211	5.4748	4.5245	8.30401	20.0471	11.8851	4.41046	5.34121
AP4S1	5	mRNA	37.7916	38.1441	27.004	34.7602	33.3262	39.6178	37.5041	25.2746	44.0562	24.2736	28.3537	45.0277	33.5638
AP5M1	5	mRNA	5.82901	5.40777	5.64175	5.80853	6.51655	6.10628	6.09753	4.4664	6.35677	5.41919	6.02618	6.0461	6.09336
AP5S1	4	mRNA	27.6745	23.1284	26.9086	23.1696	29.0694	22.5972	30.8569	21.0613	20.3371	34.99	32.7957	22.8392	24.4239
AP5Z1	14	mRNA	20.8595	26.3753	26.7596	21.0436	21.8235	20.8312	22.2766	21.1371	27.1632	28.7693	27.994	22.0219	22.4732
APAF1	1A	mRNA	6.7993	4.85013	5.58608	6.41636	8.61552	7.75251	6.90039	5.32983	7.39501	4.34425	4.03226	3.11359	4.47351
APBA1	Z	mRNA	13.5616	15.8612	11.921	15.2793	10.765	15.1124	11.8126	9.20751	16.4977	9.07513	8.37628	13.9658	12.4819
APBA2	10	mRNA	2.37801	2.1988	4.55169	1.92322	2.95735	3.28789	1.92452	3.74469	3.66404	1.6992	1.3181	2.14836	1.6581
APBA3	28	mRNA	12.8877	16.4173	15.8859	12.4148	14.3672	14.4995	14.1879	13.9094	18.4449	19.718	22.3659	18.0904	19.9218
APBB1	1	mRNA	34.8167	40.1299	35.6263	33.3305	39.0544	34.1492	37.0312	23.3765	41.1061	48.03	55.5889	39.8261	46.3396
APBB2	4	mRNA	8.46147	6.16641	7.53211	7.45637	7.05291	7.2235	6.55007	7.21939	6.31755	4.02934	3.45958	3.50896	3.72954
APBB3	13	mRNA	0.811637	0.0642204	1.07748	0.548388	0.886872	1.23785	0.622096	0.417522	0.321383	2.06575	0.913105	0	0.136218
APC	Z	mRNA	17.5454	14.5069	15.6365	16.4017	11.8245	11.1373	11.0917	11.136	15.3773	9.60476	8.98494	10.915	11.2854
APC2	28	mRNA	0.130574	0.41866	0.453027	0.0469347	1.02501	0.191826	0.423045	0.0657934	0.268003	0.261467	0.338644	0.172557	0.252057
APCDD1	2	mRNA	53.4314	66.3828	99.4421	54.5831	109.445	59.8704	70.0131	74.9699	72.6775	46.1133	46.1086	49.8765	51.5277
APCDD1L	20	mRNA	18.5729	10.4269	15.0114	11.6525	4.66204	7.65228	9.72879	9.76132	4.50065	10.9325	10.654	13.1074	13.6425
APELA	4	mRNA	0.449976	0.865653	1.16324	0.550019	0.742352	0.313689	0.473289	0.589835	0.749442	0.170394	0.187963	0.182446	0.384677
APEX1	36	mRNA	8.4043	8.84184	28.4483	8.67357	17.3858	19.9051	18.0292	22.5202	9.79185	21.2127	27.9175	17.6726	22.3328
APH1A	25	mRNA	24.213	20.2595	35.3904	27.0081	24.5834	14.4286	20.7985	29.6739	21.0526	15.9679	32.4411	38.2337	34.0767
API5	5	mRNA	73.3056	66.8076	69.5055	70.4309	72.6951	82.9997	72.1478	69.4451	69.8658	49.5471	49.6949	67.9458	63.4515
APLF	3	mRNA	9.02802	4.82689	9.83835	7.68013	9.54553	6.91857	8.27069	9.06494	5.26332	7.20657	6.95235	4.98091	5.88744
APLN	4A	mRNA	7.91247	3.09178	4.30424	7.81769	3.31777	2.52733	2.86491	3.3349	3.07909	3.69198	3.71542	2.09596	2.18373
APLNR	5	mRNA	3.47623	4.81664	5.12406	4.16927	4.83303	3.93928	3.40586	4.3962	3.9046	7.17307	6.25716	3.53	3.94287
APLP2	24	mRNA	279.581	214.73	207.16	308.41	214.789	233.053	199.534	241.32	255.709	186.856	189.048	201.947	177.726
APOA1	24	mRNA	134.719	67.8663	159.86	209.247	184.49	87.1495	211.382	214.721	47.4816	71.5217	107.483	47.5012	44.3686
APOA4	24	mRNA	4.76822	4.29953	4.6673	5.69106	2.94586	1.42294	3.01669	3.01113	2.37703	15.6659	21.9628	23.4354	22.3322
APOB	3	mRNA	0.00773663	0.0238486	0	0.0070198	0.00943078	0.0498814	0.00867164	0	0.00911734	0.0129911	0.0127604	0	0
APOBEC2	26	mRNA	0.0666079	0.0698304	0	1.15238	0	0	0.112992	1.82844	0	0	0	0	0
APOC3	24	mRNA	2.13733	0	1.60878	1.63719	4.39655	1.59193	5.60584	1.93128	1.16788	0.846624	6.94625	6.68326	7.47848
APOD	9	mRNA	24.5227	8.92692	12.656	14.3934	11.9721	32.5741	20.8762	7.41462	9.91833	33.035	21.6781	15.8065	11.7211
APOF	29	mRNA	1.17122	1.01134	1.06498	1.55181	1.00971	1.0458	0.825652	1.0877	1.31417	2.09919	3.62053	3.12418	2.42155
APOH	18	mRNA	0	0	0	0	0	0	0	0	0	0.568535	0.388645	0	0
APOLD1	1A	mRNA	5.75579	2.23437	1.47093	6.49008	4.39423	9.33357	5.80185	2.24327	1.13224	3.4273	3.68947	2.85197	3.01419
APOO	1	mRNA	66.2829	66.2808	71.8054	65.8673	50.6054	68.5629	50.0833	61.8278	73.4217	76.2936	72.0054	63.5616	53.9392
APOOL	4A	mRNA	20.9931	15.623	18.4793	20.0949	18.7864	16.6051	19.2418	20.1456	17.1557	14.1248	13.3386	18.6431	15.6582
APPBP2	19	mRNA	23.6888	16.8381	16.6024	24.8933	18.9182	21.1501	18.532	19.8421	20.5442	16.769	16.675	20.3389	16.8627
APPL1	12	mRNA	33.0192	39.6431	35.0499	34.5991	51.0669	57.5785	49.4988	43.1353	47.2598	21.8027	21.0231	30.2225	31.3938
APPL2	1A	mRNA	56.6275	70.5127	55.9768	53.2002	70.2842	85.5403	85.2907	63.4738	67.7565	48.1266	44.8532	59.8761	64.2728
APRT	11	mRNA	36.4266	30.8067	41.8006	37.183	34.1057	23.463	31.6809	32.7352	33.4348	41.8024	35.3101	27.9404	26.706
APTX	Z	mRNA	54.5616	49.7204	56.1887	52.4547	26.0263	26.2067	23.629	32.418	55.4431	61.0372	55.7313	60.1797	49.4311
AQP1	2	mRNA	160.14	105.548	93.5073	130.394	77.1443	141.697	94.829	116.654	102.444	85.8451	97.2449	112.807	83.3832
AQP10	25	mRNA	0.289106	0.480323	0.546427	0.645089	0.371665	0.908447	0.132897	0.558392	0.497731	0.596878	0.213077	0.205105	0
AQP11	1	mRNA	8.96071	19.7528	8.58933	15.4139	25.4364	23.7752	20.3552	14.7005	28.0581	12.5129	13.962	20.0534	21.3636
AQP2	29	mRNA	0.227541	0.287029	0.333542	0.0810227	0	0	0	0	0.181208	0.204857	0	0	0
AQP3	Z	mRNA	721.971	609.698	343.502	604.834	410.482	735.064	500.142	407.511	476.095	580.756	498.051	740.798	655.725
AQP4	2	mRNA	0.512859	0.348993	0.621124	0.816627	0.62375	0.331857	0.231966	0.449124	0.724908	0.10187	0.111103	0.153655	0.181867
AQP5	29	mRNA	4.00728	4.29642	8.37686	2.6035	1.77053	1.22031	1.66262	1.99408	3.27128	3.69086	3.8615	2.36883	2.0456
AQP8	14	mRNA	0	0	0	0	0	0	0	0	0.485038	0	0.470911	0	0
AQP9	10	mRNA	47.16	42.346	8.58745	66.7587	39.5826	55.1168	49.051	32.0291	45.8689	36.0416	33.02	45.8785	45.9052
AQR	5	mRNA	43.9781	31.2334	29.1772	43.1532	34.2016	39.8781	31.6484	29.6782	35.4547	24.7018	25.0541	32.11	28.1928
AR	4A	mRNA	1.47524	2.12084	2.70998	1.34853	1.21765	0.746985	1.84387	2.16319	1.06482	2.07814	1.6579	1.38686	2.03301
ARAP1	1	mRNA	11.9521	16.8737	24.6698	13.0328	16.8499	15.5898	17.3093	9.98176	14.8533	23.3041	22.976	16.2563	18.2011
ARAP2	4	mRNA	11.6467	7.69086	8.78049	12.6042	12.4105	11.8628	10.2092	10.4155	9.8699	5.56907	4.98435	5.99028	5.93831
ARAP3	13	mRNA	3.09419	3.23799	2.54331	2.84109	3.30127	2.55464	3.01163	4.19679	2.62488	4.52192	4.79181	2.4391	3.30893
ARC	2	mRNA	3.53779	2.11427	3.03781	2.52975	4.42484	3.36469	4.63038	2.20172	2.04911	3.53767	2.73711	1.83855	2.0889
ARCN1	24	mRNA	125.741	110.898	120.864	128.557	109.16	111.913	106.858	123.917	114.772	122.778	122.704	128.592	123.216
AREG	4	mRNA	106.017	92.756	55.9342	101.994	91.754	115.625	94.8225	87.3341	90.4023	100.922	95.8258	84.097	83.2852
AREL1	5	mRNA	27.3487	19.9041	21.5731	26.4807	20.7595	28.0445	20.3284	27.2865	22.2415	17.1687	15.9585	18.2357	18.2951
ARF1	2	mRNA	333.702	317.933	291.125	351.458	304.642	345.599	312.951	291.32	327.051	274.829	267.218	353.814	314.049
ARF3	29	mRNA	34.1164	43.2663	38.0378	34.0723	45.7652	36.2194	38.4185	35.5996	37.544	58.8509	52.5589	31.3419	43.2846
ARF4	12	mRNA	148.246	147.225	147.712	157.192	165.615	155.213	160.431	134.854	164.767	128.898	124.753	126.602	123.52
ARF6	5	mRNA	142.89	191.156	158.729	162.802	178.761	182.017	164.415	167.823	195.801	186.354	190.337	183.035	200.992
ARFGAP1	20	mRNA	25.4446	26.4351	26.6676	26.9915	27.2248	29.7091	25.5947	25.0019	27.2969	21.2905	21.6552	25.9637	24.785
ARFGAP2	5	mRNA	56.3217	50.0238	48.9552	60.2842	50.6515	55.4231	50.6345	52.8972	53.1002	51.7674	54.1081	63.5677	53.4231
ARFGAP3	1A	mRNA	26.7485	24.6705	23.8154	29.2362	26.3629	22.7503	24.1378	27.6249	31.5354	20.7843	18.508	18.6432	15.4742
ARFGEF1	2	mRNA	16.2162	17.0268	16.4541	14.4227	16.7137	17.744	16.3278	18.056	15.2619	11.926	11.1915	13.0739	13.3076
ARFGEF2	20	mRNA	14.2454	16.1936	16.4558	14.2613	24.328	17.0049	17.0947	23.9258	14.6466	19.3259	16.7159	17.4289	20.0649
ARFGEF3	3	mRNA	6.97338	5.52903	6.30566	5.78524	7.40765	5.78297	6.08852	7.1614	6.23178	4.45254	4.0792	3.76591	4.06388
ARFIP1	4	mRNA	27.8952	31.2833	28.2778	27.1928	32.4914	30.3759	30.9621	30.5886	28.4518	23.9653	20.7574	22.2774	24.1425
ARFIP2	1	mRNA	22.8377	29.6016	29.1464	21.6699	26.8876	21.0041	25.4521	26.0618	27.2268	40.3605	39.9505	24.8737	32.8287
ARFRP1	20	mRNA	34.2892	19.5085	31.9602	37.6507	27.9956	33.958	29.4373	34.3504	27.6701	25.2763	21.8385	26.7836	23.6563
ARG2	5	mRNA	13.9588	14.5109	27.5139	15.1531	14.2826	13.9271	18.0241	29.8814	16.9515	17.5605	19.0353	27.4279	20.2419
ARGLU1	1	mRNA	84.0833	74.0756	93.1392	80.4876	82.3092	88.5812	85.0732	77.0319	79.8801	70.8675	64.1136	64.405	70.3359
ARHGAP1	5	mRNA	51.1528	54.1468	39.7307	46.7842	34.487	43.9457	36.8419	32.7656	41.524	56.6613	47.6958	47.6767	48.653
ARHGAP10	4	mRNA	17.8688	11.2824	14.5454	17.5833	12.3979	15.2214	14.8609	14.0223	14.0194	11.1166	10.2108	12.7351	12.8482
ARHGAP12	2	mRNA	15.4624	17.7021	10.8695	15.6542	14.7886	19.9168	14.5321	14.9308	19.0143	11.5914	13.2709	13.2696	12.5332
ARHGAP15	7	mRNA	1.39337	1.10848	1.53203	3.21895	2.22918	1.35917	1.85186	2.90357	1.16772	1.18509	1.01166	1.9795	2.20906
ARHGAP17	14	mRNA	71.8373	112.079	75.1522	70.2233	91.7505	94.7754	97.3906	92.2792	80.0113	142.475	135.995	98.1163	127.216
ARHGAP18	3	mRNA	2.25574	3.32401	1.84022	2.69033	2.78223	2.26235	2.36088	2.41486	4.58272	1.2452	0.980139	0.558205	0.37417
ARHGAP19	6	mRNA	17.2113	12.2289	20.6431	20.3776	18.0393	10.2305	13.7703	15.9887	20.2739	10.12	10.7289	12.3026	9.26272
ARHGAP20	1	mRNA	1.39252	0.502788	0.504176	2.01339	0.606113	0.922865	0.85651	1.73133	0.370539	0.738494	0.765085	0.733709	0.466971
ARHGAP21	2	mRNA	21.1781	18.7171	18.1116	22.0527	23.0796	17.3812	19.4787	20.0893	18.971	12.3598	11.2516	12.7851	11.9534
ARHGAP22	6	mRNA	10.2786	11.4446	8.27801	13.0742	12.8172	10.4625	11.5258	11.2512	16.9317	6.55149	7.07723	8.47109	7.46106
ARHGAP23	27	mRNA	12.4343	18.5246	18.3015	11.4122	17.312	11.39	15.3056	13.1126	15.0518	24.1866	21.9499	15.4841	18.3809
ARHGAP24	4	mRNA	11.5858	9.15539	15.4533	7.18795	5.90054	5.97393	5.92525	6.87201	6.07356	4.15221	4.38967	5.73779	4.93904
ARHGAP25	22	mRNA	1.66572	0.876349	1.66803	3.67625	1.75661	0.576964	1.58491	4.21055	0.928634	2.74713	2.83242	2.43252	3.01155
ARHGAP26	13	mRNA	9.03899	8.92116	6.09848	12.3429	12.9237	8.58532	10.3341	13.0808	10.5408	9.26622	10.4913	10.1611	9.18446
ARHGAP27	27	mRNA	3.65141	5.98905	4.96964	4.14019	5.38197	4.42432	5.21593	6.12426	4.94904	8.91696	8.79888	5.50758	8.33803
ARHGAP28	2	mRNA	2.43202	2.74976	1.12903	3.00894	2.81272	2.04183	2.02917	2.72965	3.28021	1.05298	0.973287	1.05783	0.820652
ARHGAP29	8	mRNA	45.7753	46.597	38.7563	52.592	70.7814	57.3598	51.2643	45.4447	68.2386	28.462	27.2774	22.612	31.2268
ARHGAP30	25	mRNA	0.129755	0.093891	0.158913	0.285724	0.28446	0.125141	0.187715	0.535382	0.114037	0.635759	0.687694	0.479719	0.534458
ARHGAP31	1	mRNA	8.22949	7.82067	6.92582	7.95527	7.09445	6.44017	6.96913	7.99671	5.87539	4.29737	3.9082	4.25143	3.77602
ARHGAP32	24	mRNA	8.98416	14.4006	11.5558	7.57044	13.0245	9.69227	12.3501	9.79381	10.3683	14.7901	15.278	11.7212	14.0237
ARHGAP35	34	mRNA	8.76829	12.0472	11.0758	8.04535	11.0761	9.33162	8.12314	11.6737	11.0623	10.6436	12.2908	9.7569	12.5131
ARHGAP36	4A	mRNA	0.953628	0.55135	1.48177	1.10932	0.601405	0.684326	0.799882	1.01364	0.379984	0.856911	0.759471	0.475781	0.630896
ARHGAP39	2	mRNA	15.7972	50.2833	29.5406	18.6839	54.1267	40.3954	40.2567	27.8756	43.5891	26.727	30.5077	24.6964	26.5472
ARHGAP40	20	mRNA	36.7342	38.5845	36.406	39.2514	42.0301	37.8941	41.5494	36.1585	46.8432	38.7092	34.4813	34.0319	36.7662
ARHGAP42	1	mRNA	12.7508	13.6616	12.6402	11.4362	13.682	13.78	13.1575	11.0905	15.6815	6.9957	6.47002	6.72554	6.40801
ARHGAP44	18	mRNA	0.1291	0.103803	0.14146	0.139147	0.147633	0.0377827	0.141838	0.0805784	0.115741	0.314059	0.341785	0.146425	0.306658
ARHGAP45	28	mRNA	3.78978	1.41424	3.76132	6.1722	3.77789	1.54437	4.20089	5.10298	2.11358	4.37225	6.54596	4.95104	4.57653
ARHGAP5	5	mRNA	28.5677	29.1715	23.1706	29.2723	29.4531	36.7689	30.5771	28.0221	28.1079	15.5098	14.6555	19.4513	21.4293
ARHGAP6	1	mRNA	4.63741	2.34666	2.89327	3.45328	2.66197	2.07526	2.75843	3.94228	1.96117	2.23264	1.96643	1.27505	1.26184
ARHGDIA	18	mRNA	260.956	199.012	211.621	247.295	179.926	181.123	191.824	209.854	223.008	240.396	265.286	309.518	255.685
ARHGDIB	1A	mRNA	30.3934	16.3228	28.6721	42.8608	25.019	16.9677	19.9086	35.9351	22.7191	20.2664	28.9847	35.35	21.2552
ARHGDIG	14	mRNA	12.2008	18.4847	12.1653	11.9236	17.2661	14.5254	19.8489	9.86939	17.8556	22.6785	18.6347	13.8566	15.2564
ARHGEF1	33	mRNA	14.0931	9.42784	15.4149	17.0225	10.2861	6.94777	9.4447	13.4785	9.36426	22.5276	16.8778	7.25037	10.4066
ARHGEF10	3	mRNA	22.7734	23.1165	19.3453	23.8576	25.4559	26.7649	23.8402	19.717	23.0281	12.2241	11.9023	14.6353	13.4415
ARHGEF10L	21	mRNA	12.2405	16.2364	15.7968	12.0459	14.1278	12.0125	13.0801	16.9594	14.7894	26.0442	23.4736	12.9547	17.6142
ARHGEF11	25	mRNA	12.3384	14.7604	20.172	11.6201	12.2935	13.5771	11.0345	13.9628	14.1804	17.678	14.3578	8.42994	11.1446
ARHGEF12	24	mRNA	24.385	36.2455	28.6001	22.7424	35.082	27.3015	30.665	35.2689	30.0283	34.4659	42.4414	35.505	37.222
ARHGEF16	21	mRNA	4.18147	3.0114	3.50184	3.9488	1.68324	2.71503	1.91592	3.23354	2.16789	5.29991	3.73663	2.82144	2.9003
ARHGEF17	1	mRNA	8.2882	9.307	12.0928	7.4666	8.80113	6.27874	7.97231	10.5834	7.1837	15.8686	12.4415	6.06158	9.02047
ARHGEF18	28	mRNA	6.49341	5.27605	7.33692	8.36468	7.27527	6.70496	7.16098	9.45156	4.68369	5.94769	6.09548	7.30215	6.79656
ARHGEF2	25	mRNA	10.9353	13.3239	16.3382	13.5782	11.1889	10.9777	10.9659	12.7027	9.95266	25.4294	21.9439	13.2234	17.1251
ARHGEF26	9	mRNA	6.87755	7.95608	8.37702	7.35172	8.14738	8.33766	7.43475	10.0461	7.56238	10.0809	11.193	8.98853	9.65018
ARHGEF28	Z	mRNA	1.69013	1.64109	1.13008	1.46815	1.71405	1.24544	1.55896	0.865692	1.86309	1.74573	1.4062	1.32753	1.05628
ARHGEF3	12	mRNA	7.03103	4.52809	6.93112	7.38305	4.51432	5.00584	5.05869	7.45767	3.74567	6.55552	6.05564	5.73009	5.71756
ARHGEF33	3	mRNA	1.02259	0.567529	1.12695	1.29644	0.486844	0.51159	0.398669	1.44319	0.705279	0.939353	0.705416	0.433194	0.37738
ARHGEF37	13	mRNA	16.461	21.5492	12.0665	19.6196	15.7525	16.9815	16.6585	28.9096	26.3253	25.3079	28.199	33.4535	39.0616
ARHGEF38	4	mRNA	0.331566	0.288502	0.14383	0.312498	0.0677897	0.0636655	0.0867903	0.120488	0.15365	0.269749	0.298756	0.22313	0.241847
ARHGEF39	Z	mRNA	6.06689	4.45123	7.05246	5.76156	3.05419	1.96529	2.39466	2.63986	5.67825	3.67864	4.01512	4.10414	3.93359
ARHGEF4	9	mRNA	4.60463	6.46271	3.87472	8.77278	11.8301	4.79834	7.7714	6.15095	8.31264	3.30459	4.8152	4.92074	4.07728
ARHGEF5	1A	mRNA	37.0525	40.2175	35.3148	34.7607	34.9621	33.2068	36.3879	39.7988	33.281	30.3731	28.6952	31.9263	31.3872
ARHGEF6	4A	mRNA	18.513	17.523	20.8483	20.1459	21.6473	15.1206	19.1214	24.7875	16.4731	22.1435	17.8253	13.955	13.824
ARHGEF7	1	mRNA	21.7821	19.4494	18.8833	22.0675	20.1864	22.837	21.7278	20.1251	22.6065	14.8399	14.0751	16.4179	18.1587
ARHGEF9	4A	mRNA	18.2938	12.8354	20.7823	15.6625	20.2781	12.327	17.3842	17.7125	14.7414	15.5788	14.8603	17.6299	17.408
ARID1A	23	mRNA	10.5885	12.3256	13.9487	9.67509	13.3691	7.73108	11.0981	13.5832	9.97082	16.271	15.5329	10.1921	12.892
ARID1B	3	mRNA	15.9219	19.6995	21.7938	15.8298	21.129	14.8361	18.7863	19.9205	17.1121	17.0494	15.4528	14.2954	16.2154
ARID2	1A	mRNA	14.3895	15.027	12.2761	14.4419	15.0781	15.882	15.819	14.0264	15.659	9.4188	8.4031	11.5324	10.9512
ARID3A	28	mRNA	5.19152	4.34826	5.57852	6.22731	6.47313	5.72869	5.84653	11.0749	5.09801	9.64493	9.77018	7.36299	7.98114
ARID3B	10	mRNA	6.91948	7.70104	7.71487	6.24165	6.94759	5.90864	6.22663	7.07148	6.81542	9.94761	9.3971	6.39542	7.87837
ARID3C	Z	mRNA	1.36236	1.84552	1.55976	2.67482	2.08981	2.05978	1.74509	2.53258	3.47614	1.93342	2.58728	2.24392	1.92872
ARID4A	5	mRNA	13.3571	12.544	11.6637	14.1419	13.721	14.275	13.8894	16.8557	11.4518	11.5505	10.4833	11.6056	12.6681
ARID4B	3	mRNA	17.149	16.4304	14.0242	19.3186	16.1998	16.2696	15.4751	15.5735	15.0324	10.0806	9.80163	11.2279	11.8301
ARID5A	22	mRNA	11.4042	7.57893	4.42823	8.81476	6.13578	6.19498	7.09272	7.53783	6.67735	10.144	11.2788	8.50928	7.96325
ARID5B	6	mRNA	27.2756	44.9213	35.8804	22.3823	32.5599	29.3069	32.7654	32.9712	33.0565	27.9251	25.1807	25.7437	27.8195
ARIH1	10	mRNA	56.2645	97.0278	65.8644	68.4828	85.256	91.126	93.8501	90.4111	77.2533	123.101	133.172	113.332	136.739
ARIH2	12	mRNA	27.0918	23.8135	20.5923	24.0235	26.715	27.026	27.8175	19.8418	24.1669	20.1698	21.6413	27.0972	23.7407
ARL1	1A	mRNA	89.7834	96.2943	97.6569	84.6405	97.5511	102.503	100.03	88.6988	102.666	103.554	114.267	102.321	98.3357
ARL11	1	mRNA	2.72885	2.96457	2.38044	2.01288	2.63582	2.13096	2.79146	1.09211	2.67007	1.18383	1.65015	2.78637	1.54316
ARL13A	4A	mRNA	0	0.171345	0.0634941	0	0.216365	0.178	0.327794	0	0.237649	0.556775	0.484217	0.54664	0.501123
ARL13B	1	mRNA	35.8221	30.0414	27.015	33.5103	34.9707	35.9876	35.2655	31.0504	32.7227	21.4751	21.3165	25.2415	26.1195
ARL14	9	mRNA	2.46612	1.41789	2.20754	2.76645	0.565841	1.93511	1.30506	2.49553	2.29873	1.7286	2.24966	1.90845	2.0662
ARL14EPL	Z	mRNA	0.672858	1.39017	0.909819	1.07346	0.603566	0.765226	0.45827	0.22559	1.40342	0.907467	0.66927	0.961732	0.48609
ARL15	Z	mRNA	27.5433	25.7746	21.1484	24.8249	19.2184	24.494	21.1646	16.6378	22.2251	16.2477	15.5242	17.6319	17.3843
ARL16	18	mRNA	49.7173	69.7498	44.5033	56.1586	48.0926	56.9689	58.5174	37.3338	70.8303	115.148	118.902	84.9288	92.3095
ARL2	31	mRNA	11.242	10.2454	12.8017	12.17	10.3012	7.33503	11.4723	15.2266	9.20514	14.7857	13.239	9.28166	16.1097
ARL3	6	mRNA	17.7127	17.4697	30.2956	17.9381	28.0675	24.5567	24.5337	21.7386	17.2877	23.0932	16.932	18.1167	17.5515
ARL4A	2	mRNA	102.764	119.846	86.364	91.2031	108.619	160.258	130.803	76.0134	97.5642	106.995	109.265	117.924	114.096
ARL4C	7	mRNA	31.6178	31.6109	43.8094	39.9498	46.8481	40.7392	37.0475	43.0181	36.2433	39.44	37.8096	41.3943	49.5793
ARL5A	7	mRNA	61.304	51.7241	56.6942	57.1986	51.4606	49.5758	51.8623	54.2623	49.754	45.9014	46.2534	53.825	54.9694
ARL5B	2	mRNA	37.3043	27.6269	26.7878	40.4424	36.5253	31.1462	35.5501	30.1424	29.7016	19.3189	18.998	18.5505	22.0053
ARL6	1	mRNA	11.8462	8.3341	13.8967	9.95748	10.1492	10.7125	10.4146	8.15892	8.82951	7.4574	8.75236	11.0037	9.56683
ARL6IP1	14	mRNA	186.185	169.301	157.675	208.23	141.588	159.147	144.609	146.618	167.204	142.207	139.751	150.791	126.067
ARL6IP4	15	mRNA	17.1022	18.9719	22.5833	13.9522	15.6248	19.5343	16.7718	12.9923	19.153	19.5046	23.453	25.5019	26.3414
ARL6IP5	12	mRNA	179.987	185.885	125.266	194.478	159.664	206.908	185.609	173.596	205.841	123.628	119.989	148.218	129.102
ARL8A	26	mRNA	11.0443	16.0849	14.1327	10.2205	15.226	10.1263	13.312	12.0676	12.2448	17.7643	19.2387	14.0686	13.8296
ARL8B	12	mRNA	143.643	184.286	139.3	141.312	156.819	180.684	161.614	173.955	163.651	142.247	133.975	137.431	145.871
ARL9	4	mRNA	20.2781	28.7734	14.6135	16.7084	23.2193	21.7255	23.6168	16.4472	28.4335	17.2078	19.7127	23.9906	23.0661
ARMC1	2	mRNA	45.0218	37.2059	35.8469	45.6672	40.6425	47.0471	42.8584	40.1596	44.6511	28.4275	25.4515	30.4305	29.7348
ARMC10	1A	mRNA	4.03276	2.03985	9.43389	5.04754	7.86223	3.42319	6.89333	6.13169	3.6138	6.48997	5.37184	5.68819	3.27692
ARMC2	3	mRNA	11.3526	10.9634	18.3032	11.2323	8.69157	9.98362	7.47089	7.10006	10.8103	5.3794	4.80983	7.10428	6.65559
ARMC3	2	mRNA	0.236072	0.061317	0.180492	0.3154	0.414679	0	0.2203	0	0	0	0	0.107237	0
ARMC5	16	mRNA	2.77294	4.08874	6.95263	2.24328	3.952	3.28745	3.27997	2.8137	3.13747	6.51724	6.94895	4.52742	5.80805
ARMC6	28	mRNA	15.3264	19.9793	22.7644	15.7864	28.4148	18.6727	23.3599	22.6213	22.6596	28.5763	30.8306	25.3146	23.3519
ARMC7	18	mRNA	9.71037	7.99738	9.80513	9.09556	9.50377	7.52376	9.95212	6.76881	8.2904	13.9842	12.7886	14.9407	11.7302
ARMC8	9	mRNA	27.6163	25.6587	31.8527	25.5002	24.144	25.0593	24.3914	27.0338	26.0398	25.5308	22.6323	20.9891	22.0166
ARMC9	9	mRNA	11.9115	8.59993	10.913	12.5021	12.3737	11.8744	12.4351	13.8799	12.0129	10.4334	8.52217	7.97005	7.75161
ARMH3	6	mRNA	25.0228	21.2845	19.4103	22.5794	18.0413	17.7116	17.0967	14.5906	20.8666	16.6556	17.7201	19.9828	18.8029
ARMH4	5	mRNA	1.29949	2.92971	1.85235	1.23408	2.11443	1.50985	1.37826	4.28365	1.87926	1.47885	1.21592	0.658189	0.940733
ARMT1	3	mRNA	18.9574	22.7053	20.5141	20.2602	25.3064	28.9923	25.1253	22.8518	24.9169	14.6469	12.8187	13.6555	12.6338
ARNT	25	mRNA	21.5352	24.4449	32.1639	21.2599	24.8586	16.7135	22.9038	25.6623	21.4757	29.3514	29.8405	25.6006	25.7071
ARNT2	10	mRNA	2.78818	4.5109	4.68767	3.39614	3.75605	2.68252	3.02346	4.82141	3.35476	3.24371	2.44663	1.93895	1.70717
ARNTL	5	mRNA	17.7488	12.524	16.3321	16.5227	13.4549	16.8214	14.055	17.8982	12.1374	18.5773	16	16.2789	16.645
ARNTL2	1A	mRNA	73.7122	61.3878	71.1388	72.3588	82.1779	78.0843	79.7237	64.494	64.134	57.643	53.5276	69.5136	58.9395
ARPC1A	14	mRNA	144.341	178.73	162.827	141.763	188.819	185.235	194.162	167.948	154.399	207.668	193.685	182.314	197.943
ARPC1B	14	mRNA	36.0715	47.7116	41.364	44.9306	50.7935	42.144	46.9767	44.7464	41.4541	61.8734	63.7914	57.1042	53.0949
ARPC2	7	mRNA	278.138	256.107	218.011	274.467	227.504	291.317	235.743	218.129	266.859	240.615	264.006	321.711	276.368
ARPC3	15	mRNA	130.31	132.968	168.573	124.365	125.141	131.653	122.414	133.471	125.342	152.687	171.18	193.918	161.953
ARPC4	12	mRNA	313.399	276.939	242.759	305.691	244.994	344.378	257.682	214.925	311.806	316.981	360.848	367.913	286.341
ARPC5	8	mRNA	162.412	157.552	163.384	148.619	152.995	147.944	163.635	132.737	144.66	166.007	158.237	161.902	147.209
ARPC5L	17	mRNA	246.265	230.419	163.442	240.307	241.55	270.724	242.855	239.227	265.679	270.66	291.062	301.125	264.569
ARPP19	10	mRNA	153.799	146.766	148.75	141.977	155.446	157.824	168.538	125.623	150.447	109.832	113.479	146.222	134.982
ARPP21	2	mRNA	2.53708	2.91378	4.83851	2.12635	1.99212	3.1493	2.69412	4.10346	2.0093	2.30136	2.23634	1.52141	1.91088
ARR3	4A	mRNA	0	0	0	0	0	0	0	0	0	0	0	0	0
ARRB1	1	mRNA	27.3819	32.2519	36.8502	28.2496	34.7394	26.8939	31.952	37.2636	30.9031	42.809	36.6339	33.7783	35.2249
ARRDC1	17	mRNA	4.14619	5.50403	3.99371	4.71319	5.71466	4.87525	4.53228	4.11052	4.79025	5.78519	6.82223	5.91742	6.66937
ARRDC2	28	mRNA	48.5388	42.9064	47.6248	47.9868	27.4325	37.0631	34.7007	49.1079	39.7524	73.2636	66.5263	53.3451	55.8162
ARRDC3	Z	mRNA	102.777	69.279	73.0575	86.6147	27.8976	41.282	38.2071	40.0196	56.349	62.6194	53.2525	59.3855	57.3247
ARRDC4	10	mRNA	27.1551	34.348	29.3725	32.9388	30.5539	45.5865	35.3447	35.3754	39.8875	31.2673	26.9242	24.2981	31.529
ARSA	1A	mRNA	19.1401	9.85749	15.6959	18.1056	12.1378	10.4386	13.0302	14.4471	7.57277	20.7415	14.5365	8.76472	10.8961
ARSB	Z	mRNA	4.3842	4.06262	4.79816	3.13079	1.26307	1.29428	1.34682	1.06569	3.17992	1.87133	1.96564	2.86816	2.63224
ARSG	18	mRNA	1.27559	1.0024	1.74313	1.44403	1.82534	0.956789	1.56639	1.08143	0.783371	2.0452	2.11682	1.29991	1.33821
ARSI	13	mRNA	4.26058	3.17558	4.29314	4.35493	3.30382	1.4572	2.20384	2.64137	3.46221	3.48271	3.88611	2.30768	2.10473
ARSJ	4	mRNA	3.59707	4.78451	5.14338	5.0247	4.20243	5.98284	3.89918	5.84058	5.53799	4.07559	4.87976	4.96164	5.26058
ARSK	Z	mRNA	7.35281	5.95059	6.13376	6.66316	2.80158	2.95711	2.28419	2.25167	5.46094	4.6136	3.7719	4.02248	3.40403
ART4	1A	mRNA	0	0	0.0706071	0	0	0	0	0	0	0	0	0	0
ARTN	8	mRNA	0.513254	0.62601	0.373574	0.249114	0.580514	0.328197	0.457261	0.348669	0.528989	1.0705	1.08855	0.636076	0.532331
ARV1	3	mRNA	12.6819	9.62962	10.7615	12.2007	11.8905	15.164	12.842	10.5725	10.6709	9.77657	10.4872	15.0094	12.7984
ARVCF	15	mRNA	6.31916	9.51225	8.54248	7.4283	9.53826	6.60564	5.86896	6.19841	10.0277	5.50992	6.11431	4.65761	4.4571
ARX	1	mRNA	0	0	0	0.0389352	0	0	0	0.146533	0	0	0	0	0
AS3MT	6	mRNA	0	0.137013	0	0.131899	0.126502	0.207983	0	0	0.183454	0	0	0	0
ASAH1	4	mRNA	457.548	368.202	349.64	411.437	356.544	419.98	379.977	359.842	407.149	372.136	321.37	346.451	321.516
ASAP1	2	mRNA	14.5802	11.2558	12.3208	15.1489	12.7592	12.412	13.4697	14.9266	11.528	8.20911	7.50078	8.91852	9.87593
ASAP2	3	mRNA	22.8196	20.8842	22.5627	21.9104	22.7069	19.8974	19.7082	24.0594	22.1727	14.321	12.8603	16.2739	15.3318
ASAP3	23	mRNA	20.0485	15.9865	18.345	16.9987	16.624	12.0525	15.32	12.2422	12.4043	21.5518	19.7586	13.353	15.4385
ASB1	7	mRNA	3.30162	3.96488	5.29217	3.78687	4.79313	3.62967	4.35274	3.8973	4.56686	4.84286	4.12612	3.1994	3.65133
ASB10	2	mRNA	0	0	0	0	0.0317155	0	0	0.0222094	0	0	0	0	0
ASB11	1	mRNA	0.208572	0	0.610081	0.299282	0.403646	0.0645228	0.450738	0.160184	0.144882	0	0.195877	0	0
ASB12	4A	mRNA	0	0	0	0.206838	0	0	0.116605	0.161903	0	0	0.123416	0	0.0711695
ASB13	1A	mRNA	13.8295	16.8036	12.2876	13.1317	15.365	13.1853	14.6121	14.3694	19.8951	12.7895	12.4642	11.8302	13.3064
ASB14	12	mRNA	0.171604	0.208959	0.150511	0.192157	0.228042	0.155952	0.386511	0.668276	0.198507	0.202417	0.194821	0.053823	0.225928
ASB15	1A	mRNA	0.0917654	0	0	0.253879	0	0.198104	0	0.42867	0.113063	0	0.0628876	0	0
ASB16	27	mRNA	0	0.104792	0	0	0	0.0668613	0	0	0.0810282	0.0733473	0	0	0.115002
ASB2	5	mRNA	1.27946	0.436227	1.56286	0.582243	0.38774	1.4708	0.746527	0.487986	0.843325	0.266864	0.382691	0.750443	0.499534
ASB3	3	mRNA	27.6218	17.1979	27.8075	28.9474	18.5424	18.8327	16.7667	19.5895	23.6353	21.2207	22.4413	26.9909	23.2308
ASB4	2	mRNA	0	0.376634	0.164455	0	0	0.14952	0	0	0.203932	0	0	0.11105	0.16631
ASB5	4	mRNA	5.40213	5.04438	7.77324	6.70674	5.74064	5.49596	5.39102	9.194	5.76652	5.39182	4.63843	4.23968	3.82187
ASB6	17	mRNA	11.9811	15.3035	22.5699	13.3621	13.0139	15.1447	14.5975	13.5613	15.4096	17.7873	17.1514	17.6765	17.9016
ASB7	10	mRNA	2.4684	5.23938	3.05285	2.70536	3.838	4.03264	3.85325	3.35814	4.61	3.23866	2.87924	2.7362	3.07825
ASB8	29	mRNA	19.1493	26.311	26.5246	19.3553	23.1233	19.8039	22.6518	30.0864	24.9412	11.7561	35.8548	24.7884	29.8458
ASB9	1	mRNA	9.67876	5.62623	6.65879	12.8394	11.7059	4.82278	7.38529	10.2923	12.0343	5.44075	5.61807	9.34794	7.02927
ASCC1	6	mRNA	71.6683	31.4828	43.2432	78.6627	60.6459	45.4735	58.6914	58.8168	39.9624	65.9295	57.4978	53.5748	40.8975
ASCC2	15	mRNA	16.2756	14.8743	16.4372	16.7512	16.795	12.8389	18.5497	17.2063	14.2406	21.6743	15.3781	17.056	17.5805
ASCC3	3	mRNA	14.9763	10.9628	10.959	14.1706	12.673	15.9509	12.5076	10.3044	12.3124	7.22731	6.87302	10.3981	8.98127
ASCL1	1A	mRNA	0	0	0	0	0	0	0	0	0	0.160031	0.0671358	0	0
ASCL2	5	mRNA	80.5537	84.0701	55.8636	57.0955	52.5622	92.9493	73.7991	73.6042	47.7346	146.147	111.316	77.8395	105.766
ASCL3	5	mRNA	3.69772	5.73434	5.03839	2.71273	5.07861	5.09306	5.52236	4.14891	5.02391	4.56417	3.84371	3.35482	3.0533
ASCL4	1A	mRNA	0.194946	0.0958383	0.0639059	0.213735	0.10244	0.138941	0.129279	0.207601	0.137537	0.252823	0.173079	0.0369912	0.0714867
ASDURF	7	mRNA	14.6202	12.5976	19.5796	14.2256	17.884	10.7397	13.4606	16.8673	15.8423	19.2431	10.9583	11.048	4.6971
ASF1A	3	mRNA	33.4172	21.7857	27.7314	31.7389	26.9255	27.1751	23.349	28.0947	25.6333	21.5206	20.9378	26.8901	24.2291
ASH1L	25	mRNA	8.57082	10.4555	12.9272	8.06078	10.708	7.29005	10.0946	10.9177	7.55415	14.5663	12.1469	8.57049	10.9025
ASH2L	22	mRNA	57.3378	57.9469	44.8247	51.8213	41.5688	48.2556	36.5704	53.8207	62.5418	56.1709	61.2594	46.4912	52.5021
ASIC3	2	mRNA	0.719264	0.368262	0.256342	0.362207	0.828692	0.15659	0.200837	0.788023	0.566395	2.7159	1.86494	0.345346	0.596316
ASIC4	7	mRNA	0.572961	1.51614	0.757673	0.400359	1.04876	0.4646	0.918111	0.548556	0.711802	0.734397	0.932359	0.38687	0.508331
ASIC5	4	mRNA	0.0899371	0	0	0	0	0	0	0	0	0	0	0.0868263	0.0346326
ASIP	20	mRNA	22.1261	50.6447	18.7057	1.42752	1.48104	51.2359	53.8623	0.801849	2.31816	30.5619	19.1834	10.0358	15.3746
ASMT	1	mRNA	0.124301	0.0868601	0.0675775	0.15497	0.134585	0.198167	0.0524178	0.308024	0.112597	0.0972345	0.0669917	0.121561	0.0574738
ASMTL	1	mRNA	7.37199	5.31686	8.8149	8.63008	4.70809	5.62165	4.99465	8.34224	6.12794	6.12759	5.49073	5.54119	3.9905
ASNS	2	mRNA	15.4206	32.8252	15.204	15.9494	21.6664	36.5058	22.9965	17.014	36.395	13.1691	16.3948	32.7814	27.0897
ASNSD1	7	mRNA	38.9065	31.8496	29.7514	38.4621	31.1347	34.4596	34.6979	31.1748	31.7488	25.6628	26.7885	27.954	29.7151
ASPA	19	mRNA	3.13271	3.12204	1.1154	3.3998	3.97671	1.58276	3.4816	4.52795	4.71532	3.51885	3.15315	2.91026	1.69491
ASPDH	37	mRNA	0	0	0	0	0	0	0	0	0	0.735151	1.15193	0.673862	0.412645
ASPG	5	mRNA	15.2502	19.2251	13.0467	12.2389	14.7617	20.527	19.0917	14.9015	16.5197	15.1016	15.6124	22.2851	23.8445
ASPHD2	15	mRNA	0.556299	1.87864	1.15239	0.419199	1.40748	2.58529	1.90475	1.91345	1.48439	2.56964	1.70054	1.00644	1.60744
ASPM	8	mRNA	7.9955	5.49313	11.7636	7.79322	9.42396	6.27294	7.00874	10.0919	6.58738	4.84045	4.41557	5.08613	5.0175
ASPN	12	mRNA	57.0704	26.717	25.5448	55.458	26.2914	27.6986	28.2396	44.1055	28.2031	17.4254	18.4998	20.2068	15.5539
ASPSCR1	18	mRNA	34.9602	41.0324	30.7034	32.7148	37.1644	36.4878	38.202	34.6603	38.0775	37.1241	34.174	33.6464	36.2377
ASRGL1	3	mRNA	11.1385	7.71	13.1222	11.704	14.1444	14.6405	13.9635	7.38573	7.78489	5.74245	7.47219	10.0981	7.41031
ASS1	17	mRNA	68.0031	82.4652	48.8445	77.8756	39.6867	40.3776	40.0992	35.719	82.513	54.6948	55.418	70.215	58.4588
ASTE1	2	mRNA	6.16865	4.50308	4.92096	5.44698	5.4328	4.55966	4.87834	4.32394	6.29576	4.76065	5.03483	4.53717	4.0608
ASTN1	8	mRNA	0.491414	0.703248	1.0135	0.478537	0.709363	0.341926	0.344583	0.215308	0.639448	0.535521	0.704228	0.484052	0.949925
ASTN2	17	mRNA	2.00267	2.96247	6.10276	1.74686	2.42286	1.66718	3.09517	3.42226	1.98864	3.80204	4.13099	2.45274	3.09012
ASXL1	20	mRNA	6.65396	6.28575	8.05102	5.98782	7.44495	4.50927	6.94062	6.83942	5.45554	6.64697	6.61252	6.15122	7.15979
ASXL2	3	mRNA	8.41454	12.1152	9.53528	7.79918	11.9837	7.06268	10.0663	9.62047	10.0777	14.9417	18.4954	10.4015	15.0551
ASXL3	2	mRNA	3.16258	3.48113	3.84579	1.95582	3.51521	2.62959	3.58005	2.26602	2.23531	1.85964	1.81567	1.70115	1.61788
ASZ1	1A	mRNA	1.59542	2.50988	0.401898	1.45904	0.984993	1.63247	0.703448	0.607317	1.88959	0.234027	0.812326	1.00182	0.569356
ATAD1	6	mRNA	24.6438	24.6491	32.4647	24.0969	23.8393	22.3276	24.5477	27.0691	22.6768	34.6025	35.6266	35.0761	32.5225
ATAD2	2	mRNA	20.983	14.807	22.4756	19.1018	19.3591	18.786	19.7915	17.0634	15.3676	12.6551	11.2061	14.027	13.0346
ATAD2B	3	mRNA	19.4107	21.7428	19.7483	20.4738	26.066	24.0854	23.9387	24.316	20.9278	15.4439	14.7327	16.6058	17.8663
ATAD5	18	mRNA	5.93381	5.12948	7.15722	6.49538	7.35345	5.82608	5.87276	5.66026	5.74321	3.58154	3.2916	4.3327	4.14572
ATAT1	35	mRNA	5.76582	9.97717	7.79515	4.65939	7.60875	4.58797	8.16723	4.9224	7.65234	6.86373	10.235	7.16536	6.93931
ATCAY	28	mRNA	2.39563	1.50775	2.83984	2.37657	1.59236	1.3808	0.778971	2.19448	1.94099	1.0344	0.903142	0.625229	0.55018
ATE1	6	mRNA	19.4092	21.8998	19.1628	17.5353	24.0728	18.7217	22.7501	20.6521	20.363	12.1883	12.3599	14.5391	12.6506
ATF1	29	mRNA	49.0346	59.8303	65.1154	49.3435	70.5356	60.6383	63.5105	55.573	61.0025	45.1703	43.6959	41.7539	49.3587
ATF2	7	mRNA	47.9239	54.0503	54.5725	49.8505	53.6998	60.2886	60.6534	51.629	52.3177	36.2485	32.2184	39.0717	38.528
ATF3	3	mRNA	14.463	5.22063	5.02312	10.3661	6.62384	15.7536	10.7062	7.22873	3.17307	12.6544	11.3746	5.07837	4.10279
ATF4	1A	mRNA	562.2	580.425	500.856	567.242	565.796	641.409	604.483	640.434	473.338	764.046	807.349	888.06	817.788
ATF6	8	mRNA	21.4969	30.8237	28.884	22.0945	31.2267	30.2064	32.5323	27.5109	24.6872	32.4556	31.8309	15.6159	34.4366
ATG10	Z	mRNA	8.96112	9.684	12.0036	8.48159	5.74583	5.40386	6.8123	7.28556	8.64504	17.6985	13.129	9.66432	10.3104
ATG101	29	mRNA	74.8646	88.4099	55.7728	90.0725	93.329	86.0776	86.585	78.9217	95.0891	86.9051	115.748	115.26	97.1164
ATG12	Z	mRNA	119.258	106.515	110.869	117.881	50.6502	57.3538	54.4365	49.4721	111.664	101.232	103.904	113.452	96.9902
ATG13	5	mRNA	85.6652	122.917	53.1263	96.1534	107.885	126.981	122.101	95.6276	117.572	74.8815	14.5568	97.3282	93.3357
ATG14	5	mRNA	5.07445	7.50776	7.92637	5.33837	7.76092	6.58354	6.93085	8.42919	7.27988	7.75581	8.337	8.28713	7.95631
ATG16L1	9	mRNA	36.7637	39.3361	26.6733	31.896	32.5106	41.1377	35.618	28.7382	33.7407	31.1925	31.1961	34.0881	34.6534
ATG2A	31	mRNA	2.36705	3.85114	4.71095	2.71919	4.08729	2.22625	2.31346	3.59089	3.06933	8.26686	6.85626	4.27787	5.38634
ATG2B	5	mRNA	21.9335	24.2738	18.408	21.6708	28.0596	28.4811	30.3351	23.3871	22.3255	15.9851	15.3199	22.3683	23.3464
ATG3	1	mRNA	40.1175	33.5984	36.8371	39.7901	32.1619	37.6735	32.6863	31.5472	31.1161	37.2492	38.5704	42.4889	34.5137
ATG4A	4A	mRNA	16.7069	11.076	15.0987	17.8924	12.1818	11.8131	12.2671	13.6564	13.0181	11.8292	10.3691	10.3447	9.35329
ATG4B	9	mRNA	58.6235	89.294	48.8405	65.8461	72.4102	85.0905	79.6655	74.1224	72.1153	66.7686	71.4161	82.3153	86.891
ATG4C	8	mRNA	35.7006	34.0262	41.231	35.691	31.7888	35.1219	31.4731	38.1594	36.0636	31.7008	27.4362	28.4432	26.2286
ATG4D	30	mRNA	9.20538	11.959	12.5643	7.93819	11.4238	8.62551	11.7433	6.42639	12.2661	15.8656	17.0653	12.1197	12.0758
ATG5	3	mRNA	32.816	31.9901	33.2212	35.6041	34.1224	42.5219	34.7757	27.8257	36.84	23.632	20.9846	25.4769	23.5694
ATG7	12	mRNA	14.4086	11.6414	7.80467	16.6891	11.9021	9.05979	12.9056	16.6389	11.9001	10.5789	11.1847	15.2422	11.6297
ATG9A	7	mRNA	61.2498	82.5073	68.1989	60.05	69.0192	65.0529	74.7577	82.4666	68.3993	83.1604	81.0397	81.7308	91.1638
ATG9B	2	mRNA	20.3856	51.0255	24.1497	25.6305	35.5541	43.3752	38.3752	34.7169	51.8198	78.5215	102.357	63.7668	76.2314
ATIC	7	mRNA	27.4644	40.9942	45.3006	24.5326	33.102	36.971	31.5616	35.0678	34.1868	54.5025	50.4804	32.6719	36.9277
ATL1	5	mRNA	21.61	15.5564	27.2999	19.4251	18.0189	10.5252	17.4253	21.1813	14.7557	20.8989	19.5985	15.615	19.6218
ATL2	3	mRNA	108.354	96.8783	92.6035	107.101	113.862	105.59	100.273	103.404	104.87	86.9476	90.9762	90.6118	95.7605
ATM	1	mRNA	18.0655	16.8229	14.2115	17.7446	16.5894	20.0317	14.8244	13.7947	18.552	9.87222	9.41989	13.4459	13.4205
ATMIN	11	mRNA	8.01433	8.18132	6.97392	8.5022	8.80872	9.7605	9.46533	7.98597	8.60788	6.08369	5.20177	6.49281	6.71749
ATN1	1	mRNA	10.6949	16.8592	17.7488	12.0599	17.1495	10.2805	12.1086	14.4988	14.0489	17.6787	15.4782	9.81567	11.8739
ATOH1	4	mRNA	0	0.12971	0.114696	0.110499	0.0664352	0.0454158	0.0947372	0.186143	0.204629	0.0475185	0.0927336	0.0881914	0.0525169
ATOH7	6	mRNA	0.0122234	0.0126437	0.00551629	0.00558251	0.00500058	0.0066115	0	0.013821	0.0223413	0.00691731	0.00679417	0.0125002	0
ATOH8	4	mRNA	4.21607	4.00774	6.37158	2.47496	2.37001	4.97897	5.00516	4.2956	2.25682	6.4064	5.00075	3.51631	2.99652
ATOX1	13	mRNA	186.928	210.279	108.618	192.482	154.972	210.421	169.379	134.341	217.692	227.361	235.987	205.255	168.254
ATP10A	1	mRNA	5.68294	3.01131	4.27523	5.52248	3.14878	4.02944	3.56449	6.57315	3.39754	3.166	2.59376	3.23549	2.9019
ATP10B	13	mRNA	18.6254	22.858	18.7571	16.6339	17.3746	17.554	20.3038	17.7145	21.3515	13.232	13.889	21.6159	20.7914
ATP10D	4	mRNA	10.3456	10.2434	12.9578	18.5204	19.9721	25.7685	18.7359	12.0046	16.4363	5.01966	6.29596	15.864	15.6675
ATP11A	1	mRNA	28.2334	31.4024	34.4579	39.4558	39.7772	39.3145	41.593	34.5559	48.5367	23.7578	21.22	15.0336	30.7338
ATP11B	9	mRNA	54.6688	63.9692	42.373	49.0914	51.4133	59.6288	60.8728	45.3181	60.7573	31.8651	29.0784	34.0896	36.7842
ATP11C	4A	mRNA	17.2457	12.4806	17.6961	17.1436	14.2591	14.6611	15.6782	13.0277	10.0297	10.7627	9.71328	8.80406	11.0666
ATP12A	24	mRNA	73.1803	26.7058	46.0271	50.3453	13.6742	24.6656	43.0698	45.628	14.1831	45.9704	51.8279	77.7227	72.1237
ATP13A1	30	mRNA	15.3056	21.983	24.7164	16.9104	19.9608	14.6778	17.1581	26.0564	18.2474	44.7236	36.9012	20.4337	25.7349
ATP13A2	21	mRNA	5.99906	10.2375	12.9706	6.28694	12.1459	6.70932	8.82709	9.54425	11.1477	10.2186	10.8714	5.98707	8.03573
ATP13A3	9	mRNA	17.5935	15.6329	14.8087	16.3808	17.8449	15.4436	18.5581	14.1744	15.0727	10.7758	9.69145	11.5369	10.2168
ATP13A4	9	mRNA	13.1182	20.5846	10.8447	19.1288	15.3666	23.0559	21.6054	32.1298	22.4153	10.5335	12.411	25.1081	19.2212
ATP1A1	1	mRNA	255.332	163.413	200.762	221.958	142.472	186.077	148.245	201.902	150.023	160.468	177.399	217.924	195.741
ATP1A3	33	mRNA	0	0.0804632	0.0259059	0.0282115	0.0339188	0	0	0	0	0	0	0.0398946	0.0659787
ATP1B1	1	mRNA	133.582	113.478	142.805	98.0828	68.5629	77.1621	91.9082	110.521	63.889	126.082	118.139	109.023	119.578
ATP1B2	32	mRNA	0	0.35919	0	0.173761	0.71939	1.21933	0.939584	0.263216	0.121449	0.998378	0.876232	0.659144	0.475829
ATP1B3	9	mRNA	173.879	154.549	124.92	201.206	139.702	202.768	122.917	166.511	197.2	129.373	140.964	187.667	158.223
ATP1B4	4A	mRNA	1.97691	0.372496	0.76341	1.34784	0.377191	0.495165	0.435558	1.24546	0.501599	0.353248	0.291808	0.297205	0.118521
ATP23	1A	mRNA	56.4998	47.8553	49.0403	52.6262	50.2054	55.9254	51.334	35.5907	54.7693	40.5745	52.1716	66.2299	61.383
ATP2A1	16	mRNA	2.71968	0.752548	5.01638	2.23195	7.9746	0.925675	9.55052	3.62422	0.753721	3.00211	2.21782	0.749959	1.30652
ATP2A2	15	mRNA	55.69	56.0251	61.635	51.6111	47.1917	53.4561	52.8035	61.0658	49.2893	52.315	45.3307	47.5698	51.664
ATP2A3	19	mRNA	4.64231	4.61727	5.46759	5.39662	4.93008	5.36271	5.53167	8.51099	3.5839	4.95011	5.27219	4.00263	3.75098
ATP2B1	1A	mRNA	17.4318	11.5534	17.7911	14.2358	13.375	11.4157	11.5098	13.5218	14.1068	9.25158	8.63903	10.5725	9.94393
ATP2B2	12	mRNA	0.57337	0.32341	0.34863	0.587847	0.646591	0.547495	0.555872	0.768483	0.330521	0.30609	0.283792	0.320433	0.396489
ATP2B3	31	mRNA	0	0.0961396	0.200357	0.0423087	0.101444	0.0934403	0.0695283	0.172674	0.117422	1.22238	0.665604	0.304343	0.694928
ATP2B4	26	mRNA	8.64376	10.7192	9.13001	8.63615	8.79947	6.00526	9.72251	7.77221	8.91113	14.7011	14.8584	10.6551	13.8032
ATP2C1	2	mRNA	58.5667	67.513	50.8746	55.0094	69.8373	76.8519	74.32	50.6691	64.4004	41.7326	38.0889	50.241	52.394
ATP2C2	11	mRNA	12.6861	15.2667	14.5327	10.2556	11.73	16.1982	17.6577	17.2272	11.3548	22.1087	18.7198	20.5226	23.0893
ATP4A	33	mRNA	10.1121	9.88432	5.50871	9.66001	5.51676	7.67562	5.61011	5.49655	8.1757	10.0959	15.2071	10.2827	12.9104
ATP4B	1	mRNA	0	0	0	0.0519981	0	0	0	0.0920529	0	0	0	0	0
ATP5F1A	Z	mRNA	377.609	371.32	354.706	351.577	189.15	202.036	177.172	185.906	380.687	444.384	476.878	438.808	428.1
ATP5F1B	29	mRNA	489.69	528.745	537.085	481.48	510.949	454.514	466.935	616.207	499.421	672.534	733.843	598.684	655.986
ATP5F1C	1A	mRNA	376.886	309.845	266.203	369.7	290.747	401.4	306.299	268.231	364.956	315.644	342.432	392.587	348.764
ATP5F1D	28	mRNA	291.023	336.208	286.022	255.761	326.337	326.479	328.642	335.14	303.244	496.748	552.078	402.071	393.272
ATP5F1E	20	mRNA	360.348	215.702	370.275	385.876	257.914	391.744	247.387	249.241	212.378	516.124	547.512	574.778	452.922
ATP5IF1	23	mRNA	250.825	323.745	320.453	255.994	344.059	334.392	303.21	320.411	297.53	534.238	550.086	423.272	416.502
ATP5MC1	27	mRNA	144.52	133.376	157.572	161.113	113.279	152.414	117.228	125.29	171.552	170.001	174.888	206.924	172.215
ATP5MC3	7	mRNA	608.511	570.248	576.012	613.338	557.028	655.346	559.955	504.896	620.934	683.143	739.367	838.249	675.147
ATP5ME	Z	mRNA	569.984	494.917	520.387	558.817	206.485	293.585	200.662	196.342	472.942	682.397	766.846	942.564	739.375
ATP5MF	14	mRNA	254.043	211.469	242.109	258.342	194.556	291.384	192.8	205.849	238.931	335.961	376.694	444.909	351.833
ATP5MG	24	mRNA	443.364	336.2	342.027	450.577	295.887	404.901	310.855	309.336	431.412	471.655	503.462	516.875	396.498
ATP5MJ	5	mRNA	192.339	141.974	167.201	195.588	194.614	200.233	172.95	144.132	161.378	207.349	229.314	286.62	215.925
ATP5MK	6	mRNA	154.153	151.084	189.941	154.521	133.151	133.578	113.554	67.2201	159.704	187.034	228.658	252.977	196.22
ATP5PB	26	mRNA	143.755	216.169	172.514	134.18	198.403	214.533	185.833	137.003	189.874	242.481	266.646	179.514	201.919
ATP5PD	18	mRNA	167.265	148.671	137.318	161.497	135.312	175.64	136.798	131.445	185.587	163.212	186.444	186.79	152.859
ATP5PF	1	mRNA	272.946	241.624	246.909	265.155	258.048	338.727	257.026	217.168	305.458	334.424	352.943	361.258	285.6
ATP5PO	1	mRNA	271.573	297.404	255.183	297.119	253.049	379.401	258.436	240.484	309.092	374.42	392.645	391.873	363.165
ATP6AP1	31	mRNA	21.9945	22.6591	22.3679	24.5053	21.86	18.5753	16.6531	21.7334	20.6541	31.3792	34.6997	28.9696	32.4622
ATP6AP1L	Z	mRNA	2.51072	0.904008	0.143974	3.1083	0.867192	1.55025	0.720489	0	1.31162	1.24021	1.20809	0.204849	0
ATP6AP2	1	mRNA	50.5542	63.2484	63.8553	48.4708	65.8274	54.1679	58.8218	71.0584	56.7064	53.4116	52.1273	47.0305	52.8613
ATP6V0A1	27	mRNA	39.059	35.0013	35.6215	30.6163	27.5042	27.5066	28.2276	30.9099	28.3782	32.0424	32.0466	34.9405	33.5506
ATP6V0A2	15	mRNA	16.2265	26.4354	25.4722	15.5152	31.0444	35.4423	32.1843	30.2334	28.4422	30.1306	26.1246	26.3901	24.7259
ATP6V0A4	1A	mRNA	0.0507058	0.192202	0	0.306473	0.445128	0.239453	0.113664	0.507827	0.624689	0	0	0.0352699	0.0422861
ATP6V0B	8	mRNA	117.025	113.373	86.649	119.258	85.6545	106.963	87.7288	109.126	123.511	130.769	119.301	112.869	95.6089
ATP6V0C	14	mRNA	169.746	199.882	183.409	129.969	163.107	162.328	165.493	173.785	161.82	203.308	177.859	159.605	181.199
ATP6V0D1	11	mRNA	139.003	97.5524	97.821	121.181	82.7075	89.9961	86.4533	95.4584	104.525	98.6803	106.97	129.294	111.122
ATP6V0D2	2	mRNA	0.145218	0.0922801	0.792114	0	0	0	0	0.16312	0	0	0	0.140172	0
ATP6V0E1	13	mRNA	143.888	119.392	97.0804	178.931	150.708	192.465	144.63	171.239	163.598	99.6681	124.112	167.84	121.786
ATP6V1A	1	mRNA	59.4242	51.1519	55.3756	48.4287	45.1841	46.9317	45.2426	43.8291	48.0346	35.1323	33.2718	47.5337	40.7161
ATP6V1B1	4	mRNA	0	0	0	0	0	0	0	0	0	0	0	0	0
ATP6V1B2	22	mRNA	95.0482	101.489	113.741	77.8895	85.9222	73.7318	91.8218	78.4118	91.9552	114.186	124.967	122.528	110.527
ATP6V1C1	2	mRNA	38.8942	33.6368	30.0805	39.4175	38.7356	39.5332	38.9463	39.5105	38.3534	28.2664	25.8593	33.0012	30.3963
ATP6V1C2	3	mRNA	12.7395	12.289	10.2359	2.78286	2.13702	1.23645	2.72444	2.90508	4.7413	4.21909	3.19287	4.51624	4.26904
ATP6V1D	5	mRNA	83.5544	88.2532	69.1981	78.3107	74.0227	93.8036	78.7665	68.0708	91.5698	80.7708	77.6862	77.6014	77.3773
ATP6V1E1	1A	mRNA	128.853	110.896	98.8445	95.6974	85.6001	127.097	85.5212	74.9746	106.981	72.9828	87.3451	126.378	105.955
ATP6V1F	1A	mRNA	97.2069	111.242	98.8146	92.3457	91.7651	89.9633	93.8499	75.6665	100.291	120.728	130.937	84.4454	94.5414
ATP6V1G1	17	mRNA	225.138	204.129	186.669	195.787	176.089	187.895	182.098	159.256	221.158	156.6	222.891	293.729	233.605
ATP6V1G3	8	mRNA	10.8081	12.7307	0.110633	11.3228	7.67878	12.0423	10.243	18.252	7.37084	8.26152	4.04938	2.8384	2.90452
ATP6V1H	2	mRNA	31.4124	27.7868	27.938	27.9312	23.4133	29.942	21.4533	26.7625	24.8847	22.358	21.5053	26.0683	22.9265
ATP7A	4A	mRNA	22.9198	23.0643	24.9252	24.2418	27.1416	19.8922	23.9304	26.1902	23.3032	14.6889	14.5977	17.7918	17.6682
ATP7B	1	mRNA	10.8464	20.2477	2.18984	8.49897	6.98986	20.4105	9.60805	5.23374	10.2673	7.4821	6.73678	11.2915	10.4549
ATP8A1	4	mRNA	1.72025	0.847082	1.4972	1.85583	0.89004	0.679908	0.818493	3.10801	1.11065	0.700829	0.684818	0.450466	0.579476
ATP8A2	1	mRNA	0.991025	0.495608	0.327792	0.497131	0.516675	0.372794	0.384557	0.374886	0.493253	0.361165	0.214086	0.17804	0.320564
ATP8B1	Z	mRNA	20.2185	9.25334	20.1531	17.6315	12.7749	16.6158	15.3711	18.5407	7.94829	20.4725	18.926	18.523	17.4517
ATP8B2	25	mRNA	14.6891	19.1579	23.6991	16.279	24.7639	14.3437	22.2549	16.1269	19.4608	24.1383	22.5358	16.6807	19.6952
ATP8B3	28	mRNA	9.2482	11.8325	6.2853	9.75779	7.93393	15.8909	13.2294	11.0782	8.19428	29.9088	28.4402	25.6242	34.5641
ATP9A	20	mRNA	11.6315	24.1416	12.375	16.9686	33.5303	19.1953	32.9441	23.1598	23.594	25.9065	25.1976	26.0216	23.8166
ATP9B	2	mRNA	29.8157	21.9638	21.243	28.33	23.0336	28.5973	24.7179	18.0294	23.5548	16.0176	14.5966	19.515	18.0182
ATPAF1	8	mRNA	27.3572	38.109	26.9744	26.744	43.7276	36.6371	51.0609	43.3196	37.8461	57.2067	49.2641	49.9197	49.2045
ATPAF2	14	mRNA	20.8823	19.5653	16.5009	20.3843	19.2811	20.4866	20.2619	15.6171	20.8308	22.9267	24.4895	22.8661	21.2724
ATPSCKMT	2	mRNA	6.90756	8.76904	7.86358	8.52964	9.48617	10.7589	8.49704	11.7695	8.54742	9.46651	8.8759	6.83245	7.72713
ATR	9	mRNA	4.85938	4.09062	4.43714	5.08687	5.6889	5.1624	4.4979	4.30668	5.83888	2.74168	2.59134	3.21201	2.88575
ATRAID	3	mRNA	61.3374	61.3902	57.5037	56.1479	54.1897	69.5615	62.0799	43.6487	57.6277	74.7472	80.1753	54.4391	57.2092
ATRN	4	mRNA	25.9677	32.1951	25.5266	24.7996	27.0239	31.1748	30.6139	31.3638	27.2571	25.6264	25.0196	34.5564	38.0795
ATRNL1	6	mRNA	1.68129	4.0475	3.30798	1.06223	1.16517	0.971131	0.74985	1.12271	0.920521	0.415677	0.386171	0.562663	0.615092
ATRX	4A	mRNA	50.5285	43.3392	44.1096	47.4421	46.258	45.7844	46.7322	43.2884	42.5089	32.1383	30.9002	39.9967	39.8567
ATXN1	2	mRNA	6.09728	6.69724	8.45835	6.05848	6.17891	5.66979	6.61976	6.88692	5.41658	5.80873	5.40393	4.87649	5.52604
ATXN10	1A	mRNA	18.5075	23.255	21.949	17.8496	22.2494	26.1264	24.2736	17.1358	25.6087	23.71	19.9239	16.0371	16.0971
ATXN1L	11	mRNA	11.6035	12.2081	14.1735	10.0251	14.06	11.3945	13.8538	13.1345	10.0866	12.9109	11.5442	9.75255	10.8151
ATXN2	15	mRNA	22.2593	24.3485	26.8102	21.4586	23.8694	17.9687	22.0207	27.6919	18.8846	24.3187	24.1291	24.6383	23.0768
ATXN3	5	mRNA	26.6223	25.0059	23.0754	28.8955	28.9051	33.827	28.9808	30.2154	26.9638	15.5059	13.8725	18.1321	15.8
ATXN7	12	mRNA	11.1787	9.08437	7.9248	9.97539	10.0151	9.31521	9.75644	9.15065	8.26668	7.13934	6.91732	7.26874	7.45205
ATXN7L1	1A	mRNA	15.2224	14.17	12.1308	15.1603	14.7209	19.0674	15.6162	14.6627	14.1088	9.75218	9.02744	11.2859	9.57722
ATXN7L2	26	mRNA	0.727263	1.24109	1.66388	0.766267	1.28317	1.17021	0.788792	0.840396	0.812404	1.97388	1.56533	0.829905	1.4118
ATXN7L3	27	mRNA	25.2163	34.7822	21.6471	19.6807	28.6936	26.4436	25.2225	28.2966	31.7168	34.7007	37.821	21.3735	27.9846
AUH	Z	mRNA	21.336	15.5616	16.2159	21.1192	8.81659	14.7397	10.5429	12.2022	17.4961	16.6636	14.6693	11.5224	13.9996
AUP1	4	mRNA	43.3276	62.0585	47.3967	43.6779	54.2002	55.3958	48.8153	61.9086	63.3847	78.3099	75.8724	44.7111	53.5435
AURKA	20	mRNA	11.7397	9.68191	21.3775	12.4972	18.0272	10.3603	14.6926	15.0544	11.058	12.5777	13.2601	15.3234	15.1929
AURKAIP1	21	mRNA	45.3727	44.0401	38.9138	57.4573	56.4778	72.0555	56.5514	45.4725	44.0038	51.7203	50.7288	50.8992	44.428
AVEN	5	mRNA	20.3223	25.2447	23.2393	21.5018	24.7016	23.9991	23.1779	25.0287	22.6144	22.1933	23.2919	22.7748	27.3944
AVL9	2	mRNA	8.18395	5.64302	8.28572	9.07938	14.276	6.63615	15.4403	11.0792	5.36949	7.98994	6.27345	5.35714	5.2335
AVPI1	6	mRNA	18.7017	17.2375	24.1166	16.724	15.9839	16.0543	14.1268	16.6658	16.8969	30.4778	36.6812	30.9415	33.2691
AVPR1A	1A	mRNA	0	0	0	0.0227149	0.0206173	0.0272614	0	0	0	0	0	0	0
AVPR1B	26	mRNA	0	0	0	0	0	0	0	0	0	0	0	0	0
AXIN1	14	mRNA	8.88214	8.52329	13.001	7.39204	10.3417	7.67868	7.96464	10.6034	8.60524	11.173	12.0662	8.55894	8.99654
AXIN2	18	mRNA	10.0943	11.8278	18.3225	11.4381	21.5107	11.8606	15.3825	17.5123	16.0013	13.702	12.823	9.70768	10.5956
AZI2	2	mRNA	26.5134	25.3113	21.7511	27.013	25.873	29.7113	27.5802	26.4126	27.2475	22.0759	20.0072	23.1617	22.4035
AZIN1	2	mRNA	18.0892	16.6208	14.8736	15.7657	13.7129	18.2121	16.0414	19.7848	16.1371	15.0042	14.4909	16.2784	15.8885
AZIN2	23	mRNA	3.48834	2.10084	1.93934	3.07831	2.90607	2.11726	2.66483	2.13102	2.29155	2.25854	3.48576	2.70548	2.33956
B2M	10	mRNA	87.4458	35.605	74.8415	128.221	40.8796	38.9159	34.1732	61.6976	52.5105	65.1023	110.096	490.197	314.676
B3GALNT1	9	mRNA	18.7834	7.40111	24.4553	15.4181	5.90755	10.9065	6.38776	23.0334	6.58639	12.3797	10.9308	9.96374	10.6573
B3GALNT2	3	mRNA	39.2024	34.8709	37.017	39.318	35.9718	45.11	38.7404	34.9781	38.7169	26.9793	24.7951	29.1463	25.6325
B3GALT1	7	mRNA	0.356688	0.440514	1.07652	0.371253	0.389932	0.249787	0.381493	0.582265	0.627314	0.485311	0.416243	0.266479	0.247412
B3GALT2	8	mRNA	0.413295	0.431279	0.649877	0.257701	0.327616	0.521918	0.300713	0.842207	0.642804	0.661845	0.459612	0.0521994	0.107147
B3GALT4	35	mRNA	1.28796	1.49114	1.32596	1.15916	2.45276	0.939432	1.91655	1.8612	1.37712	2.69181	2.15514	0.955701	1.32051
B3GALT5	1	mRNA	0	0	0.111719	0.0891919	0	0	0	0.0827231	0	0	0	0.0726258	0.0566898
B3GALT6	21	mRNA	3.26149	2.7944	5.3382	3.11239	4.90298	4.35922	4.96687	5.70167	2.77685	4.13749	3.09091	3.46879	3.3074
B3GALT9	17	mRNA	0	0.275674	0.359307	0.2033	0.4408	0.141297	0.346295	0.25102	0.162729	0.295019	0.289121	0.79103	1.02468
B3GAT1	24	mRNA	1.40895	0.82591	1.59397	1.13913	0.830882	0.593499	0.825295	0.515605	0.458784	1.03354	0.89953	0.627227	0.523381
B3GAT2	3	mRNA	2.69806	3.90948	2.0644	3.26531	2.34089	2.27768	1.91677	3.08372	6.10362	2.95386	3.1422	3.16979	2.04517
B3GAT3	31	mRNA	12.3801	9.27941	14.1553	11.2409	8.43371	9.2816	10.3446	7.9956	11.8914	15.3978	17.207	12.931	13.5387
B3GLCT	1	mRNA	12.3235	8.53746	11.0725	10.3467	7.33129	8.10543	7.29647	8.59794	7.82426	5.22198	5.20062	7.08363	6.38689
B3GNT2	3	mRNA	48.7929	28.4527	38.3682	40.6162	27.732	37.2499	35.8299	26.9256	27.0016	27.3015	26.9531	36.6989	31.8002
B3GNT4	15	mRNA	0.247547	0.316241	0.244319	0.292543	0.334791	0.360165	0.375654	0.887873	0.349008	0.565983	0.529178	0.736293	0.595817
B3GNT5	9	mRNA	25.2088	23.98	21.9341	24.6651	25.3816	30.7734	27.9978	21.248	28.4932	17.062	15.8395	22.6461	22.6832
B3GNT7	9	mRNA	2.44997	2.83315	2.06522	2.03902	1.49558	3.03316	2.16142	2.08709	1.61968	3.03831	3.02075	4.04893	3.5819
B3GNT9	11	mRNA	9.79826	5.09001	10.2788	8.24619	6.65565	5.63089	6.05693	9.59892	7.36502	5.99495	4.58888	1.68669	3.39571
B3GNTL1	18	mRNA	8.32498	5.14585	5.20906	6.85478	3.32299	4.8473	5.93293	2.82888	2.64337	3.99492	4.35848	2.90282	1.91567
B4GALNT1	29	mRNA	0	0	0	0	0.0354062	0	0	0.0228488	0	0.164433	0.0663323	0.0252341	0
B4GALNT3	1A	mRNA	18.8456	16.4024	16.3964	15.7596	15.9995	15.2111	16.8994	17.8304	14.516	22.8573	22.0621	17.5832	20.4083
B4GALNT4	5	mRNA	7.13512	5.99521	12.0273	8.04524	11.2886	5.99538	6.25511	7.14593	9.5271	12.864	12.5311	7.35551	7.84938
B4GALT1	Z	mRNA	19.5301	18.6527	19.9272	20.2601	15.6879	15.1539	16.1114	18.6959	19.3326	21.0828	20.4499	20.2719	21.6771
B4GALT2	8	mRNA	32.8918	44.9419	42.8865	29.7371	41.8206	34.8003	38.7567	33.8179	41.7889	52.4051	45.3011	31.731	33.4794
B4GALT3	25	mRNA	58.2589	73.5312	62.6176	59.1979	75.1619	67.1691	66.9485	69.7012	88.4938	80.2953	82.2691	61.4859	67.9405
B4GALT4	1	mRNA	5.87017	5.78235	8.04916	6.63996	8.16097	5.71661	5.74521	9.34218	7.52603	5.70549	6.32805	4.73536	3.59041
B4GALT5	20	mRNA	23.8835	31.4047	22.3239	24.2142	28.7274	27.5473	29.5209	32.7609	30.1453	27.5573	26.7928	24.8989	26.4426
B4GALT6	2	mRNA	4.26682	4.11832	7.05468	4.15255	3.01944	4.51687	2.85952	4.21471	4.8314	2.66202	2.33494	2.94248	3.38216
B4GALT7	13	mRNA	22.2961	22.094	23.3909	23.1255	24.0841	26.1554	26.0947	24.7622	28.6734	28.8338	33.174	23.5344	24.6281
B4GAT1	31	mRNA	4.58807	4.48912	6.07129	4.38716	4.13428	2.6604	3.94153	5.01974	3.96826	7.50622	7.66231	4.82791	5.77198
B9D1	14	mRNA	23.6302	14.2754	20.9092	25.6756	22.1671	15.6258	21.1881	14.3081	17.8517	18.6596	18.505	19.5031	15.4247
BAALC	2	mRNA	0.20781	1.36222	0.130165	0.0757604	0.0345128	0.0444455	0.591644	0.136515	0.114242	0.834369	0.0921487	0.636766	0.784346
BABAM1	28	mRNA	53.6415	49.7198	60.0479	48.8799	54.4764	49.5752	53.2773	39.5141	57.4123	63.9872	72.4279	52.5999	53.1476
BABAM2	3	mRNA	35.1288	27.1932	25.3854	35.1553	30.8574	39.7341	30.6701	28.1055	29.9706	22.3848	21.0613	24.11	22.3051
BACE1	24	mRNA	21.1449	33.8991	25.0782	20.9212	31.2433	22.8	26.8651	25.3972	30.7205	31.8986	37.3137	24.1587	32.0342
BACE2	1	mRNA	31.5226	28.8595	37.0669	18.8057	13.2712	17.8294	13.8016	18.0712	17.2496	15.4275	13.1793	16.6453	18.84
BACH1	1	mRNA	30.8496	20.5123	21.8623	27.9706	22.3218	28.5027	26.8554	23.7611	18.2285	19.3727	9.86807	24.4732	24.0702
BACH2	3	mRNA	14.9399	15.2011	16.1065	14.6908	15.674	14.5525	14.7206	20.0752	13.974	12.8071	11.3275	10.5925	11.9413
BAG1	2	mRNA	10.7964	7.93418	10.24	9.62084	9.54833	12.7921	11.1046	8.76556	10.5181	7.36422	7.67797	9.13972	8.34836
BAG2	3	mRNA	157.082	215.527	99.6855	202.995	239.139	263.005	227.303	189.211	250.54	214.358	217.812	225.294	201.416
BAG3	6	mRNA	71.6849	82.256	58.9266	77.442	68.0054	77.3745	56.0995	103.433	73.2988	92.1262	104.375	70.6778	75.6624
BAG4	22	mRNA	12.434	16.0789	15.8923	10.0647	13.6017	12.2908	13.0535	15.3445	13.4084	17.4742	19.1795	13.7043	16.7542
BAG5	5	mRNA	10.409	11.9612	8.63899	9.90554	9.9127	15.4163	11.4236	9.25617	11.2358	7.75754	7.17621	8.36904	8.60411
BAG6	NW_024545363.1	mRNA	28.3453	41.4888	38.1165	33.0711	38.3113	26.9039	31.9192	49.5277	40.9984	98.0426	75.4539	32.2443	44.3848
BAHCC1	18	mRNA	5.63288	6.66897	9.19567	5.15201	7.67681	5.03891	6.24407	7.95285	5.55467	11.7714	10.5739	6.11163	8.80175
BAHD1	5	mRNA	9.71497	13.6952	9.72407	8.51566	10.1217	9.46874	9.91952	11.5114	11.1948	11.6173	11.655	9.00318	10.027
BAIAP2	18	mRNA	34.2462	46.024	45.5324	44.1582	46.0769	40.0675	55.6866	51.6066	45.944	61.5277	60.4904	48.3944	63.5402
BAIAP2L1	14	mRNA	29.4515	27.0459	24.5079	29.6827	26.8776	27.6304	28.2684	29.8634	29.0683	31.2673	26.722	26.0526	26.2746
BAIAP2L2	1A	mRNA	0.119895	0.191165	0.173341	0.043343	0.157276	0.0648955	0.0779544	0.301649	0.0947177	0.263211	0.120543	0.215451	0.149514
BAK1	26	mRNA	4.18899	2.73432	6.10555	4.3878	4.46661	2.43942	3.32977	3.55991	3.39689	3.62429	3.93777	2.94241	2.7875
BAMBI	2	mRNA	442.984	557.088	298.677	426.49	454.584	610.675	483.684	339.122	471.665	433.599	433.906	444.215	427.773
BANF1	31	mRNA	21.3118	28.9733	46.1647	24.6838	32.2215	21.9647	28.2465	30.1607	26.4482	41.2183	36.3124	27.469	30.6521
BANK1	4	mRNA	0.510332	0.239085	0.385844	1.15229	0.280881	0.456744	0.522225	0.534286	0.24808	0.273169	0.310741	0.821712	0.596046
BAP1	12	mRNA	21.2775	28.1754	36.9777	19.7884	32.1456	23.5303	28.2345	24.9144	25.8228	33.3962	35.7333	29.9418	30.8382
BARD1	7	mRNA	14.4724	11.0195	16.6432	14.1225	12.1816	10.1291	10.8888	14.7006	10.8484	12.8299	13.5835	15.2901	16.8473
BARHL1	17	mRNA	0	0	0	0	0	0	0	0.0736179	0	0.0485394	0.0476764	0	0
BARHL2	8	mRNA	0	0	0	0	0	0	0	0	0	0	0	0	0
BARX1	12	mRNA	0	0	0	0	0	0	0	0	0	0	0	0	0
BARX2	24	mRNA	110.946	66.3138	140.996	87.6954	62.8488	77.1492	74.7608	83.9965	67.946	126.471	102.04	78.5716	97.9324
BASP1	2	mRNA	146.551	118.79	146.722	144.77	116.099	110.969	100.093	112.007	145.404	94.6203	105.649	157.797	124.669
BATF	5	mRNA	0.546003	0.212869	0.562307	0.604548	0.182982	0.202502	0	0.557953	0.290731	0.12744	0.438631	1.84708	0.939488
BATF3	3	mRNA	1.60472	1.25648	1.50604	1.44748	1.56327	1.53173	1.37256	1.13453	1.62991	1.96587	1.66831	2.73647	1.91046
BAX	37	mRNA	17.6882	19.4379	21.0382	16.6481	17.8012	17.713	17.8723	19.2945	22.7924	24.7208	26.4171	24.5573	24.2498
BAZ1A	5	mRNA	59.5736	47.145	44.7213	63.7814	49.039	58.7085	51.0153	60.6144	49.3995	42.577	37.9653	46.6029	50.7927
BAZ2A	29	mRNA	13.792	24.0786	16.8965	12.7072	17.7949	13.9664	15.9637	16.6217	15.972	34.2424	34.7173	19.5682	28.1102
BAZ2B	7	mRNA	24.1596	25.7902	20.3071	29.0082	28.3624	42.2739	33.9076	26.9398	30.6131	19.8431	18.6508	28.6538	27.6212
BBIP1	6	mRNA	9.83838	8.22466	12.8134	10.1107	9.36276	11.5983	9.1778	7.52604	8.52721	13.3772	14.9216	15.2617	12.4444
BBLN	17	mRNA	46.0599	46.275	41.1097	39.8232	23.1697	42.0543	25.4069	36.9438	45.551	45.706	47.1604	43.5538	37.762
BBOX1	5	mRNA	0.134577	0.0691956	0.142587	0.119534	0.0732925	0.206539	0.175555	0.176608	0	0.0496989	0.0979563	0.0467376	0.0560313
BBS10	1A	mRNA	2.03142	6.50947	10.996	1.50787	6.32452	7.31998	7.7006	7.64877	5.59289	8.61525	6.56006	5.97554	6.80594
BBS12	4	mRNA	4.27867	5.96405	5.47894	4.4089	4.15179	5.3154	4.28442	3.92182	5.97083	3.16816	3.87736	5.28283	3.91628
BBS2	11	mRNA	14.7729	23.7742	17.8397	14.2182	25.375	15.0916	21.4687	19.4745	21.4568	18.3124	18.2524	17.5589	13.9273
BBS4	10	mRNA	22.8724	17.1526	17.6394	24.0771	22.4584	18.6759	21.4662	21.7845	23.3731	12.4771	12.4826	14.4627	14.6016
BBS5	7	mRNA	8.33902	3.88765	6.83343	10.072	5.52447	5.77495	4.53417	5.17111	6.31894	6.39577	5.10048	4.08803	4.00447
BBS7	4	mRNA	8.03848	6.24452	8.17375	7.62931	7.3855	7.68979	7.67633	5.22475	9.35427	3.54805	4.66489	6.42122	4.74266
BBS9	2	mRNA	9.08945	5.65731	4.67518	7.58346	5.54767	7.91066	5.81509	6.31172	6.64277	3.57589	3.28992	3.93091	3.76248
BBX	1	mRNA	11.4322	11.8431	9.11247	11.9753	10.3332	12.409	10.2317	9.88432	12.1446	6.07106	5.44697	6.84669	7.11989
BCAN	25	mRNA	1.72923	1.44522	1.17257	1.86268	5.39038	1.91128	3.15877	2.01371	2.31123	1.25514	1.95617	1.58031	1.604
BCAP31	31	mRNA	106.137	111.283	137.205	103.502	105.45	88.8038	114.583	88.4948	90.9314	159.351	166.158	150.333	149.906
BCAR1	11	mRNA	29.1134	38.1479	43.5541	24.5488	30.6986	27.631	31.7002	31.2519	29.0761	53.9738	51.164	29.3808	39.0251
BCAR3	8	mRNA	5.81754	4.07892	4.81707	5.54046	5.35851	5.10073	5.40989	7.22171	4.15771	5.2378	6.14891	8.72849	7.29675
BCAS1	20	mRNA	1.35266	1.14582	1.14737	0.585336	0.260503	0.50465	0.825089	2.64635	0.865599	1.44631	0.921454	0.468266	0.837607
BCAS2	26	mRNA	77.3636	39.0005	66.5216	81.2698	50.3436	61.5055	44.6526	59.363	48.9346	74.3595	83.5858	88.8468	74.5802
BCAS3	19	mRNA	11.2571	16.0109	17.4094	16.032	12.0611	12.5063	12.9434	19.7012	10.7045	27.3125	21.3251	15.9018	17.6268
BCAT1	1A	mRNA	9.3094	5.81816	6.50564	12.1827	9.62807	5.37064	7.10018	10.0904	9.64045	5.54353	6.14429	7.76072	6.76416
BCAT2	37	mRNA	9.90727	10.1752	10.7402	7.54674	6.93056	6.94032	8.9151	9.13495	8.53065	17.1456	16.1306	9.60323	11.9414
BCCIP	6	mRNA	54.5769	54.8997	44.0564	56.7896	57.6884	59.0365	52.5269	44.9282	68.3168	51.6991	59.4929	63.2499	55.3051
BCDIN3D	29	mRNA	7.94456	10.8011	11.6094	8.40161	10.6158	8.96931	8.27872	10.004	10.6198	11.7874	11.0584	11.5429	12.7586
BCHE	9	mRNA	4.62181	2.3271	6.44822	5.98511	3.12518	3.0178	4.96688	3.96499	2.54137	4.58183	3.88495	2.36282	2.19436
BCKDHA	34	mRNA	20.06	18.2388	30.2363	17.8395	18.7657	14.8654	18.4336	22.5402	16.318	23.4055	28.0139	15.7184	21.7024
BCKDHB	3	mRNA	37.6783	38.8962	30.3376	32.1421	34.3809	42.165	35.9363	32.5136	39.7826	20.781	24.9713	34.1977	32.2614
BCKDK	16	mRNA	32.1824	26.8784	25.7523	31.1848	31.416	27.9465	33.0292	35.3902	32.4943	40.0522	39.318	27.5257	28.6599
BCL10	8	mRNA	24.487	18.2348	21.293	21.7539	19.6486	19.8342	21.0546	19.1115	18.0292	16.586	17.4191	20.4357	17.7342
BCL11A	3	mRNA	4.42221	4.26108	9.64297	3.89626	6.57664	2.98276	4.88261	5.34918	4.02061	5.35189	4.72717	4.11194	5.35614
BCL11B	5	mRNA	4.5676	4.90975	5.37635	5.01718	8.0581	2.40878	5.61592	3.38477	4.6891	7.68048	7.4251	5.30448	5.39429
BCL2	2	mRNA	7.80031	6.02918	7.62921	6.13791	5.72255	5.9677	6.9387	7.6155	4.83586	4.51724	4.12861	3.90093	3.76038
BCL2A1	10	mRNA	0.696817	0.417699	0.52464	1.05242	0.93772	1.73632	0.951786	0.866448	0.727067	1.02355	1.44506	3.8857	2.32823
BCL2L1	20	mRNA	109.601	140.073	104.441	105.598	108.523	124.464	120.335	124.357	124.196	139.169	172.718	142.012	161.817
BCL2L10	10	mRNA	119.062	108.651	120.406	121.827	98.8137	116.956	91.108	119.504	123.154	92.4252	88.6282	119.446	93.2538
BCL2L11	3	mRNA	5.89377	4.60415	4.07096	5.57986	8.13843	6.32969	5.20914	6.80154	4.14559	7.76651	6.63565	5.43565	5.77762
BCL2L13	1A	mRNA	51.6835	70.6645	51.8847	48.0175	53.6075	78.1147	57.6966	63.4228	54.1707	36.4698	66.7826	74.6696	77.6797
BCL2L14	26	mRNA	0.095124	0.459841	0.494467	0.230585	0.262864	0.196904	0.326707	0.19352	0.877091	1.15594	0.794468	0.403088	0.18726
BCL3	33	mRNA	7.27167	7.69234	9.73774	9.4944	6.31118	8.27493	5.42141	12.2375	7.79967	17.6159	17.2428	12.6683	14.4066
BCL6	9	mRNA	77.4973	54.0139	63.9508	85.0841	35.9395	64.2338	48.0284	94.8521	44.5056	79.3923	65.7818	72.1313	79.0016
BCL7A	15	mRNA	25.1668	18.503	26.6315	25.3093	20.9537	24.8789	22.3422	27.9303	19.0062	17.0077	16.1085	18.395	18.3743
BCL9	1	mRNA	9.38144	12.9275	18.8597	8.60165	18.5743	13.9906	15.5074	16.1867	11.763	19.6386	18.3028	11.2012	10.4135
BCL9L	24	mRNA	35.3384	44.4848	48.6154	31.7823	39.6195	31.2071	38.6618	40.7594	32.4943	46.1947	41.0389	32.1932	38.4931
BCLAF1	3	mRNA	54.2835	40.3275	46.2588	55.4335	50.7211	41.198	39.1193	43.8149	45.0313	33.614	31.1546	41.929	34.8754
BCLAF3	1	mRNA	26.04	18.1226	26.4319	25.5017	32.1394	29.4859	27.0287	27.4321	23.4701	18.8267	16.4614	17.5182	19.4278
BCO1	11	mRNA	11.4242	5.58487	7.77293	9.70945	8.1023	7.14492	9.47104	11.8466	6.09889	5.32159	5.69175	9.01231	9.373
BCO2	24	mRNA	0.127497	0.0436696	0.235342	0.0396028	0	0.0453415	0.073059	0.0712841	0	0.193398	0.16554	0.178432	0.080286
BCOR	1	mRNA	7.05031	8.3854	6.65201	6.01061	6.00645	5.78716	5.68426	6.35904	5.70488	6.01595	6.04105	6.3827	7.13189
BCORL1	4A	mRNA	2.07138	3.15915	3.5061	2.44302	2.95406	2.0465	2.31027	3.20224	2.33417	4.94939	4.33694	2.5327	3.58983
BCR	15	mRNA	16.9891	23.8852	11.1716	16.2582	17.1495	28.2661	22.1937	15.6887	18.1244	11.1507	11.2642	15.3232	15.7816
BDH1	9	mRNA	52.3421	42.9889	64.6667	48.276	58.8176	33.7166	58.5328	53.8107	45.9686	49.4633	47.2666	54.5961	52.2221
BDH2	4	mRNA	4.16316	4.7151	7.96803	5.25982	5.36005	5.91468	4.65294	6.87422	7.27773	5.4236	3.29183	1.26277	1.2793
BDKRB1	5	mRNA	3.13052	0.817704	1.77175	3.20177	1.28894	2.41009	1.77263	3.83818	0.623421	0.826953	0.790971	0.770143	0.658076
BDKRB2	5	mRNA	2.87642	1.19937	1.98478	2.09955	1.93409	1.94968	1.89344	2.66262	1.15291	1.07477	0.991742	1.11959	0.992656
BDNF	5	mRNA	2.61218	0.532982	0.849572	1.42917	0.627196	1.15284	1.12042	2.21675	0.37846	2.73103	2.3311	1.58006	2.21854
BDP1	Z	mRNA	32.0994	33.7405	27.0542	29.8501	20.1671	19.8356	18.5922	16.8307	37.6693	18.6424	12.473	22.9457	23.3818
BECN1	27	mRNA	82.8072	85.8954	91.658	76.6665	86.9414	84.5064	88.2278	69.4422	89.5952	77.7588	82.865	100.2	90.4039
BEGAIN	5	mRNA	0.217954	0.157226	0.294637	0.0764997	0.110436	0.128193	0.148784	0.224422	0.102327	0.0378184	0.0733011	0.105282	0.0632507
BEND2	1	mRNA	8.10932	6.08496	9.25323	8.03647	8.50902	5.30988	8.61916	8.8949	5.38384	4.98648	4.55872	5.99062	6.12467
BEND3	3	mRNA	5.06895	5.14086	4.28492	5.79846	5.8455	5.987	5.7802	5.2013	6.52164	3.7091	3.60785	5.10103	3.90523
BEND4	4	mRNA	0.36344	0.397368	0.728113	0.60881	0.80947	0.397271	0.244071	0.591699	0.82226	0.446417	0.469855	0.383645	0.503759
BEND6	3	mRNA	1.33233	0.752429	1.24157	1.19675	0.959646	0.755253	1.29252	0.613277	0.927189	0.955741	0.953546	1.03973	0.91397
BEND7	1A	mRNA	10.7851	11.1307	10.4343	9.88371	10.488	12.7009	12.1354	12.6575	12.4101	10.9928	9.26802	9.63795	11.7238
BEST1	5	mRNA	0.06377	0.0504343	0.0876211	0.102442	0.0382876	0.0340331	0.0684165	0.268762	0.13793	0.34816	0.284309	0.135134	0.120638
BEST3	1A	mRNA	0.363356	1.98935	0.278541	0.534671	1.56763	0.512528	1.45119	0.303	1.54748	0.27858	0.221564	0.276215	0.229596
BET1	2	mRNA	20.4309	15.8386	22.8263	20.3588	18.8902	23.6131	18.9639	22.2542	17.5312	18.0796	19.1154	21.1914	18.8347
BET1L	5	mRNA	23.0475	19.4926	23.907	23.2707	17.4714	17.424	18.9806	20.7307	21.71	20.2543	19.1307	21.1836	17.7549
BFAR	14	mRNA	15.9159	12.6511	12.0637	16.2054	15.062	15.1144	15.1461	13.9322	13.7145	11.1676	9.93216	14.0468	15.6206
BFSP1	3	mRNA	0	0	0	0	0	0	0	0	0.132034	0	0	0	0
BFSP2	2	mRNA	0.201904	3.07803	2.50544	0.205829	0.375548	3.36657	0.393625	1.44827	2.3734	1.36627	1.118	1.28821	1.01918
BHLHA15	14	mRNA	0.283014	0.134909	0.457593	0.313503	0.139194	0.0898959	0.222025	0.896098	0.0927579	0.344134	0.310109	0.259535	0.236744
BHLHA9	19	mRNA	0.0180592	0	0.0527922	0.0541434	0.0484966	0	0	0	0	0	0	0	0.0702469
BHLHE22	2	mRNA	0.257063	0.104963	0.327613	0.27928	0.207819	0.218812	0.643721	0.228723	0.239106	0.400844	0.113557	0.231509	0.126932
BHLHE23	20	mRNA	0.482689	0.0624099	0.38557	0.696831	0.492309	0.391601	0.406651	0.59426	0.293106	0	0.067076	0	0
BHLHE40	12	mRNA	73.6641	88.2747	51.5448	69.0212	59.66	52.0407	51.2926	49.1671	69.8601	58.0383	84.3137	61.3676	51.4646
BHLHE41	1A	mRNA	5.81337	8.53277	12.1467	3.72708	5.26475	5.21062	6.07746	3.62189	5.89149	7.50556	5.61186	4.77736	5.32344
BICC1	6	mRNA	20.5068	16.1283	15.0679	18.3403	13.8367	11.2973	16.1057	14.7799	14.2115	7.08479	6.26856	6.90289	6.30666
BICD1	1A	mRNA	1.93992	1.65321	2.61941	2.76026	3.79294	1.47375	2.19687	2.51783	2.03667	1.0285	1.05057	1.04922	0.713703
BICD2	12	mRNA	51.0636	50.9641	41.9089	46.4093	47.5249	52.7434	49.9754	41.9285	44.261	34.0948	32.025	36.4183	36.4103
BICDL1	15	mRNA	4.45897	5.86692	5.96864	5.34999	8.33672	5.12828	5.77184	6.38351	9.75454	2.44561	2.9803	3.65946	3.35294
BICRA	34	mRNA	7.39421	8.79352	14.9411	6.94698	9.38409	7.17208	8.49497	9.98725	7.27257	18.4627	14.742	8.7275	11.4212
BICRAL	3	mRNA	11.8276	8.13327	5.2145	7.46774	5.96988	6.52162	6.60275	7.92268	5.83559	3.42304	3.21279	3.29373	3.18577
BID	1A	mRNA	35.8913	19.1542	42.9616	45.1795	37.5499	20.8671	26.2477	36.4066	40.0228	28.5803	36.2628	66.8125	47.4813
BIN1	7	mRNA	13.1313	11.3474	7.67842	14.3813	11.9636	12.1903	11.9419	10.8269	9.54061	7.01426	6.81335	7.19984	6.65389
BIN2	29	mRNA	1.29255	0.20386	0.776788	2.1603	0.954034	0.463426	1.48327	1.85982	0.948644	1.97998	2.09604	2.33829	1.56804
BIN3	22	mRNA	29.4692	29.6953	28.2954	27.7909	35.469	35.5307	36.8098	27.2459	33.029	34.0936	37.936	31.8854	31.1532
BIRC2	1	mRNA	75.5495	63.2662	53.5086	73.3695	64.6647	79.641	72.6079	64.6997	67.042	43.1475	42.1723	57.1733	51.8803
BIRC5	3	mRNA	64.2726	79.8604	91.4821	70.8953	111.335	103.14	98.9152	79.2057	110.331	72.7647	74.3015	87.3381	67.8674
BIRC6	3	mRNA	16.1025	15.7337	15.1067	15.741	15.7016	15.1561	15.7794	16.6322	14.6449	10.7513	10.3569	12.3	13.5166
BIRC7	20	mRNA	0.00982307	0	0.0114598	0.0302579	0	0	0	0	0	0	0	0.0257522	0
BIVM	1	mRNA	45.0903	41.268	39.7102	44.8055	48.9408	49.889	49.0583	45.1563	45.0656	38.6011	32.3357	31.6955	30.5885
BLK	3	mRNA	0.0833197	0.159001	0.289511	1.85661	0.799788	0.201125	0.639681	1.01692	0.275543	0.424129	0.46838	0.801831	0.965465
BLM	10	mRNA	5.60679	5.54981	9.20746	5.33197	7.02014	4.67016	5.84439	7.07015	6.3174	7.06531	6.41098	5.23305	5.61911
BLMH	19	mRNA	272.225	161.923	243.131	227.896	128.026	216.356	175.541	228.799	158.775	235.028	210.869	240.961	224.25
BLNK	6	mRNA	22.0751	29.7544	15.5351	29.5585	32.6207	28.5878	27.8898	35.0421	38.281	17.5164	24.0185	37.2086	30.143
BLOC1S1	29	mRNA	31.6221	27.3105	31.0669	41.3118	27.6941	30.0462	29.6946	27.1532	35.2021	36.186	53.0905	51.1181	43.1211
BLOC1S2	6	mRNA	64.6844	78.5909	59.1812	66.7407	87.6978	84.343	77.2903	51.1618	98.6511	63.7639	67.4847	76.6943	63.9208
BLOC1S3	18	mRNA	25.002	17.8065	21.1216	27.9833	12.3198	17.3128	13.3778	16.645	22.3095	34.8131	37.2751	31.0827	25.6481
BLOC1S4	2	mRNA	41.1043	35.5549	35.6549	40.9552	52.9252	40.1132	53.9754	29.7334	42.1311	31.7686	34.6554	43.0457	39.2276
BLOC1S5	2	mRNA	107.542	99.5259	89.7149	104.247	89.1137	115.623	93.5168	86.1773	110.245	71.5158	69.9456	93.8711	87.8944
BLOC1S6	10	mRNA	28.3527	27.1719	31.4101	28.97	30.2461	27.9305	31.1612	33.9607	28.05	20.7177	21.8577	29.6994	30.8705
BLVRA	2	mRNA	10.207	19.4259	6.32709	12.662	17.8907	20.1848	20.2755	14.8813	25.831	11.7001	13.5319	16.703	13.5253
BLVRB	34	mRNA	3.15138	2.17308	1.89309	2.02078	2.51128	0.66456	2.89106	2.23927	2.74592	0.801936	2.57387	2.96632	2.53384
BLZF1	1	mRNA	68.6699	67.7477	49.6552	62.2861	60.3457	85.8746	73.1152	58.6878	71.4358	51.9262	50.0271	62.0618	57.6017
BMERB1	14	mRNA	0.495633	0.977263	0.448757	0.565997	0.438471	0.712501	0.259991	0.366741	1.04405	0.538149	0.39985	0.358805	0.444618
BMF	5	mRNA	11.2921	9.26505	10.6391	10.5373	8.47936	12.5153	10.4808	11.224	7.756	8.73758	6.93811	6.90907	7.6259
BMI1	2	mRNA	11.1545	10.0424	13.1024	12.0464	10.6569	9.05457	9.70179	13.7202	10.6836	8.55872	7.15686	7.25909	7.16189
BMP1	22	mRNA	12.9973	14.3304	19.2558	14.0014	17.6988	10.9057	14.5312	16.3575	14.4385	22.2732	18.6813	9.58479	13.4915
BMP10	22	mRNA	0	0	0	0	0	0	0	0	0	0	0	0	0
BMP15	4A	mRNA	0	0	0	0	0	0	0	0	0	0	0	0	0
BMP2	3	mRNA	28.1547	34.0164	25.5061	30.0094	32.3705	33.0787	32.9234	27.5141	30.7809	28.6798	28.7903	31.7471	28.5172
BMP2K	4	mRNA	13.7526	17.0917	16.2417	12.132	17.912	15.5482	18.9403	15.8941	13.5348	18.2045	16.2112	14.3392	17.5045
BMP3	4	mRNA	13.7021	16.3886	6.60971	12.8101	7.79764	13.9766	8.94089	10.638	12.3016	12.0537	12.4635	10.9432	12.9712
BMP4	5	mRNA	19.2119	18.7825	18.3076	22.2389	19.8469	20.2219	16.5163	23.5986	18.2023	23.1077	25.9132	21.5095	15.5741
BMP5	3	mRNA	4.96553	4.22473	5.0223	3.23422	7.20769	3.65573	6.49359	1.71579	3.66273	1.40894	1.74326	2.71396	1.7673
BMP6	2	mRNA	16.1177	16.713	11.0582	12.0903	11.8962	14.4348	13.1521	14.4204	12.3504	15.297	13.4234	10.7914	11.1447
BMP7	20	mRNA	87.3395	116.182	77.2456	78.1147	112.423	102.336	118.134	83.4982	94.5198	101.755	102.183	87.6771	101.473
BMPER	2	mRNA	6.64239	5.94802	5.32173	4.5829	4.72979	6.59769	5.98074	5.544	4.81639	2.05485	1.90131	2.55456	2.8558
BMPR1A	6	mRNA	42.1068	35.7662	31.1932	39.9648	31.6565	40.7746	36.6054	30.8779	34.749	22.1909	21.5315	23.5768	22.8122
BMPR1B	4	mRNA	0.308491	0.105364	0.477557	0.385338	0.399741	0.177419	0.346741	0.344151	0.18821	0.210591	0.210781	0.181014	0.124183
BMPR2	7	mRNA	36.8832	51.6434	39.2602	41.7534	48.6279	44.4265	46.6039	43.2133	49.9877	26.715	25.7869	32.8935	35.0813
BMS1	6	mRNA	36.5432	33.7603	36.2584	38.8845	33.6267	39.7625	30.999	33.7857	35.2328	29.9937	33.7063	47.6696	43.6706
BMT2	1A	mRNA	22.3339	16.1617	17.1438	22.8423	17.9179	23.1285	18.7477	20.759	17.4571	10.0688	10.1905	15.2285	14.449
BNC1	10	mRNA	33.2543	28.8089	31.529	39.839	23.4307	31.1949	25.7998	25.8856	31.3571	15.9407	14.4301	19.7974	18.7112
BNC2	Z	mRNA	18.3322	17.3793	24.8973	12.6033	12.1636	11.1062	11.9611	9.14915	13.4669	9.4998	8.87068	11.1036	9.36609
BNIP1	13	mRNA	24.6263	27.2715	29.7719	27.0357	34.9112	37.7599	33.7626	29.9962	30.7266	31.6674	29.8832	26.3008	25.9507
BNIP2	10	mRNA	41.4628	44.8844	36.6957	42.2407	46.0903	57.1546	50.4539	45.7416	47.1156	34.0881	35.0827	43.7992	37.3291
BNIP3	6	mRNA	60.3594	33.978	54.8145	57.2154	34.4989	37.4702	37.9688	59.07	32.6399	56.0472	45.7015	35.6746	34.9505
BNIP3L	22	mRNA	64.2532	97.6676	72.2616	71.3233	93.5801	135.265	105.623	88.6006	94.1445	70.2718	69.1313	87.5167	90.6083
BOC	1	mRNA	17.023	15.3441	24.7442	16.8617	18.6115	24.1669	22.5592	26.0369	12.6157	30.0466	23.0079	17.2479	19.4018
BOD1	13	mRNA	83.3756	65.788	68.0953	89.8643	75.7528	78.6075	71.4995	64.8042	77.6251	77.8778	87.1731	87.5178	76.3592
BOD1L1	4	mRNA	24.1747	22.8193	19.4989	22.991	24.429	27.4799	24.2187	21.9028	20.9896	13.8936	12.4984	15.3822	16.297
BOK	9	mRNA	68.106	61.7217	70.5816	57.2428	56.9189	70.7062	67.1336	47.4761	65.6107	54.318	58.3341	55.9311	41.7835
BOLA1	25	mRNA	21.1871	21.4553	26.5827	23.3205	18.716	15.8487	18.6098	22.9366	26.0727	34.672	30.3927	21.9845	22.1093
BOLA2B	16	mRNA	61.8496	53.0246	50.768	62.1036	67.9731	67.4643	63.1005	42.4795	64.1159	105.673	130.061	145.094	105.499
BOLA3	22	mRNA	54.3485	41.5187	32.9497	63.3646	45.2468	43.6181	37.0871	40.4636	38.8923	61.8624	85.9172	86.5366	68.2268
BOLL	7	mRNA	0	0	0.0285903	0	0.0417958	0	0.04692	0.0355011	0	0.0352243	0.0459254	0	0
BOP1	2	mRNA	8.52053	15.8578	17.0397	10.932	15.1947	8.80864	14.3084	13.4131	15.8873	19.7111	28.4737	17.5746	24.9097
BORA	1	mRNA	9.28178	6.19168	9.07469	8.29935	10.0627	7.49333	7.22246	8.97445	9.26313	4.21067	3.87426	4.59299	4.85629
BORCS5	1A	mRNA	45.0734	34.4448	44.1877	17.9705	41.6002	49.0863	50.6452	41.358	30.5453	34.0501	35.9316	46.6627	46.33
BORCS6	3	mRNA	33.1274	29.3082	26.7575	32.0888	30.1545	32.2866	31.4267	36.0136	39.427	57.0555	68.9434	60.7046	55.1641
BORCS7	6	mRNA	15.1905	16.0619	19.021	12.8458	20.1434	16.8918	22.0088	17.791	16.7217	23.1572	21.0719	18.1377	18.2204
BORCS8	28	mRNA	84.3596	54.5815	80.3886	82.5096	51.5206	60.0726	52.8298	57.2165	60.0584	103.553	113.18	124.802	101.474
BPGM	1A	mRNA	48.8862	39.5173	52.5384	51.5522	45.7191	48.1289	38.6125	48.1305	51.582	29.8009	30.5034	40.3043	37.4197
BPHL	2	mRNA	7.32106	6.54447	10.6126	6.21358	7.83014	7.11254	10.0387	9.50042	5.71326	9.55594	8.69945	7.24343	7.02922
BPIFB2	20	mRNA	0.0612892	0	0	0	0.0852034	0	0	0	0	0	0	0	0
BPIFC	1A	mRNA	0	0.108203	0.142573	0	0.063903	0	0.0578471	0	0.157232	0	0	0	0
BPNT1	3	mRNA	26.6242	26.8669	32.2223	24.5274	32.0629	31.7616	30.3536	29.2608	31.9199	39.145	33.4384	30.0727	26.0896
BPNT2	2	mRNA	18.7649	19.6797	18.1575	18.9336	25.524	22.647	22.6836	16.9369	21.347	11.93	11.5514	14.7062	14.7202
BPTF	18	mRNA	14.8473	17.4447	18.1209	14.7979	16.9192	14.1005	16.4386	20.4738	12.7083	15.2441	14.6631	13.1345	16.2351
BRAF	1A	mRNA	7.69355	8.83398	5.20536	9.14931	7.63868	7.80895	7.58836	8.71982	7.93161	6.06981	5.93219	6.9951	6.47105
BRAT1	14	mRNA	15.9979	19.3592	16.1362	16.4958	20.1187	22.6477	17.0907	20.7744	21.3181	16.1999	17.0283	18.4216	17.919
BRCA1	27	mRNA	5.92485	2.61606	6.41414	5.8382	4.88853	4.95406	3.57354	5.36685	3.94914	4.15397	3.76751	4.50693	4.46512
BRCA2	1	mRNA	4.05226	4.07822	5.91069	4.14963	5.27762	5.65889	4.5637	5.06069	5.73825	2.56665	2.31859	3.22443	2.88128
BRCC3	4A	mRNA	20.518	19.1415	28.9981	22.2701	21.5711	24.4326	20.1933	24.9219	21.7109	29.0716	26.5656	29.5958	27.6182
BRD1	1A	mRNA	28.2133	29.9743	24.5915	30.5176	35.1989	39.2998	34.2252	32.6548	29.5103	18.9703	16.9951	23.6266	24.2519
BRD2	35	mRNA	28.9369	48.2801	37.999	29.5001	49.3772	34.1145	40.5144	41.5567	35.6153	52.0997	61.8211	36.4409	50.2819
BRD3	17	mRNA	6.53408	9.1434	8.51414	7.16431	10.1938	7.33785	8.30363	11.0319	7.23802	7.92804	8.09832	7.13241	7.05786
BRD3OS	17	mRNA	2.55351	2.3509	2.94187	2.63948	1.94255	2.37813	2.48356	2.28315	2.7924	2.52336	2.52254	2.01155	1.89443
BRD4	30	mRNA	7.25166	8.59474	11.7019	7.86646	8.40423	5.34946	7.74915	10.8682	6.22857	22.717	20.6827	12.0634	17.3405
BRD7	11	mRNA	102.02	74.3095	90.2202	107.77	93.2676	102.059	87.1504	86.1236	96.4007	66.468	64.5768	83.6077	78.3299
BRD8	13	mRNA	22.6038	25.1661	30.8601	22.6963	31.9754	23.0885	26.686	32.6025	22.2249	30.2413	26.6684	24.4846	27.3386
BRD9	2	mRNA	20.6977	18.376	19.4245	21.4069	19.8635	21.1175	20.1019	17.7656	21.6644	12.52	12.0874	16.3913	14.16
BRDT	8	mRNA	0	0	0	0	0	0	0	0	0	0	0	0	0
BRF1	5	mRNA	12.7648	20.9781	15.471	13.6	19.0207	17.4419	18.483	15.2868	20.315	11.6303	12.588	13.7286	15.0385
BRF2	22	mRNA	3.03416	1.61968	3.07556	3.20553	3.21771	2.69458	2.37141	3.5764	2.61551	4.37058	3.94508	2.86374	3.14001
BRI3	14	mRNA	64.208	71.6192	66.0524	55.6002	62.0147	54.5665	60.662	65.5796	70.4293	78.9869	82.7486	77.7539	71.9373
BRI3BP	15	mRNA	37.992	37.1427	34.517	33.4	31.0585	32.3473	31.6451	31.6716	36.0855	29.2339	26.3865	35.3312	31.4791
BRICD5	14	mRNA	0.451134	0.54915	0.274087	0.498437	0.542134	1.01528	0.284356	2.09423	0.263185	1.07018	0.563417	0.399532	1.23726
BRINP1	17	mRNA	0.206114	0.875581	0.31922	0.494473	0.683401	0.208525	0.614603	1.39736	0.725133	0.288029	0.410625	0.178187	0.231353
BRINP2	8	mRNA	24.0723	22.8837	20.7239	24.1536	21.7364	22.4698	23.7326	20.5311	20.2829	16.0458	14.1276	11.41	17.7951
BRINP3	8	mRNA	0.0720671	0	0.0269249	0	0	0	0.080774	0.0607137	0	0	0	0	0
BRIP1	19	mRNA	2.13014	1.47055	1.5158	1.80286	2.1356	2.47257	1.64107	1.75325	1.12566	0.949755	0.923878	1.41248	1.22365
BRIX1	Z	mRNA	101.824	85.7801	77.9012	101.791	47.6588	55.296	39.9709	42.3251	104.116	86.0073	97.019	106.134	92.3687
BRK1	12	mRNA	220.153	207.673	223.237	192.247	177.471	223.341	189.791	168.575	190.286	306.546	281.82	273.674	239.903
BRME1	30	mRNA	0.151701	0.110098	0.527572	0.0676992	0	0.143639	0.117315	0.1422	0.0646333	0.136773	0.407707	0.216944	0.164338
BRMS1L	5	mRNA	38.1184	30.7508	28.3185	33.477	26.6294	25.7972	27.3196	25.1849	29.1086	26.1485	22.6179	23.6323	24.9516
BROX	3	mRNA	33.8172	35.5638	29.4789	28.769	32.6423	38.6494	35.5147	21.7616	34.8604	23.0953	20.9262	24.4269	23.4824
BRPF1	12	mRNA	8.42113	13.0727	12.6239	7.95039	12.9519	8.06579	10.2325	10.7184	8.96914	16.1881	15.2249	9.29719	12.5035
BRPF3	26	mRNA	3.0562	4.02492	4.9185	3.34695	4.61879	3.89466	4.67717	4.03927	3.58203	4.48641	4.44883	4.0945	4.48717
BRS3	4A	mRNA	0	0	0	0	0	0	0	0	0	0	0	0	0
BRSK2	5	mRNA	0.0347658	0.0548431	0.139968	0.222928	0.0504812	0.0302448	0.11441	0.216902	0.0885025	0	0	0.0356767	0.0337474
BRWD1	1	mRNA	14.4131	14.3051	12.6736	14.5283	14.3381	12.6029	13.9148	14.129	12.7948	12.2071	11.5777	11.0752	11.127
BRWD3	4A	mRNA	17.343	27.816	24.7425	20.2395	31.9254	31.4429	32.427	33.7637	25.4232	25.7879	26.7968	27.4801	31.2166
BSCL2	31	mRNA	69.4097	63.5184	72.1736	68.0186	63.1228	65.8182	61.5805	65.4103	72.5447	101.511	110.56	76.5868	77.6761
BSDC1	23	mRNA	13.3639	31.6543	14.1491	14.9149	24.6173	21.4784	25.6943	21.2052	23.5325	27.5715	27.9203	22.3655	24.3735
BSG	28	mRNA	143.45	155.858	152.608	155.082	150.596	130.505	141.138	199.599	141.643	270.321	270.851	230.591	232.141
BSN	12	mRNA	4.55693	6.04147	11.2383	3.96783	7.89752	2.51218	4.83242	5.49884	4.61053	10.0823	9.39532	5.35603	7.57928
BSND	8	mRNA	0	0	0	0.10215	0	0	0	0	0	0	0	0	0
BSPRY	17	mRNA	34.3874	20.4747	23.7478	45.0097	34.4363	24.0149	32.22	39.342	26.458	79.7447	67.5122	55.1422	46.8864
BST1	4	mRNA	11.2401	8.81668	8.12265	11.977	10.964	13.0243	12.9922	6.41231	13.3588	7.41123	6.53632	10.2302	8.03775
BSX	24	mRNA	0	0	0	0	0	0	0	0	0	0	0	0	0
BTAF1	6	mRNA	21.4182	20.2174	21.1677	22.5829	22.2219	23.2634	21.455	24.1551	21.6399	14.9334	13.6619	15.3553	15.1308
BTBD1	10	mRNA	53.703	50.8628	46.8228	45.7852	46.2059	58.7593	54.6894	45.2911	54.1348	43.5819	43.8578	46.8587	47.8346
BTBD10	5	mRNA	29.8175	50.0144	35.2478	36.2371	48.1516	54.2016	53.9441	47.9782	45.5671	48.6149	46.2439	46.3095	49.3659
BTBD11	1A	mRNA	11.2438	13.0066	12.0527	8.85711	11.8557	10.2618	12.2833	8.85337	9.53134	9.9826	9.48083	8.80957	9.23826
BTBD17	18	mRNA	0.371805	0.698917	0.880519	0.289345	0.471035	0.898977	0.753623	1.74016	0.974829	0.699409	1.51609	1.39645	1.52437
BTBD18	5	mRNA	0.198656	0.329538	0.109452	0.253116	0.160162	0	0.000333174	0.3581	0.289709	0.341043	0.296135	0.0837906	0
BTBD19	8	mRNA	2.29872	1.30122	4.26282	2.64441	3.5634	1.1827	3.9974	4.86746	1.58577	2.7119	3.98322	3.3164	3.34165
BTBD2	28	mRNA	24.2134	27.7354	38.0397	19.9762	26.0944	19.1774	26.9728	27.9782	22.2842	32.1459	29.5702	24.8828	28.9719
BTBD3	3	mRNA	9.64383	12.1377	11.7763	10.0193	14.3584	13.3591	14.0439	10.2682	12.6963	7.68213	7.18993	11.405	10.6734
BTBD6	5	mRNA	24.1962	27.9319	32.7571	22.882	24.8744	21.481	25.5711	38.1527	27.7587	40.456	41.2935	35.0678	41.3234
BTBD7	5	mRNA	15.3159	18.1599	22.9918	15.9888	22.0728	15.9484	20.21	18.5996	16.4816	16.3044	14.9448	15.0021	15.7448
BTBD8	8	mRNA	1.17516	1.88749	1.58042	1.1069	2.20533	1.74528	2.04405	1.59225	1.94045	1.26647	1.22269	1.54129	1.29425
BTBD9	3	mRNA	10.4828	9.29534	6.5423	11.9962	10.716	11.8649	9.87185	10.4617	9.79175	6.30225	5.62188	6.68096	6.75796
BTC	4	mRNA	33.0806	45.5043	19.6121	34.9525	21.1234	42.8331	24.3611	36.1134	37.1647	38.08	55.1728	50.5853	52.9094
BTD	2	mRNA	12.3844	13.5932	12.4525	12.1564	11.8274	14.7657	11.3942	11.9122	15.7826	9.69397	9.25431	10.9392	10.6642
BTF3	Z	mRNA	507.966	493.936	407.096	508.652	234.443	282.137	250.242	253.22	622.367	501.349	484.275	521.878	479.162
BTF3L4	8	mRNA	143.568	114.378	93.8452	146.281	140.303	160.809	143.666	96.0562	125.003	104.687	113.092	132.889	113.297
BTG1	1A	mRNA	250.907	246.657	224.807	219.688	247.327	275.696	268.314	270.007	190.58	255.591	259.806	221.194	244.525
BTG2	26	mRNA	81.9341	54.8953	59.3138	74.1403	43.5682	101.461	65.1694	75.9589	44.0719	136.496	109.79	60.4261	56.2335
BTG4	24	mRNA	0	0	0	0	0	0.208051	0	0	0.171402	0	0	0	0
BTK	4A	mRNA	0.0835133	0.291028	0.285172	0.292177	0.51629	0.302579	0.267551	0.525827	0.552387	0.438549	0.430686	0.12173	0.175404
BTRC	6	mRNA	20.2659	28.1178	20.5248	20.3839	29.1575	30.4831	26.6916	21.0697	24.9728	18.0608	16.0883	18.6234	19.4611
BUB1	3	mRNA	10.6793	8.4121	15.3494	11.4257	12.5891	6.95741	10.1147	13.4876	10.103	9.31406	9.99572	9.76457	8.21709
BUB1B	5	mRNA	16.5865	9.28439	20.9684	19.0784	19.2237	9.78565	14.2951	14.3486	12.9691	7.86703	8.84316	12.0199	9.50168
BUB3	6	mRNA	88.6958	64.5341	79.6306	91.463	70.1303	84.2617	63.6965	88.561	92.8814	63.4831	61.586	77.7319	68.2789
BUD13	24	mRNA	8.13458	12.1629	15.6352	8.93859	12.0866	11.9863	10.51	15.5577	10.5315	15.9892	15.5321	11.0317	14.4287
BUD23	19	mRNA	50.253	45.1054	42.7312	48.6586	42.6894	57.6171	44.4005	37.4389	52.5777	65.8936	70.7675	67.6	61.2325
BUD31	14	mRNA	255.764	268.56	214.165	274.941	239.559	266.752	253.517	262.686	291.839	340.916	321.979	329.722	299.35
BVES	3	mRNA	5.72147	3.21496	10.6898	7.01877	3.21936	7.078	4.47616	3.05349	3.51296	6.45475	4.65375	2.99714	2.07302
BYSL	26	mRNA	11.4252	24.3527	21.7296	11.3968	26.7651	22.9515	23.769	20.9549	26.2002	26.3531	32.6014	24.9946	26.6204
BZW1	7	mRNA	450.249	329.179	330.87	430.72	358.362	403.22	361.616	361.879	376.078	320.904	303.026	378.743	344.702
BZW2	2	mRNA	104.451	89.8303	107.019	96.7712	93.7169	105.797	85.8399	85.8334	96.0161	96.4907	101.451	102.736	91.7525
C10H15orf40	10	mRNA	21.05	20.6591	18.0521	19.3803	20.9566	27.6554	20.1216	19.9857	23.458	31.0454	28.1608	28.3434	25.0289
C10H15orf48	10	mRNA	2.45438	1.36664	2.83414	2.39088	1.90146	3.00341	2.41686	2.90434	1.46342	2.55524	1.94177	2.94882	3.11348
C10H15orf61	10	mRNA	10.613	9.96015	15.9169	10.7171	14.9902	16.3116	15.8933	10.7287	15.0702	10.6264	12.2475	14.799	13.2177
C11H16orf87	11	mRNA	91.7571	61.3757	76.117	88.8224	64.078	85.673	64.0202	66.5579	76.9034	63.8476	64.3628	83.4711	70.6072
C12H3orf14	12	mRNA	8.90328	4.05997	17.1293	9.39571	10.063	15.2408	7.44917	4.80403	5.17524	8.08167	7.9755	9.78994	9.80549
C12H3orf18	12	mRNA	10.0019	11.5724	11.08	8.32887	8.91257	9.22222	10.202	6.30101	11.1614	8.00897	7.37587	8.69912	9.06515
C13H5orf15	13	mRNA	56.3437	44.6387	51.3443	55.9507	52.8303	54.484	50.1233	51.2865	51.4279	31.9623	31.0803	40.6399	35.8523
C13H5orf24	13	mRNA	82.0486	81.6814	81.4321	70.0752	72.5198	72.1157	80.7307	81.3974	75.1783	59.964	51.6215	60.3643	61.2194
C13H5orf47	13	mRNA	0.0758899	0.29547	0.066686	0.136358	0.531294	0.597465	0.170117	0.207415	0.273168	0.160712	0	0	0.138352
C14H16orf72	14	mRNA	41.8533	40.9162	43.4715	40.038	47.4884	62.3874	52.1994	56.2492	37.5193	53.4172	51.9712	54.9125	65.4967
C14H7orf26	14	mRNA	14.214	17.6208	17.6324	12.9331	17.4795	16.169	15.6994	19.805	15.7513	21.7959	22.6068	19.3329	20.0665
C14H7orf50	14	mRNA	19.205	15.081	16.4204	22.618	14.4039	19.4358	13.7888	18.4339	18.8884	20.5329	23.2227	23.2896	17.6766
C15H12orf43	15	mRNA	12.1694	4.51934	14.7829	5.40761	15.3297	4.99767	15.7502	10.0513	4.80357	5.50652	5.11089	5.48798	4.98818
C15H12orf76	15	mRNA	4.73733	4.68205	5.42918	4.18902	3.77934	3.18113	3.09273	3.85935	3.15498	4.03631	4.3097	3.87599	3.91985
C15H22orf15	15	mRNA	0.939891	0.634901	1.103	0.491313	0.907761	1.03506	0.587754	1.37826	0.561269	0.627623	0.362085	0.326263	0.569708
C15H22orf39	15	mRNA	10.3508	12.7006	8.00778	10.0856	9.70345	10.3285	8.41581	9.70788	11.8019	11.2752	16.4973	16.0317	14.0383
C17H9orf116	17	mRNA	21.0846	23.0285	25.3976	18.4533	23.8588	17.1218	23.5335	19.9862	26.3371	28.1372	28.0565	21.278	19.5642
C17H9orf78	17	mRNA	23.5662	20.7696	26.836	23.5546	26.178	29.7674	25.3255	24.1292	22.3188	28.6327	33.1175	24.827	21.7416
C18H17orf58	18	mRNA	2.27279	1.48024	0.758636	2.14514	0.67976	2.18619	1.46385	0.821571	0.513138	2.4113	2.08942	0.764871	1.31474
C18H17orf67	18	mRNA	0.433047	0.42393	0.284416	0.844801	0.926951	0.513851	0.402284	0.628084	1.13693	0.312728	0.367964	0.348189	0.292721
C18H17orf75	18	mRNA	45.6528	50.6554	34.4299	43.6394	36.5224	36.539	38.1861	30.4054	50.2707	33.3169	31.627	34.5548	26.7635
C1AH12orf29	1A	mRNA	57.0906	54.3728	40.5625	65.4802	52.3418	71.3838	58.5312	53.5724	63.0978	38.5327	35.4099	45.5207	36.4754
C1AH12orf4	1A	mRNA	28.3127	27.9148	23.3987	29.2748	23.552	32.3542	21.4857	16.3131	35.1206	12.4048	18.7795	27.7471	23.6533
C1AH12orf40	1A	mRNA	0	0	0	0	0.0254488	0.0399391	0	0	0	0	0	0	0
C1AH12orf50	1A	mRNA	0	0	0	0	0	0	0	0	0	0	0	0	0
C1AH12orf73	1A	mRNA	13.3587	18.4899	17.404	14.7133	14.8732	20.0127	14.9421	12.1768	14.0642	25.3248	28.9513	32.3142	22.4715
C1AH12orf75	1A	mRNA	4.53576	0.502434	3.96925	4.8427	0.867602	1.71966	2.77179	2.73646	0.715361	5.24766	3.57191	3.92984	4.23917
C1AH22orf23	1A	mRNA	1.29907	0.933596	1.0989	0.888142	0.617297	0.374921	1.30199	0.32296	0.366604	0.103761	0.950319	0.697363	0.756878
C1D	3	mRNA	25.5133	29.7355	28.0292	29.4834	35.4901	36.4332	34.1422	26.5093	36.8842	26.309	24.2871	19.2623	17.9108
C1GALT1	2	mRNA	15.6662	19.4006	16.0467	14.858	17.1501	25.1954	18.419	18.5761	20.1778	11.0814	10.523	13.828	12.9097
C1GALT1C1	4A	mRNA	23.6403	17.5129	24.2544	23.6712	23.0417	19.744	22.261	27.7121	19.86	29.6705	25.6044	22.557	22.9756
C1H11orf54	1	mRNA	12.303	11.8212	10.6997	13.7863	17.5414	12.423	12.9127	11.2829	12.0349	15.0557	13.4823	12.3248	11.2793
C1H11orf87	1	mRNA	2.10242	4.64902	6.15932	0.546926	0.54341	2.97125	1.05249	0.614073	0.395188	2.06979	1.60272	2.06287	1.17028
C1H11orf97	1	mRNA	0	0	0	0	0	0.107047	0	0	0	0	0	0	0.122134
C1H12orf57	1	mRNA	147.299	121.638	140.57	166.903	117.735	142.953	117.235	86.6379	138.842	171.189	199.039	168.79	150.669
C1H13orf42	1	mRNA	0	0	0	0	0	0	0	0	0	0	0	0	0
C1H21orf91	1	mRNA	76.0729	88.4217	44.9067	72.8312	76.4336	92.983	91.2624	64.455	82.7581	68.8227	62.7759	74.158	71.9347
C1H2orf49	1	mRNA	8.52991	6.04946	9.80572	9.112	9.30213	10.5076	10.0216	10.5088	7.76162	7.12068	6.80023	7.8675	7.9729
C1H3orf38	1	mRNA	15.3642	13.1476	20.2817	17.1392	9.76814	12.2508	9.45096	11.0258	14.8238	11.4486	10.4014	7.11513	11.0904
C1H3orf52	1	mRNA	6.75437	3.58269	4.87844	9.73982	5.23458	5.4582	7.0833	6.25693	4.08521	5.43906	4.80055	6.34155	7.07131
C1H3orf85	1	mRNA	0	0	0	0	0	0	0	0	0	0	0	0	0
C1QB	21	mRNA	10.6875	5.99253	7.7755	18.6696	9.87659	6.14788	10.2532	14.2817	10.1626	10.013	14.3759	56.3315	38.5648
C1QC	21	mRNA	17.3513	7.89564	8.00116	31.0714	16.0107	6.45235	13.6392	19.0995	10.4888	15.5715	23.438	53.7392	34.1049
C1QL1	27	mRNA	0	0.26553	0.118174	0.313883	0	0	0	0.219141	0	0	0.116231	0	0.304093
C1QL2	7	mRNA	6.77565	6.31205	7.36679	7.55201	17.8219	5.93898	12.2841	6.15269	6.71229	6.1237	11.3933	10.6254	7.90319
C1QL3	2	mRNA	0.649427	0.418107	0.294795	0.972379	0.395523	0.322762	0.227428	1.27231	0.405953	2.2281	1.38878	0.163115	0.236083
C1QL4	29	mRNA	0.825393	1.31788	0.93729	0.554655	1.23414	0.651343	1.52046	0.452842	0.439517	1.17116	3.32981	2.45892	4.64117
C1QTNF1	18	mRNA	20.5812	13.5666	17.6096	22.7843	11.9434	10.179	14.4628	14.7822	14.1365	14.2144	15.5783	12.0656	10.9799
C1QTNF12	21	mRNA	6.37884	5.2791	9.5838	4.61249	3.46974	5.56586	5.8866	9.19953	2.76991	12.6084	8.50628	3.52311	4.73632
C1QTNF2	13	mRNA	2.16428	0.794072	2.15051	1.90003	0.741606	0.814223	1.74171	1.21749	0.88154	1.42304	1.24944	1.29423	1.70988
C1QTNF3	Z	mRNA	4.33118	0.923396	1.14845	16.0314	9.17075	5.77592	6.85605	20.6511	17.9109	0.559732	2.14098	2.58546	0.60503
C1QTNF4	5	mRNA	0.90803	0.466524	0.282297	1.55299	0.710164	0.52664	0.382946	0.982578	0.865765	1.66868	1.32754	0.504581	0.385496
C1QTNF5	24	mRNA	6.48085	4.49133	6.02151	7.59388	4.96167	4.25329	4.70239	3.29417	5.66825	6.14352	6.47387	4.72397	4.12357
C1QTNF6	1A	mRNA	16.6417	25.6621	15.3538	14.4854	26.4161	9.50191	20.0901	14.3273	29.158	14.7195	11.9267	5.13138	4.43847
C1QTNF7	4	mRNA	1.62069	0.345091	1.36323	1.52118	0.439937	0.958537	1.10527	0.84407	0.489666	0.74782	0.732346	0.608862	0.322538
C1QTNF8	14	mRNA	0.468972	0.322514	0.414019	0.771958	0.486506	0.671224	0.577797	0.30344	0.396223	0.752862	0.570707	0.292174	0.253576
C1R	1	mRNA	17.8283	23.7433	32.0848	17.6971	18.2976	17.6878	21.2959	26.6387	24.0018	25.6432	24.2371	47.6231	38.8207
C1S	1	mRNA	26.7241	25.1654	20.1346	25.9554	18.16	29.3491	20.1924	29.0474	20.7517	23.0164	21.3789	59.0726	45.2054
C20H20orf204	20	mRNA	6.18962	5.22769	4.97856	5.55522	5.35304	4.18984	6.13722	3.14784	4.63129	6.34473	5.55319	5.87785	5.89046
C20H20orf85	20	mRNA	2.97763	0	0.362143	3.00451	0.679344	2.67083	0.276812	0.2738	0.517321	0.158416	0	1.09925	0
C21H1orf159	21	mRNA	19.7562	14.8816	14.6406	20.9861	13.9018	22.6546	15.6058	18.9091	17.8042	16.6061	19.6654	18.2079	17.2124
C21H1orf167	21	mRNA	3.35544	2.22574	7.74595	2.42348	2.62184	1.12124	2.16587	4.58927	1.80095	4.91935	3.1786	2.26827	2.1888
C21H1orf174	21	mRNA	6.86825	7.58569	8.12245	7.07852	8.5217	8.60785	8.587	8.08304	6.98419	7.07297	6.89081	7.38954	6.49887
C21H1orf50	21	mRNA	22.2941	24.4073	21.8899	28.5941	22.3204	24.7967	20.2413	22.2744	26.2673	30.5225	34.4571	32.4451	27.3315
C22H2orf42	22	mRNA	6.65696	6.44936	7.15332	7.00576	6.01152	4.66567	4.90184	5.56628	4.54792	10.9308	10.1796	6.07376	7.98769
C22H2orf68	22	mRNA	19.1331	14.7318	20.1089	17.0224	14.8379	17.9088	12.0765	13.4054	12.4868	31.472	30.937	25.9707	22.1617
C22H8orf58	22	mRNA	13.771	20.9904	12.8323	15.7494	14.3983	13.2063	12.6115	13.7986	21.0742	13.8481	13.9224	6.97939	8.52958
C23H1orf109	23	mRNA	14.0092	14.178	16.6119	11.0596	10.8827	14.8793	10.5909	8.39677	14.6559	17.3647	15.6051	12.9845	11.8596
C23H1orf216	23	mRNA	25.8117	33.5221	36.0852	15.8175	33.6732	14.235	28.5117	18.7189	14.9366	17.729	22.6656	23.5565	23.5396
C23H1orf232	23	mRNA	0	0	0.81065	0	0	0.17581	0	0	0	0	0	0	0
C24H11orf52	24	mRNA	13.2082	14.4774	9.38156	15.0986	14.6978	24.8892	17.0882	15.1478	14.7103	11.6261	14.1191	23.9672	24.0737
C24H11orf53	24	mRNA	0	0	0	0	0	0	0	0	0	0	0	0	0
C25H1orf189	25	mRNA	0	0	0	0	0	0	0.12035	0.192023	0.199058	0	0	0	0
C25H1orf43	25	mRNA	40.8709	55.9729	55.2765	42.7735	47.5703	50.9098	45.1951	54.5946	61.6745	67.7891	67.1533	52.0638	55.6213
C26H1orf116	26	mRNA	11.2228	13.0503	5.65368	12.0117	10.9031	10.566	11.7161	11.939	12.0622	13.5794	16.0304	14.1664	14.5039
C26H1orf162	26	mRNA	0.326555	0.20548	0.379754	0.204221	0.209548	0.211575	0.106448	0.893534	0	0.540039	0.269021	0.367223	0.558021
C26H1orf74	26	mRNA	16.4748	11.6664	10.722	14.4622	9.66048	10.8478	9.06345	11.4558	13.3619	14.995	18.9714	18.9466	17.3611
C26H6orf132	26	mRNA	20.7905	36.7415	26.5906	17.8291	34.7043	21.0225	32.0155	26.5434	25.9829	37.9085	34.9645	26.2731	31.6175
C26H6orf89	26	mRNA	20.2477	17.0176	17.5775	21.0358	16.6826	17.1864	16.5358	24.6945	14.23	16.4005	13.6556	17.6371	30.3561
C27H17orf113	27	mRNA	4.21953	3.78512	6.19466	3.55004	3.82013	3.70761	3.89389	4.15834	3.21422	4.99229	4.09886	3.4581	4.17058
C28H19orf25	28	mRNA	47.543	55.9298	38.2675	5.1247	30.9722	51.6654	31.6208	37.6347	61.4121	56.6173	45.5557	24.2468	31.6543
C28H19orf44	28	mRNA	6.9054	2.41689	4.64555	6.43111	4.55858	4.70896	3.27031	5.52854	4.39434	3.0829	3.499	5.30869	4.19477
C2CD2	1	mRNA	100.728	147.559	141.569	86.3248	104.831	151.643	117.166	133.422	120.959	142.093	154.066	129.55	162.294
C2CD2L	24	mRNA	25.1259	26.8903	29.7556	25.1412	33.7601	30.543	30.0124	25.8124	29.5375	18.2056	16.8922	25.6467	23.4447
C2CD3	1	mRNA	11.4981	13.2082	14.3299	13.5913	13.5235	12.8977	14.0793	18.1302	12.4398	14.3779	12.3614	10.8914	11.6113
C2CD4C	28	mRNA	0	0.156469	0.0990128	0.0279307	0.118084	0	0.0839552	0.0338858	0.132154	0.121141	0.0679918	0.128045	0.512944
C2CD5	1A	mRNA	13.5752	11.7064	14.3723	14.6313	12.5604	13.6043	12.0514	17.3228	13.6912	12.2172	10.5894	9.60251	9.51347
C2H18orf21	2	mRNA	83.2962	43.6058	60.3186	73.0266	63.6919	50.8553	67.4912	54.9173	47.7003	43.0918	49.8889	72.3258	63.6293
C2H18orf63	2	mRNA	0	0	0	0	0.0708915	0	0.187217	0.125824	0	0.0615862	0.0411448	0.576621	0.516323
C2H1orf35	2	mRNA	1.64292	1.65247	3.43811	1.76459	2.12418	1.36007	2.00473	2.25018	1.70067	3.02247	1.96642	2.073	2.85095
C2H5orf22	2	mRNA	13.6129	9.55795	10.645	12.7555	11.8629	11.209	12.1708	9.67472	13.7607	11.6624	9.60766	9.64545	10.0499
C2H5orf49	2	mRNA	0.371448	0.610918	0.694943	0.466351	0.636358	0.595715	0	1.05525	0.559931	0.7183	0	0.288563	0
C2H6orf62	2	mRNA	72.7231	71.1459	86.4974	70.5429	78.428	74.4575	84.5488	73.9575	61.6447	76.9582	68.9857	61.4444	68.4271
C2H7orf25	2	mRNA	28.1024	18.1179	20.1586	24.8402	21.4027	22.9465	22.7481	22.6084	19.0621	22.147	20.9465	27.7077	22.4113
C2H8orf34	2	mRNA	0.688468	0.410451	0.82555	0.566291	0.38715	0.226609	0.443924	0.221581	0.232489	0.289807	0.225402	0.235774	0.177832
C2H8orf76	2	mRNA	11.9205	11.1601	11.6795	10.1561	8.01428	12.222	9.68368	10.0805	11.6196	16.7693	13.1829	13.1936	13.324
C2H8orf82	2	mRNA	23.3864	13.588	27.4107	30.3151	17.0603	18.5224	16.7785	30.2482	23.9883	41.3719	49.031	40.6053	40.9052
C2H8orf88	2	mRNA	0	0	0	0	0	0.177109	0	0	0	0	0	0.273611	0.318668
C2H9orf152	2	mRNA	0	0	0.131778	0	0	0	0	0	0	0	0	0.21249	0.415682
C3	30	mRNA	0.0445181	0	0.409867	0.498519	0.0250753	0	0.0736104	1.65467	0.0405491	0.0555067	0.0488401	0.240299	0.189328
C30H19orf53	30	mRNA	287.927	201.448	215.932	294.744	159.257	181.951	155.95	179.707	264.063	285.199	417.644	412.131	336.542
C32H17orf49	32	mRNA	27.2699	34.7889	39.6134	26.594	33.0324	25.6908	29.65	25.7224	33.9174	58.3614	45.8623	34.9619	37.8731
C34H19orf54	34	mRNA	9.62105	10.2913	16.2139	8.17744	8.00383	8.62483	7.77214	19.1679	11.6053	10.3452	13.5117	11.9872	13.0585
C35H6orf136	35	mRNA	5.57718	6.33146	7.19604	4.04461	4.99687	5.73828	4.03954	6.35382	6.0293	7.489	6.67172	6.1134	6.02948
C3AR1	1	mRNA	0.579672	0.285978	0.306874	0.440904	0.329726	0.270009	0.313485	0.621269	0.376506	0.346742	0.364542	0.589421	0.518083
C3H1orf115	3	mRNA	4.39365	3.17039	4.58571	3.98347	3.76282	3.85637	4.92524	3.57987	2.48542	4.62842	3.4526	2.66032	3.08572
C3H1orf131	3	mRNA	25.2794	23.0351	24.3241	25.0332	19.7092	22.1755	21.2413	23.8757	26.0444	25.9186	24.2138	28.3524	28.5351
C3H1orf198	3	mRNA	61.125	51.5879	59.5285	55.1564	47.2964	46.0164	47.2065	57.8324	47.2361	41.7078	37.0047	38.8091	40.0108
C3H2orf50	3	mRNA	0.138364	0	0.0945	0.128072	0	0	0	0.15855	0	0	0	0	0
C3H6orf120	3	mRNA	27.1166	28.2723	25.0912	28.8781	34.8325	32.3029	32.4684	33.7898	35.2828	21.4826	22.0792	28.3735	26.1195
C3H6orf58	3	mRNA	0.924507	9.34037	2.64365	1.26838	2.33043	12.7723	6.21256	3.03036	9.25443	2.47932	10.4557	23.0472	21.3762
C4AH8orf48	4A	mRNA	3.20101	4.12731	2.35155	3.62443	3.35417	1.83523	4.19421	3.09236	4.84347	3.12083	2.19411	1.47472	1.28496
C4H20orf27	4	mRNA	3.90409	1.24194	5.69192	3.59691	1.86525	2.05819	1.9925	2.52183	1.9445	4.79461	3.8362	1.66168	0.981962
C4H2orf81	4	mRNA	0.454573	1.01645	0.0567318	1.92184	3.65997	0	0.659352	0	1.44398	0.0586567	0.472701	0.227153	0.153641
C4H4orf19	4	mRNA	6.81633	4.10823	2.40694	9.23592	8.20599	6.94487	7.68044	9.29218	7.36305	3.74528	3.8425	6.333	6.29401
C4H4orf46	4	mRNA	14.5288	15.5007	15.7732	10.6405	12.1589	18.4726	11.4987	9.20565	17.2922	12.9673	14.7399	15.0485	15.4918
C4H4orf50	4	mRNA	0.1009	0.0976126	0.0946298	0.0985166	0.122674	0.0601232	0.0810734	0.0436931	0.0471155	0.080916	0.0854278	0.0231802	0.0137573
C4H4orf54	4	mRNA	0.12359	0.372842	0.149095	0.115856	0.094232	0.26443	0.0541649	0.229711	0.150044	0.0830918	0.036385	0.0642866	0.032797
C5	17	mRNA	0.0153831	0	0.021027	0.0416279	0.0123374	0.0108751	0.0503631	0.0230389	0.0186205	0.0113792	0.0224279	0.0206255	0.0188636
C5AR1	34	mRNA	1.16596	0.542202	1.23859	1.22334	0.987856	0.635259	1.03457	1.26269	1.16215	2.10491	2.15725	1.98238	1.36756
C5H11orf16	5	mRNA	0.146353	0.027269	0.0361367	0.0349839	0.0438661	0.0290001	0.10119	0.19418	0	0.141575	0.110538	0	0.0525362
C5H11orf24	5	mRNA	33.7143	26.7988	20.8809	21.9929	24.8938	26.8131	35.2833	24.0035	18.2222	29.707	22.012	27.0131	29.8175
C5H11orf49	5	mRNA	16.8182	16.7156	13.5637	18.8544	21.2653	14.5329	19.4759	14.2852	19.6669	18.4645	17.9373	17.3208	13.3093
C5H11orf58	5	mRNA	135.196	125.412	136.387	131.601	129.479	137.818	133.08	110.228	134.832	132.766	125.533	134.786	119.341
C5H11orf91	5	mRNA	0	0	0	0	0	0	0	0	0	0	0	0	0
C5H11orf94	5	mRNA	0.452841	1.42847	0.323109	0.431128	0.22973	0.740015	0.591274	0	1.23552	1.92115	1.70469	0.758114	0.768577
C5H11orf96	5	mRNA	9.99283	3.27539	7.77961	11.5542	3.49713	8.75271	5.77589	11.8889	2.4093	7.28155	8.80024	4.11324	3.71188
C5H14orf132	5	mRNA	3.20845	2.24745	3.64181	2.68522	4.49684	2.6657	4.16061	3.66245	3.2862	1.03074	1.04063	2.60357	2.64799
C5H14orf180	5	mRNA	0.0449593	0.0151233	0.0268368	0.104363	0.0309684	0.0864624	0.0915287	0.157836	0.422073	0.049417	0.0556636	0.0711012	0.0458403
C5H14orf39	5	mRNA	0	0	0	0	0	0	0	0	0	0	0	0	0
C5H15orf62	5	mRNA	17.8469	23.1892	12.2892	20.5055	17.464	18.7117	22.1629	18.0535	19.5685	20.342	21.2937	29.3328	27.0041
C6	Z	mRNA	0	0	0	0.0255208	0	0	0	0	0	0	0	0.0303015	0.0346543
C6H10orf105	6	mRNA	0	0	0	0.126378	0.10724	0	0.137624	0	0	0	0	0	0
C6H10orf143	6	mRNA	12.0851	6.40843	10.5894	13.0097	11.3694	8.22616	13.1928	9.63358	6.81372	8.48421	7.37796	8.29572	8.8481
C6H10orf71	6	mRNA	0.113321	0.116005	0.0865574	0.135913	0.231168	0.213757	0.260638	0.300819	0.12237	0.0537151	0.0347023	0.0649036	0.0988529
C6H10orf88	6	mRNA	29.0643	29.4226	30.0675	25.723	37.4851	40.5626	37.4705	35.6489	30.0434	40.0326	34.1827	26.2733	29.3725
C6H10orf90	6	mRNA	0.421016	0.712327	2.73348	0.28287	0.416953	1.13575	0.852817	0	0.402057	1.63239	1.22189	0.899075	0.589841
C6H10orf95	6	mRNA	0.234718	0.369373	0.174487	0.236866	0.464936	0.233146	0.403616	0.269548	0.521761	0.282209	0.290066	0.376395	0.268804
C7	Z	mRNA	49.6167	8.77823	19.8791	47.6595	7.3772	13.1039	9.784	18.7622	9.36955	4.84918	8.70548	13.8953	14.0288
C7H21orf58	7	mRNA	0.256894	0	0	0.594881	0.106578	0	0.0588248	0.174072	0.12809	0.21476	0.112873	0.0547603	0.189645
C7H2orf66	7	mRNA	0.399862	0	0.299561	0	0	0	0.000325871	0.283158	0.880043	0.625797	2.34952	0.568723	0
C7H2orf69	7	mRNA	7.95867	5.06501	6.31235	7.47074	6.21379	7.08425	6.6341	7.51053	5.43384	5.00297	4.08957	4.32509	4.29136
C7H2orf76	7	mRNA	8.48716	7.81826	7.23101	7.68023	6.9916	5.82606	7.1544	3.6926	8.27195	4.7955	5.11441	5.58178	3.54889
C7H2orf88	7	mRNA	5.16766	5.65789	3.04828	1.66606	1.2471	1.22216	1.49156	1.65823	1.2705	1.08798	1.12056	1.822	1.85276
C8A	8	mRNA	0	0	0	0	0	0	0	0	0.0831914	0	0	0	0
C8B	8	mRNA	0	0	0	0	0	0	0	0	0	0	0	0	0
C8G	17	mRNA	7.24198	7.98665	8.43589	8.91752	8.32345	6.89785	7.92752	6.69589	6.7856	10.935	11.4294	10.5047	9.48026
C8H1orf112	8	mRNA	10.3494	6.12747	9.73258	11.4716	10.6587	7.88147	8.73506	10.2973	8.50993	7.16081	7.01084	6.70225	5.46926
C8H1orf146	8	mRNA	0	0.383599	0	0.191143	0.803765	0	0.509221	0	0.295383	0.0868443	0	0	0
C8H1orf21	8	mRNA	95.6012	114.301	65.1224	107.454	129.323	116.476	113.278	96.2403	148.569	92.8176	100.142	99.7489	89.2451
C8H1orf210	8	mRNA	9.14961	11.3749	7.40911	9.94923	9.7212	10.0251	10.2995	6.5254	9.18266	8.29625	10.6697	11.9673	10.8361
C8H1orf52	8	mRNA	14.7029	21.0401	17.8102	15.088	20.8707	23.6264	22.1859	20.5018	27.5876	18.7175	16.1377	11.9991	14.9382
C9	Z	mRNA	0.214917	0.123029	0.11307	0.0884273	0.110019	0.0644066	0.0466726	0.044307	0.184949	0.0837932	0.0988501	0	0
C9H17orf50	9	mRNA	0	0	0	0	0	0.15861	0	0	0.454387	0.236977	0	0	0
C9H2orf72	9	mRNA	5.76351	9.55919	4.05932	6.68124	9.86846	12.9821	10.8988	7.86125	8.39068	8.51764	7.9981	7.83636	9.63088
C9H3orf33	9	mRNA	4.27471	6.69164	8.34772	5.6405	10.3099	4.99761	10.9885	8.69158	8.2178	3.45358	6.70442	9.49986	10.7777
C9H3orf70	9	mRNA	7.61908	5.62144	6.03679	7.57687	5.99846	4.23484	4.01976	3.57325	5.32847	5.06166	5.644	3.59834	3.99018
C9orf72	Z	mRNA	39.633	32.9029	35.5423	37.4787	15.7346	21.3455	18.2	18.6984	31.7132	27.5873	22.6326	26.9876	25.9261
CA10	18	mRNA	2.57501	3.93074	1.70401	5.22413	4.02693	6.24793	4.35989	5.95711	4.78439	2.32566	2.3543	2.7819	4.04828
CA12	10	mRNA	0.0259426	0	0	0	0	0	0.0223144	0	0	0.0494249	0	0	0
CA14	25	mRNA	0	0	0	0	0.0683862	0.184488	0	0	0.095949	0	0.141271	0.0731217	0
CA4	19	mRNA	0.0851825	0.08782	0.248649	0.0962905	0.0522091	0.266401	0.17255	0.144001	0	0.160369	0.16033	0.0664357	0
CA5A	11	mRNA	7.10864	6.12625	9.78822	7.63894	4.01167	5.15685	5.80405	13.7	4.00021	15.6578	12.4967	8.56351	9.0395
CA6	21	mRNA	9.09565	17.4806	20.3131	12.9435	22.5439	15.3706	15.7441	18.873	26.768	15.2584	18.2921	19.6466	20.3846
CA7	11	mRNA	0	0.269952	0.0846431	0	0.164543	0.0611312	0.339304	0	0.205077	0.0409991	0.0402693	0.058319	0
CA8	2	mRNA	0.410098	0.216934	0.606704	0.384513	0.310517	0.285333	0.485201	0.822666	0.281893	0.216767	0.126537	0.241382	0.279743
CAAP1	Z	mRNA	12.9292	12.0418	10.2516	12.4252	6.74605	7.84503	6.66429	5.61167	11.4263	8.39845	7.71367	11.0375	9.29775
CAB39	9	mRNA	70.4822	74.3061	51.0895	75.8952	71.6175	93.8636	73.6266	67.9416	83.4098	48.1582	48.9509	66.3521	61.5275
CAB39L	1	mRNA	11.1774	10.6566	16.9171	9.91831	10.3705	14.5465	10.8273	9.962	9.38127	14.1943	9.84448	6.7452	5.99324
CABCOCO1	6	mRNA	5.42753	1.32506	2.17747	3.7927	2.72705	2.66817	1.19098	2.80052	2.88909	2.4594	1.63061	0.954592	0.956234
CABIN1	15	mRNA	14.5198	11.8493	16.2485	14.1621	13.1108	11.9627	12.9505	17.7055	11.2119	12.8296	11.5162	11.4633	11.1898
CABLES1	2	mRNA	8.9082	6.48553	11.6764	5.64389	4.65731	5.9553	6.92456	7.9729	4.38935	8.48489	6.37491	5.15974	5.52548
CABLES2	20	mRNA	4.72445	4.86895	6.67108	5.17638	7.47552	6.9129	6.55403	6.59481	5.42391	6.04905	5.87853	6.64509	8.65246
CABP1	15	mRNA	2.21119	7.21195	2.7376	3.99902	4.83103	7.46862	4.41163	2.17289	4.75713	3.61564	4.8354	5.77836	3.87817
CABP2	5	mRNA	5.82125	9.0324	7.32934	5.69025	7.51297	5.82484	5.09096	4.52343	6.15337	7.69017	7.41806	5.02846	5.35438
CABP4	5	mRNA	0.295108	0.526739	0.771016	0.359928	0.661463	0.296583	0.720254	0.309504	0	1.35857	0.920963	0.416738	0.606415
CABP7	15	mRNA	0.245447	0.0558733	0	0.252513	0.319514	0	0.117659	0.31812	0.587808	0.641106	0.270572	0	0.142645
CACFD1	17	mRNA	0.433103	0.309379	0.717783	0.455055	0.660048	0.526806	0.884081	0.323704	0.260629	0.486062	0.515694	0.553257	0.598242
CACHD1	8	mRNA	41.8008	46.6694	53.7234	39.1038	39.0213	34.3656	34.6591	55.9236	36.7962	49.5896	42.4628	28.0418	32.7568
CACNA1A	30	mRNA	0.646277	0.602957	1.76525	0.695918	2.48251	1.27052	2.14236	0.888863	0.227891	3.25113	1.40607	0.794065	1.0466
CACNA1B	17	mRNA	0.367177	0.243328	0.460476	0.223995	0.466759	0.227678	0.34343	0.14202	0.243845	0.17926	0.147986	0.101091	0.103564
CACNA1C	1A	mRNA	3.07188	2.68376	4.96292	2.3948	2.46631	2.85166	2.95531	3.24256	1.70687	2.23095	1.99696	1.51792	1.54272
CACNA1D	12	mRNA	0.190517	0.240384	0.100095	0.540574	0.464609	0.153481	0.223388	0.500672	0.588575	0.159239	0.149591	0.0539367	0.0637042
CACNA1E	8	mRNA	0.532732	1.70356	1.88224	0.443319	1.29329	0.913415	1.32324	0.677989	0.623295	1.44931	0.924163	0.445082	0.58512
CACNA1F	31	mRNA	0.24656	0.0362586	0.810439	0.291958	2.65851	0	1.86253	0.105908	0.0749945	1.64586	0.788704	0.0463654	0.0877972
CACNA1G	18	mRNA	2.79616	3.82779	3.95971	2.78689	5.4386	2.62077	3.8034	1.78689	2.77384	2.27516	2.30552	1.96055	2.00317
CACNA1H	14	mRNA	0.568281	1.24719	1.81612	0.989507	3.38349	0.966154	1.59977	1.08878	1.84729	0.780445	0.904289	0.704446	0.617144
CACNA1I	1A	mRNA	0.13758	0.168066	0.267892	0.262905	0.308534	0.243064	0.203247	2.06489	0.386023	0.092493	0.206082	0.257324	0.356254
CACNA1S	26	mRNA	1.15646	1.31355	0.465384	2.13246	2.23281	1.21839	1.18851	1.7681	1.92633	0.343015	0.697963	0.536066	0.505445
CACNA2D1	1A	mRNA	4.23148	3.08771	4.21782	5.10925	3.79462	3.31476	2.99054	5.87238	4.6544	1.67292	1.46677	1.14281	1.02402
CACNA2D2	12	mRNA	1.57707	2.69644	2.34832	2.74333	4.34045	3.66831	2.60011	2.87605	4.632	3.17146	3.82851	1.91346	1.3758
CACNA2D3	12	mRNA	0.263215	0.334953	0.535579	0.330141	0.444429	0.260885	0.4528	0.322709	0.594749	0.134313	0.102999	0.192034	0.0939009
CACNA2D4	1A	mRNA	0.915964	1.09202	1.64348	1.61973	1.23785	0.957428	1.01663	0.329253	0.826741	0.55461	0.473627	0.334339	0.50861
CACNB1	27	mRNA	1.15233	2.39838	3.03267	1.49218	3.07524	2.06686	2.71623	1.57307	2.06982	4.03224	3.65437	2.5684	4.33083
CACNB2	2	mRNA	2.5125	2.85808	4.01734	3.43431	2.33436	2.90666	2.65368	3.73419	3.09603	1.95268	1.53881	1.41829	0.98564
CACNB3	29	mRNA	0.352418	0.242334	0.542261	0.0906736	0.409802	0.746777	0.275507	0.134666	0.367506	0.453665	0.175725	0.126108	0.201472
CACNB4	7	mRNA	2.23927	3.36909	3.64201	2.39453	4.69853	2.32682	4.82058	3.83149	2.64121	3.8984	2.73484	1.41264	1.34715
CACNG1	18	mRNA	0	0.366771	0.0995211	0.159535	0.117909	0.113056	0.0764583	0.19912	0.215464	0.0810217	0	0.334826	0
CACNG2	1A	mRNA	0	0	0	0	0	0	0	0	0	0	0	0	0
CACNG3	14	mRNA	0.696939	2.07679	1.67322	0.153536	1.48186	0.302132	1.64758	0.343932	0.980921	2.66526	1.89193	0.670516	1.10852
CACNG4	18	mRNA	0.376978	0.0976041	0.446009	0.298107	0.29533	0.102073	0.318338	0.408952	0.0951217	0.10434	0.165979	0.122253	0
CACNG5	18	mRNA	0	0.109479	1.19814	0	0.793931	0.136847	0.191255	0	0.102766	0.909999	0.509465	0.303485	0.0897763
CACNG7	37	mRNA	0	0	0	0	0	0	0	0	0	0.274178	0	0	0
CACNG8	37	mRNA	0	0	0	0	0	0	0	0	0	0	0	0	0
CACTIN	28	mRNA	22.6355	38.3654	41.6522	23.0413	38.5529	26.2674	35.5718	35.0831	30.7196	45.3704	48.9565	31.7582	38.8104
CACUL1	6	mRNA	41.5993	52.8246	45.9974	33.5258	48.7251	44.4877	52.3194	35.8915	46.9237	38.581	36.3739	40.6519	42.3788
CACYBP	8	mRNA	252.202	192.037	194.591	280.263	199.72	261.264	204.011	234.865	228.614	252.934	220.6	238.056	205.682
CAD	3	mRNA	6.28455	10.4496	10.9274	6.09128	12.0161	6.85051	8.57459	9.50497	9.50934	13.1746	13.3607	7.28077	8.94287
CADM1	24	mRNA	23.9328	34.2384	29.7657	30.3241	40.2083	24.8689	26.6913	33.2771	37.008	22.5643	24.5129	20.249	20.8039
CADM2	1	mRNA	0.214098	0.0950847	0.192832	0.158324	0.0850503	0.373121	0.361501	0.269523	0.161758	0.0621705	0.0673495	0.0380088	0.186523
CADM4	33	mRNA	23.4791	16.6655	31.5561	28.0525	24.7247	22.0642	27.2582	32.319	22.3007	53.4548	56.5845	35.9469	39.5595
CADPS	12	mRNA	0.934103	0.557017	2.43828	0.762439	2.17381	1.70063	1.24338	0.487284	0.661711	0.0831157	0.193838	0.667854	0.427877
CADPS2	1A	mRNA	0.362427	0.466673	0.321104	0.649714	1.12019	0.7771	1.06098	0.98373	0.769292	0.132797	0.158275	0.174012	0.131989
CALB1	2	mRNA	0.380104	0.163119	0.356556	0.603059	0.854587	0.476301	0.604474	0.356629	0.192154	0.214186	0.311413	0.327774	0.58607
CALB2	11	mRNA	1.85031	7.88348	0.134898	2.07778	1.4533	8.00013	1.41099	1.72103	2.6668	1.66308	1.84576	2.02181	0.904154
CALCB	5	mRNA	15.4992	0.417532	5.15653	27.6111	0.509582	2.07187	1.29987	24.9341	1.63194	18.8407	16.2025	12.8457	10.9388
CALCR	2	mRNA	1.58081	0.879751	1.00114	1.44996	0.533419	1.29559	0.75813	2.30762	0.83248	1.20249	1.29229	2.04218	2.03618
CALCRL	7	mRNA	6.58909	5.82652	6.25793	7.08892	5.728	9.43677	8.1176	9.79776	5.25247	3.45163	3.35556	3.87214	3.70722
CALD1	1A	mRNA	112.706	105.306	135.112	97.346	95.2862	102.389	104.633	78.4213	83.8487	75.3869	69.3316	76.3413	74.454
CALHM1	6	mRNA	0	0	0	0	0.404171	0	0.123775	0	0.480026	0	0.124184	0	0
CALHM2	6	mRNA	13.181	10.2823	12.2539	12.8325	16.6988	13.5749	18.6155	10.9635	11.4447	13.2236	10.7581	16.4764	15.6128
CALHM3	6	mRNA	0	0	0	0	0	0	0	0	0.13949	0	0	0	0
CALHM4	3	mRNA	0.626396	0.186746	0.289016	0.706756	0.271708	0.478919	0.389593	0.592622	0.207519	0.488381	0.380442	0.267401	0.485289
CALHM5	3	mRNA	3.29918	4.4566	5.79689	2.88285	2.80091	3.37462	2.47336	6.66353	3.16099	2.66738	2.1183	1.6175	1.72648
CALHM6	3	mRNA	0.845341	0.212384	0	0.578656	0.111618	0.0370185	0	0.270864	0	0	0.11213	2.17357	2.49491
CALM1	5	mRNA	194.092	148.225	176.709	180.939	130.925	145.893	131.249	142.631	161.434	134.263	134.069	161.574	139.522
CALM2	3	mRNA	393.542	302.79	331.356	381.447	299.623	373.877	308.205	298.037	368.559	240.637	281.541	374.299	323.085
CALML4	10	mRNA	12.8675	4.13389	1.87655	10.4637	14.3799	9.46446	14.9804	18.4085	2.78508	17.4144	15.2713	10.738	9.17756
CALR	30	mRNA	298.679	275.365	442.301	353.899	245.534	237.4	204.329	404.301	239.185	569.966	447.772	242.062	326.101
CALU	1A	mRNA	81.9777	88.9611	109.082	87.6261	95.6922	77.6491	84.0036	82.2058	88.3555	96.7651	110.19	80.0607	85.4
CAMK1	12	mRNA	12.1915	9.16528	12.1168	10.7784	9.16068	6.4791	9.48171	8.63517	6.28424	12.4587	12.3764	8.71082	10.2959
CAMK1D	1A	mRNA	18.7398	8.72179	14.8979	16.2033	11.3656	10.0214	14.2722	10.2192	7.45114	10.6728	11.5928	16.5599	17.2518
CAMK1G	26	mRNA	0.588044	0.100784	0.910845	0.221901	0.0401182	0.129668	0.0553278	0.0811805	0.0574095	0.703782	0.450024	0.62893	1.05812
CAMK2A	13	mRNA	0	0.0348539	0.0494728	0.0528455	0.0681901	0.0268574	0.0566505	0.0562735	0.0203941	0.0232085	0.0320379	0	0
CAMK2B	22	mRNA	5.04069	8.24781	9.01863	4.6554	6.06691	5.08314	6.0246	4.9188	5.65757	11.5948	9.70301	7.65188	10.081
CAMK2D	4	mRNA	11.2364	6.78962	12.1076	10.3142	5.30263	8.14275	5.9581	8.31547	4.93846	8.51854	8.63108	7.92222	6.60563
CAMK2G	6	mRNA	16.9256	13.3323	15.1099	14.1037	14.4826	13.0574	14.3811	14.5768	11.7331	9.44918	9.29238	10.7669	10.6245
CAMK2N1	21	mRNA	1.47046	2.08224	4.17222	1.15785	1.93339	1.66915	2.07368	3.14209	2.62095	3.85373	3.59187	3.43378	3.74896
CAMK2N2	9	mRNA	8.61329	7.66958	10.4839	7.79529	9.04936	9.91113	8.18786	7.0989	5.80638	10.7316	10.4371	7.94767	7.62782
CAMK4	Z	mRNA	0.773531	0.721504	2.21427	0.440996	0.616591	0.168911	0.472889	0.331052	0.547576	0.511305	0.280657	0.416208	0.363656
CAMKK1	19	mRNA	3.17229	0.555092	2.15317	3.1662	2.10404	0.933117	2.28564	2.76154	0.497022	3.12115	2.25798	1.41996	1.56102
CAMKK2	15	mRNA	13.411	7.03449	15.7256	12.6173	8.87773	8.1428	11.7198	12.0263	6.2836	11.6885	9.44626	9.80936	9.46869
CAMKMT	3	mRNA	3.05916	3.75194	3.26429	3.26038	4.73751	3.05588	3.82069	4.02975	3.95578	2.73279	2.82051	3.15852	3.11002
CAMKV	12	mRNA	0.450901	1.62459	1.73512	0.280255	1.31209	0.6716	1.21355	0.414478	0.168112	2.3525	2.12387	1.19758	1.27536
CAMLG	13	mRNA	30.09	26.2517	21.8672	26.8977	23.7808	25.9029	24.2078	17.9002	29.7444	17.5732	18.5159	24.5814	21.082
CAMSAP1	17	mRNA	10.4499	10.1262	12.3463	9.55414	10.2438	11.1925	11.3713	11.3896	8.63465	9.68291	8.59249	8.80184	10.2553
CAMSAP2	8	mRNA	58.8388	73.8213	47.7428	68.948	77.1306	85.0531	77.2023	81.7477	78.9528	38.4098	38.6115	51.9197	53.341
CAMSAP3	30	mRNA	20.308	24.0213	24.0008	18.0447	28.1935	15.9803	25.3494	23.8016	17.0943	38.4714	36.5506	21.846	32.2713
CAMTA1	21	mRNA	8.61874	6.16875	6.50607	6.39	5.20457	5.4188	5.84244	5.09769	4.56662	6.20034	5.76878	5.96133	6.09751
CAMTA2	32	mRNA	9.61614	9.02441	11.5742	9.29309	8.67818	7.70405	7.53924	12.6084	8.24073	17.0161	16.6921	9.06766	10.939
CAND1	1A	mRNA	24.2964	27.588	18.9041	23.6001	29.0829	28.2688	26.5359	21.7914	28.2901	17.2686	16.9594	19.3859	19.8519
CANT1	18	mRNA	15.8746	15.5309	11.4146	13.6568	20.4575	22.7256	21.4312	17.5996	22.1431	19.441	17.1928	12.8942	21.6604
CANX	13	mRNA	209.59	200.726	197.235	231.725	161.351	182.748	156.257	171.204	198.214	146.27	144.201	171.787	158.314
CAP1	23	mRNA	113.326	123.432	99.6161	102.1	123.743	100.863	124.79	120.911	105.9	132.427	144.341	123.429	142.047
CAP2	2	mRNA	5.15517	1.29093	6.12248	3.91	1.22091	2.98439	1.48444	3.24059	0.67203	2.05199	1.63919	0.750556	0.775806
CAPN1	31	mRNA	25.2523	30.0665	43.9698	21.976	27.5376	26.1271	24.9821	24.7303	27.133	53.993	47.6871	26.9876	37.0056
CAPN10	9	mRNA	3.06475	1.92054	4.17173	3.50068	3.99633	2.3023	4.00585	3.57039	2.40658	3.33304	2.45875	3.28807	3.07727
CAPN11	3	mRNA	38.6712	23.394	38.1318	36.7083	22.6339	19.7512	25.0803	28.4723	23.6498	41.2033	34.1079	30.6563	25.2355
CAPN14	3	mRNA	1.36022	2.28928	0.656027	1.85184	0.618172	1.24815	0.964231	1.54716	2.43103	1.52933	1.63864	2.45736	1.26258
CAPN15	14	mRNA	6.65959	9.43982	12.1263	7.07513	12.0888	6.42641	9.17764	10.8939	9.10895	11.5557	11.6658	7.72064	9.11719
CAPN3	5	mRNA	0.333695	0.0476944	0.286521	0.662649	0.157084	0.239539	0.0425257	0.364276	0.592662	0.206235	0.151532	0.314208	0.30255
CAPN5	1	mRNA	11.9082	13.4363	10.2357	9.69936	10.6317	16.5143	11.7166	12.3436	10.9329	8.22215	7.23964	11.3279	11.0673
CAPN6	4A	mRNA	10.7297	3.5193	4.81879	7.47894	1.69912	3.45952	3.7527	7.63519	2.08149	3.72603	3.75921	2.25271	1.83405
CAPN7	2	mRNA	17.9877	17.2095	13.9289	10.4296	15.7467	21.093	17.2722	12.8682	15.6535	11.2258	10.8213	15.2303	14.2592
CAPN8	3	mRNA	0.041926	0	0.69306	0	0	0	0	0	0	0	0	0	0
CAPN9	3	mRNA	0	0.0431431	0	0.0334355	0.0318821	0	0.0705899	0	0	0.281389	0.184562	0	0.0427601
CAPNS2	11	mRNA	36.8751	22.8232	35.285	29.834	14.6613	35.2034	24.0664	23.947	21.1162	43.0088	43.8831	49.7647	45.5216
CAPRIN1	5	mRNA	141.959	129.371	120.196	133.698	136.618	137.68	133.139	145.21	129.092	116.205	105.22	119.542	119.041
CAPRIN2	1A	mRNA	7.22302	8.55469	8.53801	6.71403	10.1776	6.33906	6.90431	8.39725	8.69009	4.74755	5.21325	5.66278	5.37418
CAPS2	1A	mRNA	0.0807683	2.36337	3.23031	0.199734	1.97665	2.77263	1.66382	0.352636	3.13351	0.1984	0.495477	3.0899	1.70742
CAPSL	Z	mRNA	0.214599	0	0	0	0.087204	0	0	0	0	0	0	0.222435	0
CAPZA1	26	mRNA	100.07	82.568	73.3286	96.0198	81.9985	95.5191	82.6583	77.2246	94.3944	70.5716	70.064	87.6272	77.4628
CAPZA2	1A	mRNA	70.6414	56.4368	53.0722	70.5441	56.8035	72.554	56.2978	55.1151	69.1997	36.168	36.7304	51.3992	45.2687
CAPZA3	1A	mRNA	0	0	0	0	0	0.0649949	0	0	0	0	0	0	0
CAPZB	21	mRNA	205.631	163.26	190.851	209.297	176.593	182.385	156.234	176.171	181.342	167.941	174.504	205.995	173.671
CARD10	1A	mRNA	8.70478	5.27731	4.4783	7.21977	2.78721	3.89912	4.06336	5.24251	3.30986	8.96065	7.35521	4.1844	4.75386
CARD11	14	mRNA	0.866391	0.321045	0.964834	2.1103	0.97159	0.480867	1.11288	1.56743	0.579661	0.43088	0.538099	0.689297	0.802458
CARD19	12	mRNA	30.189	25.0393	27.023	27.4521	20.0893	29.8769	23.509	24.2505	22.7915	28.4905	25.012	21.6298	21.1062
CARD8	9	mRNA	3.0188	4.33056	8.64809	4.84503	3.19469	3.67156	2.70241	3.77682	3.99343	7.6847	6.18937	4.40648	4.20091
CARD9	17	mRNA	1.29615	0.515938	1.53154	1.76275	0.82984	0.805048	0.567937	1.33266	0.48934	1.61465	1.74329	1.79099	1.04071
CARF	7	mRNA	8.46429	7.23162	8.93784	5.66184	7.40556	4.03963	5.33929	9.21075	5.94404	7.05322	4.87053	3.99872	3.89647
CARHSP1	14	mRNA	33.2821	64.6956	37.1604	44.7717	37.2323	60.5426	38.7138	51.7662	56.2179	68.4568	73.9292	76.1101	84.2526
CARM1	30	mRNA	17.0919	21.7554	21.0942	17.4135	25.2468	14.0391	16.3994	21.526	21.6478	25.5213	27.7963	21.3728	24.7847
CARMIL1	2	mRNA	28.2282	26.8021	17.1613	22.7653	17.4324	22.0138	20.6269	18.6233	19.8579	17.1115	15.6699	15.8244	16.5459
CARMIL2	11	mRNA	0.107911	0.219042	0.374184	0.170678	0.195277	0.14077	0.0967271	0.436645	0.359678	0.197683	0.399546	0.289664	0.411863
CARNMT1	Z	mRNA	28.1925	26.8073	35.4858	29.4064	19.6879	20.7098	19.6511	21.5972	31.551	22.9751	20.9242	24.164	24.1863
CARNS1	5	mRNA	0.142665	0	0.204665	0	0.0410167	0.0364763	0	0.0571921	0.0580036	0.461661	0.284954	0.104384	0.104061
CARS1	5	mRNA	49.7682	66.8404	32.778	75.5642	68.9095	85.2159	75.3571	61.6836	84.1524	59.9238	61.9483	83.7153	74.1679
CARS2	1	mRNA	24.9199	18.2715	19.0287	21.9968	24.9056	27.0699	24.1563	21.7464	20.85	27.2763	18.6815	12.6465	14.809
CARTPT	Z	mRNA	6.63858	10.1385	3.99591	6.08327	2.82172	5.10183	4.64261	2.12524	5.36851	9.69732	12.062	16.0573	12.9625
CASC3	27	mRNA	23.6387	42.7852	30.6381	27.2077	42.002	23.6786	31.7564	33.75	36.0125	50.9989	45.5403	26.9697	32.7895
CASD1	2	mRNA	8.5181	5.14824	10.146	6.73881	5.53505	5.90897	5.78827	6.4007	5.63649	5.16068	4.30642	4.64139	4.5858
CASK	1	mRNA	35.6486	32.4402	39.868	34.2445	35.4312	30.1188	34.1298	39.5909	35.6784	26.6356	24.2283	26.3161	26.877
CASKIN1	14	mRNA	0.302357	0.250392	0.501112	0.255272	0.35494	0.0660061	0.214662	0.341264	0.316644	0.521538	0.246882	0.20148	0.222735
CASKIN2	18	mRNA	16.3615	28.9712	21.3928	15.8659	19.3713	20.4443	21.981	19.1505	19.5352	30.2008	28.8549	24.1313	30.7485
CASP2	1	mRNA	18.1763	12.8616	17.1919	19.0381	20.3821	16.7601	18.6107	16.2566	16.6306	12.242	11.1243	13.0705	10.9844
CASP3	4	mRNA	16.27	12.7598	20.8771	16.2945	15.4943	17.6352	15.1054	14.6208	19.2866	12.3419	11.1019	14.5764	13.5576
CASP6	4	mRNA	32.3867	23.2847	25.3506	30.3867	22.7829	28.6445	24.772	32.848	22.4902	23.1843	21.0607	32.8816	32.38
CASP7	6	mRNA	2.16462	1.59594	3.24112	2.93027	2.1836	2.12112	2.48178	3.97179	2.59534	2.56716	2.28941	3.42195	2.43837
CASP8AP2	3	mRNA	13.6109	9.10208	12.4222	11.798	13.2453	12.7676	12.7117	10.9471	8.83774	7.2466	6.39954	7.63217	7.87511
CASP9	21	mRNA	7.4588	2.46528	6.34904	6.98947	3.58301	2.28989	3.28232	7.33393	2.55791	8.27939	8.29258	6.15277	5.427
CASQ2	1	mRNA	0.13912	0.245118	0.328341	0.339142	0.32937	0.173689	0.124908	0.758379	0.135345	0.0941856	0.240495	0.173262	0.102716
CASR	1	mRNA	0.0528276	0.0651404	0.133137	0.124375	0.706489	0.0779594	0.40099	0.191725	0.407069	0.0472059	0.264228	0.215837	0.0518259
CASS4	20	mRNA	0.333918	0.298915	0.308759	0.665955	0.411106	0.233072	0.315131	0.608574	0.429491	0.0591251	0.191819	0.204579	0.164568
CAST	Z	mRNA	174.907	144.193	98.0024	188.14	121.232	160.055	132.485	119.059	157.375	108.27	117.366	146.952	134.74
CASTOR1	15	mRNA	27.1227	37.9731	28.6387	31.3864	26.4806	45.0466	27.3664	34.3486	37.1967	51.5687	46.9518	41.0753	44.2865
CASTOR2	19	mRNA	1.98901	2.17937	2.19633	1.82297	2.73739	1.58337	2.27569	2.25232	1.83733	2.09087	2.02858	1.47057	1.57605
CASZ1	21	mRNA	43.1553	77.6876	63.0279	43.3312	66.545	53.6437	58.6124	60.391	56.9011	52.6966	55.5859	56.1275	64.7443
CAT	5	mRNA	28.2895	12.5677	21.8548	26.2317	10.8561	16.0974	14.0783	25.8373	13.7623	30.1141	22.1013	13.6267	11.981
CAV1	1A	mRNA	55.6066	16.2657	35.9184	42.6601	13.6797	22.2671	18.0406	34.7798	13.0706	18.5721	19.3351	28.2804	19.1589
CAV2	1A	mRNA	14.9324	10.3921	16.9146	12.7421	8.08756	14.0984	12.2979	11.3743	8.60641	9.78368	7.93035	9.60081	8.64648
CAV3	12	mRNA	0.186668	0	0	0.197844	0	0	0	0.444365	0	0	0	0	0
CAVIN1	27	mRNA	93.027	41.144	60.2062	89.9711	31.1622	55.1976	41.5094	53.7683	36.541	34.8554	41.1975	42.3694	29.9044
CAVIN2	7	mRNA	56.9348	42.4337	57.1503	51.9041	36.048	48.62	40.0616	76.0815	34.2627	47.0012	39.3199	29.6829	32.204
CAVIN4	2	mRNA	0.0601054	0.123524	0.0543727	0.344681	0.0488491	0	0	0.674858	0.0721182	0.0444606	0.0433794	0	0.0488096
CBFA2T2	20	mRNA	4.29821	4.48862	7.90703	4.31019	6.15599	4.40815	6.03837	6.93813	4.98756	6.28369	5.42142	3.12045	3.91992
CBFA2T3	11	mRNA	3.66079	3.97238	5.29073	3.90201	5.48787	4.29368	3.91352	5.4458	3.38769	6.27766	4.71952	2.15277	2.50205
CBFB	11	mRNA	184.328	239.391	154.365	205.769	236.769	240.658	221.103	191.544	266.515	129.545	125.787	141.846	136.976
CBL	24	mRNA	8.70075	9.27931	9.15382	8.41732	10.2876	8.01971	9.78408	10.9613	7.25473	9.4585	9.13957	7.25402	10.099
CBLB	1	mRNA	3.21189	2.60352	3.10599	3.29487	2.41341	2.48052	2.60711	4.00783	1.88691	2.24446	2.14873	2.0027	2.07756
CBLL1	1A	mRNA	6.73247	8.02844	9.5959	6.99464	9.47657	6.67375	9.21028	10.1929	5.38728	8.61755	8.35962	7.39297	8.38609
CBLN1	11	mRNA	14.8746	16.7645	15.8288	7.8046	4.06986	5.06808	2.96599	4.01774	9.78246	3.6729	2.81203	5.0257	5.86026
CBLN2	2	mRNA	0.235447	0.10671	0.591662	0.171607	2.17162	0.0811625	1.5997	0.268616	0.171816	0.170825	0.125875	0.0628324	0.0468486
CBLN4	20	mRNA	0.223112	0.370127	0.0775417	0.184524	0.456729	0.0556094	0.633182	0	0.288476	0.115094	0.0751975	0.0537574	0
CBR4	4	mRNA	10.8019	7.0142	10.7688	12.0977	14.8197	9.04437	13.8058	11.8055	8.07661	11.1688	8.41963	7.54608	6.79681
CBWD1	Z	mRNA	55.7527	56.0711	56.6343	60.0167	24.3217	28.2102	22.8506	18.3156	60.8112	38.7438	38.4537	49.6422	40.2886
CBX1	27	mRNA	10.1043	13.2244	17.0747	12.3123	11.0713	11.8894	13.2563	10.0861	12.0775	17.1484	20.1021	15.1134	17.3753
CBX2	18	mRNA	0.471577	0.74059	0.932313	0.534515	0.949624	0.45849	0.703316	0.494042	0.831023	0.779847	0.68101	0.530402	0.745347
CBX3	2	mRNA	56.5646	49.3703	61.095	56.7282	52.2736	53.3767	53.3539	50.3504	56.7483	38.382	35.0773	40.5962	38.3492
CBX4	18	mRNA	22.9599	27.4145	20.7238	16.6224	21.4163	21.3846	25.7323	24.725	18.04	30.8305	32.7199	23.9773	30.869
CBX5	29	mRNA	55.2981	64.057	67.9881	52.4835	69.9091	66.0758	57.6579	50.2359	87.916	61.8812	86.704	62.3726	67.5534
CBX6	1A	mRNA	24.7981	31.7407	37.7866	21.4339	32.5095	24.4244	28.393	29.8162	28.1283	21.491	21.345	20.9881	22.7468
CBX7	1A	mRNA	7.99492	6.29752	10.3704	9.26862	5.00614	7.54824	6.65022	9.56941	3.82112	8.33147	6.92662	4.99145	6.5786
CBX8	18	mRNA	3.88221	3.62485	5.32326	3.44878	4.55234	3.77996	4.58528	4.17306	3.24441	6.76965	6.08249	4.24976	4.75844
CBY1	1A	mRNA	4.44611	6.86904	7.89702	4.47525	6.83647	5.53937	7.3945	4.73635	8.44432	7.83641	9.18496	8.95738	7.74152
CBY2	1	mRNA	0.632116	0.417092	1.00114	0.158309	0.204448	0.0833901	0.369507	0.235197	0.259717	0.151392	0.211131	0.398938	0.262146
CC2D1A	30	mRNA	19.0925	27.267	22.5209	17.7856	31.0585	19.9392	33.7571	40.9315	21.3322	42.2138	34.5808	19.0881	23.6822
CC2D1B	8	mRNA	38.27	38.8056	33.8138	37.0943	39.6322	45.877	44.3061	40.6783	35.2987	40.9706	39.6982	50.9701	47.6875
CC2D2A	4	mRNA	5.26781	6.66544	5.06716	5.80468	4.82239	7.62815	4.57886	4.6395	6.91807	3.94153	3.39761	3.38909	2.40426
CCAR1	6	mRNA	35.3697	46.4622	56.7387	34.9825	49.2068	40.5124	40.7954	51.7551	42.4969	47.5304	43.6809	41.9868	45.726
CCBE1	Z	mRNA	1.87127	1.33031	1.96382	2.85544	1.77044	1.77847	1.33725	3.24926	2.42574	1.25049	1.46685	2.03586	1.58509
CCDC102A	11	mRNA	12.4595	14.0624	26.2969	14.1034	21.7071	14.8702	18.9115	20.8838	16.8831	21.8488	18.8623	18.7119	20.8057
CCDC102B	2	mRNA	0.156195	0	0	0.186049	0	0.207775	0	0.351673	0	0.116049	0	0	0
CCDC103	27	mRNA	1.56755	3.79794	2.75808	2.38194	4.38434	5.014	4.14122	10.8561	5.55336	5.03316	5.35368	4.07416	4.3953
CCDC107	1A	mRNA	22.4655	22.6847	26.8168	21.284	20.9737	23.4728	22.4455	22.6655	23.6332	20.975	22.9197	27.5308	24.3354
CCDC112	Z	mRNA	1.31915	0.56979	1.3898	1.18309	0.277644	0.252428	0.382205	0.240678	0.403209	1.43112	0.778979	0.70472	0.687783
CCDC115	31	mRNA	19.2357	15.3348	14.7446	21.8858	15.2027	16.8434	16.9012	14.597	16.9362	28.8297	25.8827	17.6162	17.9719
CCDC117	15	mRNA	21.2398	20.246	18.3898	19.7243	20.5565	20.4539	21.249	20.62	21.8844	14.5411	14.11	15.8739	16.9971
CCDC12	2	mRNA	12.5649	17.964	17.3269	15.4122	20.1061	19.0248	17.0006	17.9842	17.3544	28.9655	32.2828	27.9338	24.945
CCDC122	1	mRNA	0.0781549	0	0	0.141591	0.0479531	0	0	0.110462	0	0	0	0.131029	0.339265
CCDC125	Z	mRNA	4.52899	3.79396	5.47533	4.00357	1.32255	2.1718	2.20756	1.45189	3.88138	2.82836	3.91477	3.85439	2.67686
CCDC126	2	mRNA	38.751	35.7528	36.696	37.6024	34.1645	43.9377	36.7078	36.2765	41.3877	31.2142	27.113	31.8715	29.7371
CCDC127	2	mRNA	13.7084	11.0738	13.6086	13.3037	10.5046	14.1971	11.4207	10.1042	12.5243	8.88626	7.44485	7.67443	6.42969
CCDC13	2	mRNA	0.31646	1.12944	1.427	0.59963	1.65633	0.939213	1.00067	0.630303	0.603049	0.280284	0.397959	0.664147	0.586346
CCDC134	1A	mRNA	32.0556	23.7571	24.2084	33.1644	32.7969	26.4274	33.9505	28.0202	28.8049	23.3684	23.7933	30.95	22.4922
CCDC137	18	mRNA	15.882	15.2943	26.8652	16.5684	16.6605	15.4525	16.428	17.5424	18.4392	28.2077	47.2741	33.0146	31.116
CCDC138	1	mRNA	0.627753	0.468806	0.113938	0.97348	0.637114	0.304629	0.422767	0.540389	0.843499	0.424108	0.814304	0.865628	0.341068
CCDC14	7	mRNA	5.07756	4.51507	3.06229	5.33762	5.53893	5.50784	5.02582	4.15469	5.85022	1.87799	2.49516	5.44535	4.80505
CCDC141	7	mRNA	0.0478025	0	0.0197995	0.0381312	0	0	0	0.0402724	0.0145618	0.0133481	0.0131109	0	0
CCDC142	4	mRNA	2.19923	3.01737	4.5174	2.87343	3.66761	2.51434	3.53334	3.03939	3.96374	4.47017	4.70745	2.47405	2.78265
CCDC146	1A	mRNA	0.226138	0.269229	0.601884	0.108226	0.439424	0.570362	0.561016	0.30582	0.207798	0.390733	0.291849	0.139802	0.151079
CCDC148	7	mRNA	3.66631	6.6094	2.15883	3.8549	5.9531	5.789	4.94093	3.21786	7.3248	2.61791	1.76985	2.21104	2.17315
CCDC149	4	mRNA	8.35658	7.08618	5.53137	7.37826	6.93951	9.61359	8.07258	8.122	7.1622	4.67568	4.28841	5.98824	4.79353
CCDC15	24	mRNA	7.91875	7.4485	12.5899	7.34765	12.5341	9.58695	12.4038	11.0507	8.17927	7.69207	8.43938	9.7514	9.87577
CCDC152	Z	mRNA	5.39045	4.50873	1.93298	5.02547	1.79285	1.67966	2.09347	1.46413	3.32985	3.09928	2.46003	1.91472	2.34463
CCDC166	2	mRNA	0.577392	0.411821	0.658327	0.87688	0.322291	0.339808	0	0.545296	0.454568	0.648664	0.532588	0.510427	0.419639
CCDC167	3	mRNA	28.883	34.6417	34.5311	31.222	35.7232	34.1666	30.6754	33.5194	45.8589	36.4155	40.0831	37.2079	29.9373
CCDC17	8	mRNA	0	0	0	0.0743625	0.0381353	0	0	0	0	0	0.067076	0	0
CCDC170	3	mRNA	0.0812881	0	0.156917	0.907006	0.0526769	0.104133	0.0350051	0.0905877	0	0.0543574	0.106545	0	0
CCDC171	Z	mRNA	4.42938	4.6283	5.47799	4.21644	2.13156	2.40137	2.34296	1.4989	4.9333	2.82455	2.58848	3.11132	2.63998
CCDC172	6	mRNA	0	0	0	0	0	0	0	0	0	0	0	0	0
CCDC173	7	mRNA	7.44454	8.55379	5.70262	5.9614	6.66018	7.22953	7.39998	3.67501	8.95412	2.39609	4.33257	7.76556	6.25153
CCDC174	12	mRNA	19.2885	11.6005	13.5919	19.9065	10.7136	14.9313	12.4067	15.3449	12.4956	13.7165	12.3712	14.5433	13.168
CCDC177	5	mRNA	1.58127	1.31082	1.95557	1.62668	1.84819	1.43018	1.46532	0.946094	1.20737	1.17067	0.989537	0.837129	1.14265
CCDC178	2	mRNA	0	0	0	0	0	0	0	0	0	0	0	0	0
CCDC18	8	mRNA	5.82128	5.73976	8.5905	5.38929	7.5046	6.79695	7.47702	5.21151	6.36287	3.64411	4.53634	5.33886	5.35351
CCDC180	8	mRNA	0.665757	3.79818	4.36933	1.5859	5.31749	5.05217	5.87178	4.83159	4.46589	1.2238	1.60888	2.51735	3.20913
CCDC181	1	mRNA	1.41441	1.64497	1.93861	1.11604	1.55603	1.88324	1.55395	1.34717	1.93947	1.38866	1.51657	1.11225	1.05603
CCDC186	6	mRNA	25.8957	22.8084	18.5769	27.0929	26.399	33.7371	31.9941	22.7654	22.7219	16.599	16.2934	23.2321	21.9715
CCDC187	17	mRNA	0.146872	0.026714	0.177743	0.138927	0.0325358	0.0962969	0.0233395	0.172791	0.170267	0.0496295	0.0730386	0.088733	0.0688793
CCDC191	1	mRNA	5.13879	8.06878	8.42074	6.76254	8.40599	4.912	9.23712	6.65527	7.58799	5.80471	5.43598	4.73515	4.99135
CCDC198	5	mRNA	0.130779	0	0	0	0	0	0	0	0	0	0	0	0
CCDC22	31	mRNA	19.7466	17.2429	27.2901	16.7888	23.3532	15.6101	20.9225	20.8357	18.6697	31.5548	29.8476	17.9118	20.0132
CCDC27	21	mRNA	2.56451	1.8779	3.18722	2.35461	2.16941	1.23724	2.50951	2.05814	2.39304	2.99936	2.33223	1.42229	1.28386
CCDC28A	3	mRNA	21.6794	20.568	17.5419	19.8287	24.9383	20.3068	18.3382	21.1312	23.4739	14.4766	16.8562	19.8611	18.1096
CCDC3	1A	mRNA	0.601004	0.356079	0.74675	0.529098	0.484857	0.414905	0.682345	0.564604	0.523004	0.284144	0.257663	0.367452	0.393781
CCDC30	21	mRNA	1.55719	2.91177	4.8063	1.58915	3.8181	2.90008	3.19659	2.73093	2.77765	3.37866	2.91919	1.78114	1.8198
CCDC32	5	mRNA	33.718	37.1604	32.5203	31.8231	32.9465	42.2624	32.7468	38.3917	38.4156	37.4577	34.0125	31.7295	29.7776
CCDC33	10	mRNA	0	0	0	0	0	0	0	0	0	0	0	0	0
CCDC34	5	mRNA	5.95736	5.91357	8.68954	5.91197	5.62542	6.26892	6.48037	5.01195	6.33741	6.0192	4.39781	5.11662	6.0167
CCDC39	9	mRNA	0.460241	2.12149	0	0.392096	1.67901	2.40245	1.36039	0.121216	1.76056	0.0309863	0.0348977	0.598739	0.424785
CCDC40	18	mRNA	3.65914	2.23544	4.10018	2.42476	3.01476	2.30238	2.69179	2.12937	2.10303	3.17772	2.57948	3.05347	2.90526
CCDC42	18	mRNA	0	0	0	0	0	0	0	0	0	0	0	0	0
CCDC43	27	mRNA	30.4181	31.4945	29.0325	33.2004	30.255	28.9919	30.449	31.6592	37.889	35.5052	35.6911	30.9012	30.0323
CCDC47	27	mRNA	44.9921	40.0256	30.8777	45.31	40.6517	50.8401	40.439	37.1258	42.4581	35.27	37.5066	47.8965	41.9335
CCDC50	9	mRNA	27.2411	20.2352	31.8845	24.517	22.4266	21.7314	24.1055	24.535	21.7702	22.445	20.3345	18.6993	18.7409
CCDC51	12	mRNA	24.1456	22.6835	20.5035	25.2857	28.2287	26.3005	23.2049	24.6469	24.1747	22.8029	22.6186	23.8558	18.5515
CCDC57	18	mRNA	8.23635	7.68239	5.02158	8.13022	9.60909	8.75023	9.68499	8.80831	10.9239	6.86653	7.00042	8.67545	7.74736
CCDC59	1A	mRNA	79.1411	98.6451	101.617	90.0487	97.8688	116.156	91.3283	83.4356	104.942	102.887	112.58	114.225	115.482
CCDC6	6	mRNA	29.7714	32.0469	29.024	25.4252	24.2249	32.1313	29.0952	20.4085	22.9346	20.7552	20.1495	27.5141	26.329
CCDC61	18	mRNA	3.59189	2.62218	4.94545	3.13396	2.68338	2.03508	1.91672	1.86429	3.17147	5.03634	3.93393	2.90529	2.97164
CCDC62	15	mRNA	4.47285	3.70372	2.93808	4.20896	5.10486	5.6342	4.13319	3.1106	4.6909	5.33005	5.22109	5.74771	5.69043
CCDC63	15	mRNA	0	0	0	0	0	0	0	0	0	0	0	0	0
CCDC65	29	mRNA	1.66977	0.891445	2.14111	2.0701	2.2603	1.36354	1.84073	0.621383	0.673785	1.18541	1.26897	0.683399	1.01938
CCDC66	12	mRNA	13.6957	9.7698	13.8251	12.5506	10.9343	11.6289	10.874	11.6414	10.3431	10.4117	7.93757	8.57687	7.34825
CCDC69	13	mRNA	0.512006	0.228961	0.879957	0.647384	0.184774	0.458119	0.229959	0.626016	0.123028	0.436313	0.718135	0.683526	0.645105
CCDC71	12	mRNA	19.6616	20.0524	26.5202	16.7046	23.1434	20.6	22.5975	25.7097	16.4184	20.4641	17.7537	17.7974	21.4709
CCDC71L	1A	mRNA	7.53141	7.76175	10.835	8.01152	10.1487	9.9961	10.4591	9.10839	6.91589	13.7339	12.9742	11.6003	12.9468
CCDC73	5	mRNA	0.759438	0.622097	0.423193	0.492947	0.472622	0.535787	0.383907	0.882139	0.745651	0.780798	0.783113	0.531944	0.415459
CCDC77	1A	mRNA	10.7629	10.9041	13.7428	12.0915	12.1447	9.7498	10.3017	11.514	12.4059	9.96213	9.60097	10.869	8.86882
CCDC78	14	mRNA	0	0	0	0	0.0814807	0	0.0835517	0	0	0.142836	0.0679308	0	0
CCDC80	1	mRNA	58.6153	30.7591	40.2129	64.0508	38.999	31.8611	40.332	56.0136	28.3816	22.5743	20.7689	19.0144	16.0992
CCDC82	1	mRNA	1.29009	1.34146	1.78625	1.74187	1.10319	1.20148	1.03248	1.02378	0.933662	0.615647	1.03629	1.81447	1.53461
CCDC83	1	mRNA	2.07055	0.635245	0.722067	2.68861	0.742458	0.599991	1.01694	2.60605	1.06742	0.47994	0.495481	0.66547	0.650729
CCDC85A	3	mRNA	1.79199	0.952141	1.16383	1.81571	1.0929	0.708024	0.641945	1.0292	1.82698	0.872984	0.967509	0.717195	0.808291
CCDC85C	5	mRNA	16.8574	15.1854	19.7429	14.5976	16.0605	14.652	15.1293	14.1337	16.2357	11.5168	11.1409	12.0452	12.7423
CCDC86	5	mRNA	71.2801	50.3924	53.2621	82.9317	54.3774	50.08	48.9432	55.6512	61.2283	49.2138	72.6975	86.4978	79.4466
CCDC88A	3	mRNA	4.17769	3.54897	4.26785	4.25747	4.16266	3.34185	3.87728	4.46368	3.63994	2.46998	2.31748	2.11227	2.71557
CCDC88C	5	mRNA	6.76291	13.5216	4.85112	8.63725	14.7093	10.1112	13.0161	9.41718	10.9081	7.74058	7.19995	9.82884	9.8705
CCDC89	1	mRNA	0.0996603	0.073191	0	0.0647216	0.140586	0.0938726	0.0327085	0	0.135188	0.0485701	0.108982	0.0749196	0.107358
CCDC9	34	mRNA	7.1636	8.58674	13.2273	7.54563	7.87954	8.04265	7.28719	3.3408	7.00916	15.0453	18.1166	12.2402	14.8048
CCDC90B	1	mRNA	45.7535	32.1719	46.9019	41.0417	42.9303	36.8538	47.0297	43.5695	33.1666	31.8999	32.8933	41.2436	42.7558
CCDC91	1A	mRNA	14.2921	10.6013	7.9762	12.3643	16.8949	13.8459	20.6361	6.24432	10.8036	11.2847	9.45915	10.9625	6.95106
CCDC92	15	mRNA	2.50365	4.81053	5.46725	2.00086	2.66445	3.1042	3.35723	2.9606	3.33813	4.04323	4.04415	2.59351	3.55417
CCDC92B	19	mRNA	4.8293	4.84465	5.15728	3.58468	1.47723	3.21467	2.90893	2.96878	1.49121	7.65642	8.53819	5.58044	7.06415
CCDC93	7	mRNA	8.52427	9.91998	9.98783	9.37824	10.0806	8.65744	8.64262	8.31565	11.5366	9.39977	7.9861	7.78595	6.02112
CCDC97	34	mRNA	19.3889	24.8565	22.6101	20.2785	32.9398	27.1856	30.7226	19.2957	14.9982	28.1447	27.119	24.4627	26.5023
CCDC9B	5	mRNA	20.2994	23.9638	12.5975	20.9412	24.2391	23.4349	26.3743	22.4884	17.1548	21.0477	21.6036	20.8291	22.4502
CCK	2	mRNA	0	0	0.419227	0.137973	0	0	0	0	0.273577	0	0.172535	0.326009	0
CCKAR	4	mRNA	0	0.0562762	0.099525	0.174419	0.08961	0.118487	0.246788	0.11795	0	0.208522	0.0913269	0.0534656	0
CCKBR	1	mRNA	0.478025	0.528771	0.632819	0.376475	0.90721	0.855223	0.728713	0.801001	0.900364	1.15603	0.410411	0.479006	0.455739
CCL17	11	mRNA	2.08546	0.497187	1.08552	5.50815	1.86408	0.184689	3.16456	2.25834	2.40879	1.20292	7.558	82.7467	48.6058
CCL19	Z	mRNA	3.27478	0.464837	0.887076	6.21981	0.811347	0.161937	0.842832	0.557457	0.872712	0.423902	0.585817	0.510652	0.277804
CCL20	9	mRNA	20.6312	5.74574	3.80428	18.8563	5.03372	17.8644	15.9091	10.237	11.4196	10.5207	7.72022	8.69193	12.4691
CCL28	Z	mRNA	11.0203	15.4353	8.48371	6.54647	2.68431	5.62726	4.87448	2.82437	11.3806	7.11626	5.59381	9.57936	8.38247
CCM2	2	mRNA	22.5985	22.2043	24.1982	20.8038	29.012	18.5305	25.4505	22.0083	26.5382	31.4509	33.5462	24.6888	28.4714
CCM2L	20	mRNA	0.286784	0.885926	0.746805	0.687982	0.665796	0.849612	0.52533	0.300071	0.574018	0.548463	0.843752	0.556677	0.445646
CCN1	8	mRNA	114.661	34.8673	50.6759	93.3615	55.8075	90.4525	73.8449	77.8879	17.4356	104.009	89.7172	43.5953	37.0308
CCN2	3	mRNA	86.3976	42.2635	41.5184	63.553	49.0957	56.3827	55.6222	75.7008	22.2083	54.6249	51.2714	28.9081	21.9098
CCN3	2	mRNA	6.55875	7.72313	14.0328	11.8659	7.77545	14.6197	6.8875	16.0213	11.8746	15.3778	12.0754	8.89889	10.2665
CCN4	2	mRNA	8.53845	2.88205	5.85216	6.03985	2.37855	4.32421	3.62713	3.51572	2.20774	2.04828	1.63278	3.26163	3.86229
CCN5	20	mRNA	0.408426	0.293775	0.666262	1.23768	0.531401	0.583976	0.191585	1.24218	0.207366	0.643336	0.156199	0.207152	0.158688
CCN6	3	mRNA	0.99217	0.857199	1.15979	1.2306	0.519161	0.450197	0.792449	0.470512	0.795215	0.796057	0.437333	0.830715	0.335491
CCNA1	1	mRNA	5.62879	5.13716	2.36014	3.68137	3.79702	6.21096	5.39406	1.19435	4.71965	3.31639	3.05954	4.78125	3.9048
CCNA2	4	mRNA	20.4622	14.9129	25.2512	22.8751	21.1731	14.6514	17.7361	25.2864	22.1678	12.9724	13.1767	15.3664	13.9606
CCNB2	10	mRNA	62.9077	40.8364	72.8955	70.7545	64.7691	53.7572	48.9931	61.0514	66.2321	45.2714	50.5318	60.8015	44.5167
CCNB3	4A	mRNA	31.2371	15.9388	40.7455	34.901	25.1894	13.1477	18.1347	28.8689	21.5827	25.6526	29.6607	32.1474	27.9009
CCNC	3	mRNA	26.4557	32.6788	27.7454	28.2684	29.7061	32.7063	29.3502	21.8634	32.9969	16.4129	18.4411	24.5773	19.4382
CCND1	5	mRNA	14.2901	9.4396	15.5412	13.3731	11.9858	13.3099	13.2454	11.2014	11.672	11.2528	9.96882	10.7709	9.67225
CCND2	1A	mRNA	6.77399	4.8976	9.64864	6.37446	6.42189	4.4293	5.8117	7.16383	4.58433	7.38435	6.35183	7.07077	6.32155
CCND3	26	mRNA	1.70024	1.66479	3.90977	2.53659	3.19632	1.11484	2.38133	3.7312	1.88208	3.59947	3.85869	2.78659	3.94234
CCNDBP1	20	mRNA	31.3077	27.171	29.1712	33.0829	31.332	34.5522	32.3491	23.4108	24.5188	19.615	21.605	31.0304	26.5932
CCNE1	11	mRNA	10.4391	9.28651	10.237	10.2476	12.7333	13.7763	13.0732	11.915	11.4399	8.265	8.76393	9.3092	8.80104
CCNE2	2	mRNA	4.16254	2.09423	4.25702	4.12494	4.81616	3.35112	3.32733	3.64805	2.94662	2.67493	2.01128	3.37578	2.47922
CCNF	14	mRNA	11.4058	6.07616	16.2549	13.0004	15.8167	7.94656	12.1084	12.407	9.99921	7.92331	7.60413	10.1353	9.65289
CCNG1	13	mRNA	20.2569	15.7419	15.8601	21.1372	14.3272	12.7811	14.7749	16.7619	18.5066	15.5851	14.7013	19.6826	16.4531
CCNG2	4	mRNA	62.6471	46.8853	55.7794	52.851	37.6892	68.3599	45.4202	69.7308	51.7742	50.2107	45.3152	50.1687	50.0208
CCNH	Z	mRNA	95.051	83.4174	88.5557	98.6487	45.3048	52.0137	42.153	43.5955	100.254	92.4391	84.6129	94.3684	85.3778
CCNI	4	mRNA	75.8	84.2306	103.022	76.2998	90.0929	72.039	75.9369	94.849	84.7313	109.545	111.133	71.0231	83.9905
CCNJ	6	mRNA	7.01997	6.05269	7.79997	7.85618	10.7234	6.81543	8.95283	10.9969	7.52891	5.27437	4.48246	4.62821	4.88385
CCNK	5	mRNA	19.9958	23.7021	23.1718	18.7344	24.5598	17.2491	24.1555	26.4203	18.0202	19.991	18.6334	18.1224	21.517
CCNL1	9	mRNA	28.0287	18.6871	26.6943	23.6196	22.8986	22.7946	23.0716	28.3065	15.4186	28.3998	28.724	22.5337	23.6215
CCNL2	21	mRNA	28.8021	25.8821	28.2496	26.8595	29.1524	36.5587	30.6609	35.5452	25.5924	34.3905	36.166	36.9965	37.7045
CCNO	Z	mRNA	1.67287	3.1701	1.7444	2.42261	1.91319	1.34855	0.969378	0.972483	4.66558	2.17482	2.4352	1.25889	0.503585
CCNQ	31	mRNA	5.61982	8.74042	7.75291	6.01396	9.48071	3.87251	7.31193	5.85617	7.11048	17.7561	13.2579	7.74393	9.66928
CCNT1	29	mRNA	13.3821	14.8889	17.0911	12.7025	19.1914	15.3516	16.0117	19.1013	14.4508	20.5497	19.684	14.2574	16.9953
CCNT2	7	mRNA	13.2007	15.624	18.0018	12.7824	19.9889	15.6858	18.5754	21.2998	13.2099	11.6305	15.311	7.3445	11.8096
CCNY	2	mRNA	9.46696	9.31527	9.9274	7.48389	8.04458	8.74472	9.78899	6.91576	6.92434	7.44926	7.16422	7.94372	7.47218
CCNYL1	7	mRNA	30.5476	38.4415	30.724	27.6878	31.0752	33.9339	31.1411	36.288	37.6616	28.3709	26.2174	26.4418	26.8288
CCP110	14	mRNA	26.3304	25.8931	26.0388	24.3411	26.0876	42.2862	22.5341	23.7734	22.3492	24.041	21.1854	27.3093	28.5915
CCPG1	10	mRNA	104.229	103.58	77.2379	107.906	91.3826	131.406	107.799	97.0355	98.3647	81.3825	76.9049	99.1388	109.288
CCR10	27	mRNA	0.133598	0.131147	0.0610987	0.152332	0.0535645	0.143086	0.110344	0.223599	0	0.372473	0.220872	0.210947	0.232121
CCR4	2	mRNA	0.842954	0.239143	0.571844	3.23949	1.31222	0.327709	0.850698	2.51193	0.565292	0.520228	0.636419	1.70429	1.19361
CCR5	2	mRNA	1.54085	0.845006	0.699626	3.54812	0.97841	1.12785	0.932404	2.34496	1.93937	1.01128	0.933272	1.25885	1.18219
CCR6	3	mRNA	0.197033	0.156462	0.0912679	0.291752	0.151355	0.127805	0.12795	0.264207	0.128734	0.122315	0.120388	0.0854982	0.068076
CCR7	27	mRNA	2.46031	0.98015	0.520243	4.14043	0.809562	1.55172	1.24283	0.92815	1.61517	2.91207	2.55595	3.14292	2.48124
CCR9	2	mRNA	0	0	0	0.17763	0.0720079	0	0.0574236	0.0398622	0	0	0	0.036781	0.0438057
CCS	31	mRNA	12.8575	9.60585	15.8885	15.0364	11.5101	11.984	10.3099	9.42128	10.4209	13.8589	20.0203	16.3426	18.0028
CCSER1	4	mRNA	5.28862	6.08454	3.82531	8.11518	7.2146	4.47554	4.49206	6.40948	10.1721	3.52166	3.76761	4.67238	2.54593
CCSER2	6	mRNA	10.4832	11.5876	6.8875	9.12661	9.42537	7.96897	7.05937	7.83385	11.4911	8.85819	8.01919	7.45965	6.85408
CCT2	1A	mRNA	148.028	126.826	112.904	149.73	136.753	155.621	127.626	116.958	151.338	122.346	126.015	148.763	125.488
CCT3	25	mRNA	250.597	230.423	206.348	248.392	253.008	257.229	233.092	226.976	245.716	228.882	270.127	272.643	252.811
CCT4	3	mRNA	231.061	236.269	233.035	226.767	241.74	260.471	220.544	220.363	282.411	239.291	258.298	280.913	222.261
CCT5	2	mRNA	260.174	199.636	180.522	261.117	238.513	248.066	223.615	194.278	241.036	208.279	239.681	274.982	224.974
CCT7	4	mRNA	81.9614	67.0624	110.488	79.7378	88.769	47.3255	69.7516	91.8248	63.3368	114.409	140.083	102.275	113.168
CCT8	1	mRNA	265.051	247.895	236.27	272.162	268.678	332.206	253.372	236.641	315.766	214.966	233.054	294.632	228.094
CCZ1	14	mRNA	102.676	120.43	86.2787	107.988	110.42	137.669	115.849	105.477	134.564	81.8546	83.3035	107.06	102.936
CD101	1	mRNA	0.290276	0.511105	1.45701	0.767192	0.828476	0.526815	1.0972	1.57822	1.25906	1.74089	1.79651	1.84393	1.42023
CD109	3	mRNA	26.636	9.88007	27.2806	19.8526	10.9199	10.9394	15.1072	16.3891	6.08846	20.7181	17.1102	14.132	16.4658
CD14	13	mRNA	0.686847	0.380529	0.428159	1.3744	0.972136	0.724221	0.581782	1.15021	0.612311	1.12221	1.22239	1.2198	1.21179
CD151	5	mRNA	70.8602	53.3208	50.0542	58.8831	32.1374	67.7353	48.4518	37.913	37.2765	58.7392	52.8501	54.1309	50.177
CD164	3	mRNA	100.731	74.8528	75.8978	107.677	83.0329	83.8565	84.8424	98.8193	95.3224	74.171	70.5289	77.8666	69.6417
CD164L2	23	mRNA	22.633	22.6509	27.0403	20.6265	22.2285	17.4124	20.8823	22.506	27.0819	32.6518	31.7639	23.0939	23.144
CD180	Z	mRNA	0	0	0.0477193	0.0710061	0	0.0568111	0	0.0586028	0	0.116537	0	0	0.0635329
CD2	1	mRNA	1.19572	0.352006	0.867937	1.72102	0.875126	0.705405	0.905618	1.14988	0.819263	0.509743	0.510159	1.81235	1.41372
CD24	3	mRNA	260.173	200.919	214.797	281.093	213.698	261.322	218.044	327.864	213.263	275.586	224.14	195.508	217.348
CD247	1	mRNA	0.664219	1.22202	0.442861	2.41816	1.14321	0.387339	0.832999	1.48656	0.535546	0.314367	0.735436	1.50029	1.2589
CD274	Z	mRNA	0.635909	0.913805	0.786855	0.739573	0.288877	0.211081	0.429669	0.328165	1.20073	0.195131	0.628046	2.19893	1.57842
CD276	10	mRNA	3.58247	6.3237	7.16921	4.45226	7.59472	5.10505	7.71349	5.48762	6.71068	4.82417	7.17147	5.62831	6.90765
CD28	7	mRNA	0.442409	0.102891	0.191856	1.15772	0.811271	0.348732	0.670985	0.662077	0.714544	0.445207	0.435578	1.11958	1.14125
CD320	28	mRNA	7.00206	1.74692	6.83574	6.49571	7.72628	5.26905	6.96917	4.21809	5.77414	0.608453	1.29927	4.42651	5.20495
CD34	26	mRNA	17.6084	13.9207	15.9919	20.5244	14.4765	12.0821	15.367	18.0834	9.85238	17.3188	17.5919	8.09429	8.16762
CD36	1A	mRNA	127.064	119.06	85.8058	153.128	91.5483	170.01	135.25	150.132	145.685	95.2796	105.773	187.532	182.291
CD38	4	mRNA	0.923446	2.4862	1.58573	1.40644	1.25523	1.08479	1.14969	1.38982	2.00941	0.934289	0.743824	0.674571	0.685966
CD3E	24	mRNA	4.04556	2.16828	3.07833	16.3203	4.45828	2.27833	4.48189	5.70225	4.51011	3.53285	6.2805	15.6724	11.3445
CD4	1	mRNA	0.504565	0.144959	0.672992	0.670643	0.0679849	0.0545197	0.269924	0.353119	0.130087	0.263877	0.348079	1.90958	1.42309
CD40	20	mRNA	1.40107	0.944647	2.00483	1.68795	1.24079	1.30911	1.28018	3.00358	0.927436	2.53834	3.00044	2.50932	2.87562
CD40LG	4A	mRNA	0.376179	0	0	0.673491	0.139781	0	0.147759	0.115713	0	0.337784	0.264117	0.212596	0.210338
CD44	5	mRNA	67.7845	47.9001	47.5476	73.7022	46.9945	44.515	42.6708	60.7236	54.5033	33.683	39.1156	50.9886	42.3615
CD47	1	mRNA	61.784	49.6592	54.4511	57.1371	55.1878	52.3647	57.6292	43.9879	47.6255	43.6625	42.3657	53.3616	48.0104
CD5	5	mRNA	0.329301	0	0	0.625534	0.13448	0	0	0.181623	0	0.280829	0.496926	0.715841	0.539951
CD58	1	mRNA	14.5147	4.95644	7.20287	15.2007	7.45	6.50613	7.22573	9.61847	5.63977	5.90157	5.58943	9.16858	7.58293
CD59	5	mRNA	27.6157	19.4872	25.5115	31.013	40.5195	27.6031	40.0149	23.8799	20.3453	21.6471	17.2166	17.4533	16.4835
CD6	5	mRNA	0	0	0.0719119	0.183172	0.132063	0	0	0.163202	0.199472	0.12768	0.310777	0.708772	0.565379
CD63	29	mRNA	243.597	174.344	229.457	218.06	145.06	150.237	137.987	150.898	177.596	250.008	309.162	275.667	262.022
CD7	18	mRNA	0	0	0	0.345335	0.0576464	0	0	0	0.10999	0	0	1.78522	1.78593
CD74	13	mRNA	283.734	106.676	158.453	628.958	185.576	144.74	203.908	407.874	158.474	224.96	380.603	900.217	645.128
CD79A	33	mRNA	0.210293	0	0.569748	0.321791	0	0	0.703756	0.419841	0.448999	1.27587	0.631673	0	0
CD79B	27	mRNA	0.204491	0.173391	0.541568	0.525539	0.204293	0.0907647	0.204284	0.48187	0.101791	0.213887	0.276565	0.274431	0.311416
CD80	1	mRNA	7.66408	1.92643	1.09944	6.625	3.93929	3.40756	4.44149	2.68927	3.25022	2.06179	3.0625	3.35536	2.54717
CD81	5	mRNA	462.423	318.706	297.824	453.773	284.673	312.419	299.133	325.22	316.239	264.546	266.649	307.191	236.425
CD82	5	mRNA	47.0309	28.1728	40.1216	47.3356	29.186	39.3044	34.9899	36.4619	28.2689	36.0824	35.787	44.6507	38.7998
CD83	2	mRNA	0.971695	0.676135	0.508014	1.8917	0.880201	2.52714	1.70646	1.27313	1.03082	1.95772	2.56105	3.57053	2.55039
CD84	25	mRNA	1.85334	1.41348	1.50834	1.33996	1.75467	1.31479	1.46446	1.42037	2.05136	3.95787	2.86341	1.21062	1.14677
CD86	1	mRNA	0.6645	1.6398	0.220555	1.29626	1.06237	0.872238	1.20137	2.62234	1.88777	0.718505	0.61461	0.72667	0.820628
CD8A	4	mRNA	0	0.080581	0.0921231	0.428341	0.365265	0.153452	0.174326	0	0	0	0.126755	0.81226	0.519485
CD8B	4	mRNA	0.265472	0.508616	0.0535608	0.650408	0.335522	0.506622	0.544618	0.778832	0.477487	0.163633	0.558277	0.704958	0.554199
CD9	1A	mRNA	1121.63	1067.65	674.353	1268.28	991.466	1302.39	1000.5	836.773	1196.35	982.075	1006.1	1201.76	976.421
CD93	3	mRNA	8.15858	8.02985	6.01986	7.13846	6.80882	6.6856	7.6255	7.79992	6.00191	6.8072	8.37134	6.08291	6.43462
CD96	1	mRNA	8.41814	16.9478	5.47056	11.0231	20.5272	27.7575	18.3908	8.64862	20.8376	8.95308	12.8965	11.6237	9.48649
CD99	1	mRNA	59.9146	24.0548	37.7596	63.1231	20.9348	31.0398	26.3523	42.0132	27.0648	26.0105	29.2138	41.4707	30.4561
CD99L2	4A	mRNA	93.1339	47.0209	75.0507	84.1789	50.9155	53.7412	53.4253	76.9037	42.7615	66.9475	54.6411	43.6463	43.3735
CDA	21	mRNA	1.78497	3.06404	3.26651	2.44186	4.76815	2.54862	2.72237	1.52163	2.78942	4.13606	4.38775	3.32821	2.91242
CDADC1	1	mRNA	7.81571	5.81315	8.01195	7.39229	5.00145	5.6751	5.40784	6.1719	5.76503	4.36591	3.69898	3.95671	3.54779
CDAN1	5	mRNA	4.84143	3.72663	4.9226	4.87281	4.43667	4.45273	3.99868	6.53936	3.5412	3.25283	2.79755	3.72546	3.26518
CDC123	1A	mRNA	19.8035	14.8956	13.3364	19.9007	15.6446	17.2278	16.6426	15.6843	17.0622	16.6743	14.4665	15.6398	13.4404
CDC14A	8	mRNA	8.27559	4.44346	5.29546	8.01335	5.49394	6.22956	5.06152	7.35303	6.00313	3.59295	3.17771	3.10161	3.49915
CDC14B	Z	mRNA	11.4556	11.493	10.7111	10.9148	5.78034	7.35753	6.46121	5.69054	11.8462	5.7795	4.99053	5.44689	5.00834
CDC16	1	mRNA	24.8144	17.9147	25.6404	24.5176	18.9813	20.8347	21.7887	21.2864	20.8043	20.4608	20.8087	27.0928	22.6135
CDC20	8	mRNA	30.9412	26.0388	40.615	35.1125	36.538	27.3763	23.8764	42.5767	34.4779	25.5017	28.7458	27.963	29.8615
CDC20B	Z	mRNA	0	0	0.0694268	0	0	0	0	0	0	0	0	0	0
CDC23	13	mRNA	17.4834	13.5716	18.3545	17.7531	18.2452	15.9598	16.968	13.8082	16.8853	15.9888	14.2903	17.4278	15.4257
CDC25A	2	mRNA	6.60758	8.88089	11.1899	6.18541	9.72773	4.90782	8.3757	14.3749	10.4566	9.46377	10.5124	7.58764	9.00784
CDC26	17	mRNA	35.7462	52.7992	64.2098	41.0264	51.0965	39.719	52.2142	32.4638	56.8439	66.7729	79.6147	71.6987	57.2752
CDC27	27	mRNA	33.0979	36.166	31.3288	38.3297	40.5729	43.3013	42.0307	36.4886	39.1504	30.3835	29.4141	36.2989	34.5505
CDC34	28	mRNA	77.8941	108.456	75.1434	115.665	96.6013	185.194	133.712	178.298	115.512	271.449	277.414	278.274	287.764
CDC37	30	mRNA	98.3614	125.641	141.79	110.721	128.664	100.716	114.284	121.298	113.704	165.188	192.05	157.088	162.324
CDC37L1	Z	mRNA	24.1036	23.2165	19.8685	23.1648	12.8572	17.5092	12.6917	11.9538	21.6528	20.0742	19.8579	24.4754	22.3181
CDC40	3	mRNA	27.8797	21.2229	21.4691	25.6116	20.9191	22.5321	21.4983	24.8194	19.5277	19.0124	16.7177	20.8394	18.0286
CDC42	21	mRNA	282.372	243.978	216.859	292.253	257.228	273.299	253.529	236.306	299.958	198.319	214.581	287.157	233.477
CDC42BPA	3	mRNA	22.1203	18.6106	21.8124	19.7328	20.2403	18.9738	18.9653	21.9578	17.38	14.4366	13.1792	13.0865	12.9024
CDC42BPB	5	mRNA	64.3957	58.8994	62.1499	56.185	54.6268	54.7646	57.7931	59.8616	57.5942	46.7521	42.1689	46.2341	46.7773
CDC42EP1	1A	mRNA	26.3005	29.6738	23.9071	30.7534	33.0627	23.2499	26.6056	27.9549	31.0861	35.1976	35.5689	22.8957	24.7968
CDC42EP2	31	mRNA	9.29722	8.36403	15.6276	10.347	9.35954	7.73485	10.7936	7.56335	8.23376	11.4483	8.77936	6.57738	9.17439
CDC42EP3	3	mRNA	17.1759	11.7227	12.1982	16.6015	16.2653	15.9141	14.8222	17.6521	16.8149	7.30237	8.68026	12.1532	9.77693
CDC42EP4	18	mRNA	25.726	36.5679	33.9842	30.0308	43.5626	34.9134	33.8694	29.405	41.8277	36.32	44.9824	33.4482	32.8265
CDC42SE1	25	mRNA	40.6515	49.565	51.6558	38.3524	46.0985	45.1447	44.1325	53.9887	49.8191	57.8688	61.4896	47.9986	58.6714
CDC42SE2	Z	mRNA	54.6885	49.7192	51.043	50.4603	33.1382	36.7707	34.4934	29.932	55.9224	36.8101	31.9809	39.4937	37.9661
CDC45	15	mRNA	5.1205	3.22543	5.06357	6.2001	7.29043	4.22127	4.73091	5.1354	4.98295	3.15766	3.50819	5.32273	4.90399
CDC5L	3	mRNA	32.5579	29.8312	35.3177	31.7763	32.7354	32.5488	30.1019	33.7179	27.8377	31.8653	31.3247	33.8735	31.5563
CDC6	27	mRNA	4.38284	2.22271	6.48435	3.63128	5.38271	2.35154	3.78081	3.35514	4.07952	8.80344	7.32606	3.70412	4.56038
CDC7	8	mRNA	4.37908	2.59403	6.34808	6.40239	4.15884	3.28209	3.27639	3.27534	5.00698	1.81644	2.45354	3.31742	2.7797
CDC73	8	mRNA	27.6962	22.9545	19.4747	29.216	24.2527	25.4037	23.9176	24.5917	27.5254	18.6562	17.3212	20.3975	17.8787
CDCA2	22	mRNA	4.69848	2.77054	7.10173	5.33454	4.83025	2.41242	3.06493	5.86358	4.02495	3.64034	3.83921	4.60575	3.5335
CDCA3	1	mRNA	20.243	17.2973	27.7212	18.8617	26.3346	15.8125	21.117	21.4454	25.3719	22.338	23.3088	21.1909	21.3167
CDCA5	31	mRNA	2.43984	3.27086	7.77514	3.71602	4.02044	2.59648	2.80285	3.19178	3.42631	4.15529	5.93894	3.86923	2.92679
CDCA7	7	mRNA	14.054	10.0914	16.5095	13.4831	16.9361	10.8389	14.7281	12.5674	13.2442	10.3257	10.4935	17.4735	15.508
CDCA7L	2	mRNA	11.749	11.1236	16.2076	10.7359	14.7164	13.8977	14.6959	13.5412	13.7755	11.0351	11.4294	14.1166	13.1353
CDCA8	23	mRNA	21.3865	24.5887	36.0391	21.0891	26.2866	18.2605	23.9131	20.2631	31.8794	40.0787	34.1544	25.5125	21.1541
CDCP1	2	mRNA	35.9434	21.869	36.0685	30.7131	21.9665	25.4439	25.4741	26.8394	21.122	24.6516	22.0382	27.6684	26.6946
CDCP2	8	mRNA	0.419494	1.6438	1.37948	0.401406	0.783268	0.442782	0.91316	0.420788	0.833694	0.414537	0.727271	0.857227	0.861277
CDH10	2	mRNA	0.0652313	0.0833048	0	0	0	0.0350495	0	0.0906277	0.0984404	0	0	0	0
CDH11	11	mRNA	22.1126	15.643	16.3444	22.2571	17.4079	13.7579	13.6499	17.8658	15.7895	10.8999	9.9317	9.86682	8.41405
CDH12	2	mRNA	0.0415343	0	0.0253274	0.0381887	0	0	0	0	0	0	0	0	0
CDH13	11	mRNA	10.0354	4.581	10.2007	12.5283	5.96907	4.36415	5.78969	12.8589	4.39648	5.00407	5.10862	4.7375	3.57421
CDH15	11	mRNA	0	0.238538	0.470665	0	0.185498	0	0	0.23262	0.557618	0.0710431	0	0.0679307	0
CDH17	2	mRNA	0.637776	0.544215	0.0677204	0.430918	0.309484	0.421279	0.398513	0.0992362	0.156998	0.144871	0.0521505	0.233198	0.139663
CDH18	2	mRNA	0	0	0.01609	0	0	0	0	0	0	0	0	0	0
CDH19	2	mRNA	0.875764	0.186865	1.2019	0.969142	0.636334	0.411412	0.891676	2.21701	0.163765	0.447766	0.408649	0.328027	0.189025
CDH2	2	mRNA	3.97073	2.94278	3.39906	3.68349	3.1864	2.54518	2.78597	3.24597	2.79541	1.82924	1.31407	1.02181	1.02262
CDH20	2	mRNA	1.08504	0.270252	1.52744	0.544287	0.535501	0.169695	0.598622	0.371359	1.12943	0.530473	0.362746	0.310199	0.588781
CDH22	20	mRNA	0.5553	0.218626	0.583589	0.588795	0.204232	0.0943081	0.217815	0.175879	0.16426	0.196191	0.818061	0.639086	0.527809
CDH23	6	mRNA	0.856816	1.0236	1.43193	0.541499	0.16139	0.148676	0.273983	0.192202	0.175836	1.35764	1.30483	0.865771	1.3016
CDH4	20	mRNA	0.400566	0.283116	0.390768	0.744181	0.911079	0.491742	0.74761	0.199223	0.469124	0.607634	0.475813	0.14392	0.210598
CDH5	11	mRNA	20.7897	12.2981	9.94137	22.4324	10.7423	10.3261	11.1605	14.8632	11.2065	9.81316	8.71114	7.31589	7.44609
CDH7	2	mRNA	0.18668	0.0559484	0.483937	0.0330082	0.0293709	0	0.101264	0.040729	0.0220169	0.0905513	0.0691177	0.0282179	0.031673
CDH8	11	mRNA	0.109536	0.0878001	0.13282	0.155059	0.204479	0.0916471	0.164021	0.178896	0.177727	0	0	0.025448	0
CDH9	2	mRNA	0	0.0349718	0	0	0	0	0	0	0	0	0	0	0
CDHR1	6	mRNA	5.75535	0.998944	2.42998	8.78136	1.86485	0.843865	2.58019	9.4639	1.86601	5.72471	0.440417	3.78228	2.57128
CDHR2	13	mRNA	0.50077	1.66271	0.350754	0.782446	0.739631	0.504123	1.00751	1.56854	1.21513	0.838972	0.945321	3.32269	1.88327
CDHR3	1A	mRNA	0.136146	0.0994868	0.16664	0.149124	0.0656873	0.173137	0	0.142291	0.12518	0.090158	0.0529907	0.149969	0.0789702
CDHR4	12	mRNA	0	0	0	0	0.0587585	0	0	0	0	0	0	0	0
CDHR5	5	mRNA	0.258048	0.236769	0.150194	0.0846326	0.0626436	0	0.111208	0.0525017	0.146631	0.22112	0.183228	0.112079	0.268354
CDIN1	5	mRNA	12.4655	13.1304	12.0894	12.1751	13.5814	12.8038	12.4517	9.07783	14.0307	10.2559	8.81447	9.05811	6.1346
CDIP1	14	mRNA	12.8881	18.6018	19.262	11.6177	17.4789	14.3652	23.2521	15.3099	15.2149	25.6053	24.7005	15.2219	17.8037
CDIPT	16	mRNA	43.7203	39.9336	56.0837	50.2004	37.4035	40.9215	40.8093	39.6441	41.5691	65.817	75.6701	67.0412	64.2374
CDK1	6	mRNA	42.9876	26.7471	53.0642	46.8971	42.3657	34.5298	33.041	44.6673	45.9359	29.4575	29.3951	36.9998	30.2863
CDK10	11	mRNA	14.7915	13.4534	19.2658	17.3457	26.6915	22.3426	24.0746	20.3438	16.0579	30.1547	29.4952	27.3219	28.3729
CDK12	27	mRNA	9.80497	16.9979	15.3257	10.5375	16.2985	11.369	13.3023	14.523	12.6022	25.1389	22.8507	13.2582	20.1752
CDK13	2	mRNA	19.718	18.3553	16.3168	18.9612	20.1026	17.9091	18.8786	20.5491	15.9444	15.9117	15.5305	15.0504	15.4437
CDK14	2	mRNA	11.353	10.7089	7.04491	11.2352	8.77446	12.9899	9.42709	8.84825	10.9682	7.20851	6.72668	8.98233	9.85284
CDK15	7	mRNA	6.11033	4.04349	7.12041	2.05498	1.45344	0.479441	0.500731	0.646021	2.08654	1.33419	1.21241	1.24391	1.68776
CDK17	1A	mRNA	23.9126	26.2074	25.0658	23.0293	31.9272	25.1141	25.2184	25.2538	25.6819	20.4724	23.5427	21.9022	26.644
CDK18	26	mRNA	0.733165	2.6466	6.53688	0.970817	4.81278	1.54987	3.55675	2.35272	2.36978	3.34127	3.41979	2.56831	2.74356
CDK19	3	mRNA	16.3538	17.5773	13.6461	14.3469	14.6819	14.9266	13.455	15.7103	16.497	5.26168	3.88553	3.60321	4.82579
CDK2	29	mRNA	9.99438	14.6225	15.0878	10.5043	16.2803	7.95943	12.8951	12.0519	14.8387	16.8582	17.2512	9.57007	12.0165
CDK20	31	mRNA	0.98793	3.16524	2.25738	0.783667	2.69221	1.57067	1.85669	2.07263	1.45975	4.12116	3.21616	1.50133	1.43594
CDK2AP1	15	mRNA	90.827	95.6081	92.6631	83.9348	111.924	97.272	115.198	70.4123	82.506	74.8833	62.7571	62.6056	67.8599
CDK2AP2	5	mRNA	112.237	91.5405	99.8807	105.853	100.055	94.7682	93.0056	95.6235	130.287	136.362	147.204	129.47	116.648
CDK3	18	mRNA	1.49135	0.739436	2.85344	1.41544	0.761182	0.489886	1.25562	1.73692	0.398341	1.84697	0.968136	0.774867	0.614361
CDK5	2	mRNA	30.3111	37.3592	42.0568	26.2184	34.5343	32.4812	32.5881	24.4727	39.117	40.673	48.5649	40.6503	43.787
CDK5R1	27	mRNA	5.49063	14.1853	10.344	8.06492	17.021	13.2299	13.6522	12.6818	11.5171	13.0147	16.1992	14.5431	16.7662
CDK5R2	7	mRNA	0	0	0	0.0518728	0.046157	0	0.0636553	0	0	0	0	0	0
CDK5RAP1	20	mRNA	12.2302	21.6995	20.5777	10.7266	21.1051	17.2869	20.6254	14.6142	23.4307	12.7465	15.8833	12.7494	14.9455
CDK5RAP2	17	mRNA	7.81621	4.52252	7.39646	8.39859	7.16083	7.13177	7.13554	8.35605	5.66993	5.32258	4.9371	5.683	5.51518
CDK5RAP3	27	mRNA	10.0065	22.3382	20.8497	10.9031	19.8367	17.4337	17.0844	14.2151	20.2684	28.8704	25.1953	11.8258	15.1341
CDK6	2	mRNA	16.6865	13.9492	14.0212	14.8453	16.1953	14.7357	15.1439	12.4893	15.5193	7.38018	7.0404	9.82467	9.60785
CDK7	Z	mRNA	78.2794	55.7815	58.6648	73.1888	33.3388	39.2517	34.5757	33.1607	70.0267	57.9899	60.6917	67.6311	59.1211
CDK8	1	mRNA	12.4858	11.1026	13.4688	13.2441	11.1449	9.05815	14.5936	12.0258	13.9513	12.3576	11.6324	9.40179	11.6575
CDK9	17	mRNA	34.6897	30.5385	29.1972	35.5759	34.5165	32.9153	32.7546	28.0712	34.3603	32.352	34.4213	37.9552	33.8289
CDKAL1	2	mRNA	40.2683	40.108	28.7818	40.0203	31.2952	43.6456	33.5999	28.1228	37.6488	35.27	32.8559	34.7136	28.8445
CDKL1	5	mRNA	9.49996	13.1648	8.59673	7.00696	14.787	10.6028	17.0522	10.9126	10.8369	10.569	10.127	12.5214	12.2357
CDKL2	4	mRNA	15.9362	17.3255	19.0254	17.3411	23.5249	19.9083	20.7534	25.7225	18.4503	19.4558	18.9933	19.3315	18.1905
CDKL5	1	mRNA	4.81225	5.587	4.89066	4.61942	6.3446	7.62585	6.73362	5.21837	5.24539	3.78024	3.2969	4.09803	3.86473
CDKN1A	26	mRNA	82.5204	72.1508	93.5133	71.2875	84.4156	96.6325	79.7286	95.9287	86.6604	138.588	137.609	105.811	116.548
CDKN1B	1A	mRNA	115.217	161.194	147.026	128.433	165.292	144.344	155.148	161.63	126.999	163.468	155.435	147.535	160.066
CDKN1C	5	mRNA	9.42073	8.77681	17.6033	7.78432	10.0195	9.34824	9.9891	9.49808	6.30129	19.3265	14.4437	8.93546	8.79326
CDKN2C	8	mRNA	8.04554	7.84369	11.3433	7.45498	12.2307	7.54555	9.66224	8.92561	8.71978	6.61425	7.17572	7.22873	7.15254
CDKN3	5	mRNA	2.57708	1.76918	3.58361	3.21816	3.43443	1.78983	3.17282	3.06813	3.03446	3.04631	3.14891	2.54058	1.71999
CDO1	Z	mRNA	10.271	3.18204	7.97963	12.0813	2.07529	4.52125	1.74862	6.59652	3.41282	4.38295	3.87676	2.47471	1.62195
CDON	24	mRNA	20.0693	13.742	28.2958	16.5743	9.43195	14.1137	14.3257	20.1064	11.137	24.2596	21.2306	13.9769	19.6532
CDR2	14	mRNA	23.9008	38.6063	24.3061	35.0775	38.1617	49.2465	46.0205	39.7762	49.8062	23.0713	25.1322	42.6648	46.4732
CDR2L	18	mRNA	3.52351	2.57305	3.28625	3.50048	2.51579	1.59562	2.32067	2.5786	2.57934	2.32662	2.03881	1.25988	1.55369
CDS1	4	mRNA	60.43	66.3176	34.6992	59.0929	54.5475	74.8069	68.1428	61.7236	58.7234	56.2289	52.2769	69.7868	73.8251
CDS2	22	mRNA	9.62151	9.02517	17.2225	9.88009	10.9018	7.63885	9.58089	11.9206	8.50071	14.8809	15.6546	11.7976	11.0739
CDT1	11	mRNA	4.75834	6.29715	9.38131	4.55863	11.3595	5.9299	8.70486	6.97366	9.40385	10.0803	12.2628	8.61801	8.90269
CDV3	2	mRNA	111.379	117.092	87.0352	107.839	123.293	142.563	132.348	105.37	112.985	91.0812	76.0723	111.471	90.3645
CDX1	13	mRNA	0	0	0	0	0	0	0	0	0	0	0	0	0
CDX2	1	mRNA	0	0.038166	0	0.0840306	0	0	0.0624449	0.0411719	0.11057	0.0829736	0.121168	0	0
CDX4	4A	mRNA	0.17535	0	0	0	0	0	0	0	0	0	0	0	0
CDYL	2	mRNA	10.5119	12.503	7.93948	9.73403	10.969	15.8045	12.0199	10.6614	11.5675	9.6921	9.77191	12.1753	11.7642
CDYL2	11	mRNA	5.10929	4.96973	3.47975	4.88406	4.84814	5.62347	4.95608	4.70817	4.56872	1.90532	1.90302	3.76896	3.6238
CEBPA	11	mRNA	94.2705	86.4844	101.348	92.5184	84.6562	58.225	80.1289	96.169	74.9956	136.391	115.213	81.0164	89.181
CEBPB	20	mRNA	168.302	118.332	164.233	122.703	109.956	124.214	144.292	174.75	89.2452	261.182	222.121	173.691	243.393
CEBPD	2	mRNA	147.322	66.2517	101.134	137.888	71.227	104.191	80.8071	116.99	40.9798	217.322	178.306	108.546	138.046
CEBPG	11	mRNA	51.7383	43.1429	46.9253	58.6934	48.3723	55.942	48.9844	46.5423	49.9907	42.2582	37.8916	39.7475	33.0182
CEBPZ	3	mRNA	45.5234	46.0623	43.2991	43.2106	49.1218	48.5768	49.9567	40.071	46.2419	40.6145	41.5159	50.5372	45.592
CEL	17	mRNA	1.33012	0	0	0.521513	0.130408	0	0.175564	0.104902	0	0	0.309879	0.361413	0.236842
CELA3B	21	mRNA	0	0	0.881128	0	0	0	0	0	0	0	0	0	0
CELF1	5	mRNA	11.1752	12.3434	8.40112	9.93082	7.46416	8.88557	10.2101	6.59784	8.43272	5.73963	7.0906	9.6347	9.78647
CELF2	1A	mRNA	3.7792	3.54877	3.19901	3.01658	2.42891	1.98005	3.26147	2.44675	2.12076	1.24262	0.900068	1.43566	2.4743
CELF3	25	mRNA	0	0	0	0	0.122567	0.284891	0	0.101642	0.160454	0.0837386	0.123162	0	0.058687
CELF4	Z	mRNA	0.265683	0.287382	0.212939	0.0873314	0.0827107	0	0.0454147	0	0.0459888	0	0	0.0524356	0.113198
CELF5	28	mRNA	3.98095	4.25209	5.96041	4.00022	6.62185	4.27751	5.26594	6.36628	4.71158	5.56261	5.38464	4.84283	5.38663
CELF6	10	mRNA	1.7259	1.42751	2.39694	1.28469	2.08665	1.09743	1.65162	1.26282	1.0448	2.19135	1.81769	1.78002	1.5951
CELSR1	1A	mRNA	37.9568	50.376	50.3386	38.8306	57.9709	32.4398	44.0873	47.5057	47.6564	31.5974	32.0024	32.9821	33.8647
CELSR2	26	mRNA	13.4003	26.0311	23.1181	11.651	24.3615	17.4691	20.3562	15.5959	17.6973	37.9895	33.2092	23.0713	31.9248
CELSR3	12	mRNA	2.2675	2.42021	3.39434	2.06821	3.01207	2.05006	2.42437	2.72171	2.02879	4.35042	3.48856	2.57266	3.08603
CEMIP2	Z	mRNA	14.1629	13.5924	12.5655	13.1696	8.57548	9.33033	9.72311	8.71033	13.2821	9.92808	8.47692	10.7654	10.6555
CENATAC	24	mRNA	11.823	13.6965	13.9376	14.5979	15.3284	13.4271	13.3587	16.5326	15.8546	14.025	15.7951	13.4697	12.6987
CEND1	5	mRNA	2.69649	3.35692	2.75829	2.72847	4.23052	3.88154	4.31946	2.71663	3.14244	2.80616	3.02425	3.89317	4.26405
CENPC	4	mRNA	13.1472	5.804	10.4131	12.4804	10.9246	11.3642	8.86244	11.6779	8.26348	7.40324	6.303	8.32925	7.89169
CENPE	4	mRNA	11.4633	6.62885	12.365	11.131	11.1729	8.09456	8.8493	9.15897	9.61764	4.73244	4.68822	6.51583	5.75837
CENPF	3	mRNA	6.01024	4.03964	7.32963	6.04998	6.67498	4.84091	4.84697	4.54397	5.96183	1.97133	2.01199	3.83934	3.08606
CENPH	Z	mRNA	14.6358	16.198	21.7755	13.8976	13.8474	8.28593	9.58203	8.44333	19.4282	16.3912	18.5461	14.4477	16.1767
CENPI	4A	mRNA	12.2895	7.00079	15.678	12.215	11.3744	11.5348	10.3751	11.8878	8.53712	5.61218	5.44212	8.6273	10.2333
CENPJ	1	mRNA	1.98266	1.1553	2.3443	1.90113	2.98875	1.92057	2.1705	1.75865	1.62784	1.41837	1.13661	1.0596	1.63335
CENPK	Z	mRNA	71.0038	56.1175	61.8028	73.0122	32.4691	33.1175	28.4942	26.8013	75.2826	36.317	36.3683	52.5624	46.522
CENPL	8	mRNA	7.22306	6.60805	12.5068	7.75008	10.5315	6.67327	10.3251	11.8786	7.68184	9.90888	8.7358	9.62848	7.98115
CENPM	1A	mRNA	4.83189	3.1418	5.50732	4.59816	5.79893	4.47432	5.84863	6.1617	5.12691	5.66459	4.94314	3.72919	3.53858
CENPN	11	mRNA	6.65127	4.1679	6.13956	7.44305	6.19436	6.4619	5.29763	5.05921	5.032	3.92326	4.14451	4.46946	3.77411
CENPO	3	mRNA	4.58752	4.0377	25.1359	5.37225	5.26254	5.0466	4.09758	5.49671	4.45207	4.10034	3.43754	2.13698	2.91088
CENPQ	3	mRNA	6.14033	3.74948	7.22093	6.23058	5.69767	5.58091	5.46564	3.2665	5.52204	4.27186	3.72062	3.99332	3.85412
CENPS	21	mRNA	21.1284	27.5413	22.6441	26.803	35.4745	15.0493	29.9743	19.2386	40.426	24.7365	22.5696	28.6279	19.7535
CENPT	11	mRNA	45.3037	42.7348	47.2613	44.3024	46.5823	46.3143	42.4031	47.3643	46.7173	46.5092	47.4725	41.7476	40.53
CENPU	4	mRNA	13.6788	16.0706	17.6976	12.6129	21.9387	20.3545	19.1844	18.5243	17.5937	20.2828	16.9772	12.2789	12.8032
CENPV	19	mRNA	23.9659	11.2721	6.42976	21.7907	4.78112	3.16779	4.23287	17.9959	9.49827	16.8802	15.2688	9.56954	11.2068
CENPW	3	mRNA	8.29053	7.64416	15.3564	9.8967	11.077	10.5568	11.5841	12.9725	11.5394	6.2935	5.76595	8.264	6.9809
CENPX	18	mRNA	65.9408	54.9525	60.9552	57.6669	57.2901	54.14	56.6601	34.9103	65.6351	76.3266	67.4383	71.6287	71.9256
CEP104	21	mRNA	9.61706	14.0358	13.9976	9.28222	11.4172	7.70197	10.8364	11.0111	15.0944	11.5734	9.82446	6.88735	7.61494
CEP112	18	mRNA	1.22679	0.837967	1.50703	1.55417	2.28543	0.585577	1.7147	1.60878	1.44619	1.04197	0.974041	1.25908	0.749905
CEP120	Z	mRNA	14.0873	10.0773	10.7134	14.776	6.00239	7.08338	6.28623	6.77844	11.5921	7.55775	7.06848	9.21851	8.9216
CEP126	1	mRNA	0.983706	0.72254	0.889043	1.00249	0.712436	1.0849	0.475828	0.919515	0.506702	0.527883	0.43598	0.230041	0.396795
CEP128	5	mRNA	1.97927	1.27963	2.08173	2.01113	2.04554	1.40179	1.70606	1.36509	1.88653	0.905358	0.831582	1.34098	0.879646
CEP131	18	mRNA	3.63943	8.18418	8.37889	3.54123	7.65876	4.64887	6.80899	5.7489	6.17209	10.6049	12.0007	7.86657	8.6037
CEP135	4	mRNA	6.53718	3.45664	6.73858	6.68932	6.91821	5.17004	5.85252	8.1145	4.80198	3.98398	3.19839	3.92261	3.88603
CEP152	10	mRNA	9.59898	5.05995	6.48759	8.51962	6.43513	5.79981	6.03232	5.72665	6.10203	4.39765	3.78007	4.26813	3.65058
CEP162	3	mRNA	5.63811	7.95886	9.33853	6.39665	8.969	7.8595	7.72459	6.54319	8.89974	3.32283	3.4589	4.76187	3.5484
CEP164	24	mRNA	1.66663	1.87054	2.72654	1.87472	2.60167	1.54831	1.83073	1.55035	2.01694	2.29216	2.7737	1.69745	2.04217
CEP170	3	mRNA	4.87677	2.85147	4.11781	4.89859	4.19664	2.88644	3.21167	4.70984	3.60235	2.04015	1.85518	1.53292	1.71465
CEP170B	5	mRNA	30.9253	37.5353	29.6502	33.6675	41.1681	42.378	40.8709	38.1733	41.4964	22.6568	22.9985	33.9734	27.2243
CEP19	9	mRNA	6.74535	6.12214	7.91695	6.89531	7.27642	5.92318	7.34331	6.18703	8.15945	6.06853	5.64051	4.5054	4.78748
CEP192	2	mRNA	2.35795	1.67744	3.2292	2.39204	3.11178	2.42286	2.6644	2.61491	2.5632	1.61063	1.40436	1.71809	1.43159
CEP20	14	mRNA	45.3076	31.1103	46.876	39.141	40.7136	46.7086	44.3025	39.894	33.079	42.7238	41.2323	55.1992	47.6292
CEP250	20	mRNA	14.9428	12.8653	15.997	13.5209	13.9714	11.6844	14.7693	14.8682	13.2712	10.8119	9.08462	8.18979	7.70476
CEP290	1A	mRNA	12.647	10.7396	11.7311	11.3728	11.2979	12.7942	10.2738	10.8162	12.9036	6.19414	5.78319	7.75146	6.99027
CEP295	1	mRNA	10.5724	6.39851	10.1119	11.1196	10.1777	7.36263	9.38452	10.6117	8.46098	7.82057	6.79886	8.48471	7.08048
CEP350	8	mRNA	26.5	32.8848	23.2535	27.9002	30.9613	25.3962	29.4641	26.4712	24.0226	16.8538	17.2594	16.8372	20.2941
CEP41	1A	mRNA	3.99136	4.56116	5.61858	4.24817	5.90155	4.31418	5.25721	3.88665	6.46787	3.97457	4.13548	5.45982	4.90611
CEP43	3	mRNA	11.6508	8.89078	10.6069	12.9476	12.3486	12.4764	10.4246	12.1827	12.8797	6.3848	6.64292	8.74979	7.84646
CEP44	4	mRNA	12.5861	11.6149	11.4357	13.5856	16.1227	13.7011	11.2783	10.6707	11.5455	8.29223	10.0547	11.6092	10.3333
CEP55	6	mRNA	5.95011	5.03946	8.19032	6.89162	8.77257	6.05465	7.84835	6.90799	6.03744	3.82242	3.80785	5.44133	5.40663
CEP57	1	mRNA	9.8148	8.28021	8.95282	9.5249	9.95365	12.0386	8.99594	9.31471	8.27932	8.93924	7.95404	9.21938	9.06993
CEP57L1	3	mRNA	10.0136	6.64167	10.4087	11.8187	7.17372	7.2778	5.53939	11.0207	8.5772	7.0695	7.09225	5.89634	5.16604
CEP63	9	mRNA	16.2985	10.9334	28.1918	16.949	14.1503	11.9807	11.8266	25.3705	10.7513	21.7377	18.7307	14.943	13.6062
CEP68	3	mRNA	4.11964	3.65765	4.51195	3.30624	3.7625	3.81329	3.13295	4.44593	3.08262	5.42738	5.83751	5.50949	5.04407
CEP76	2	mRNA	8.84564	8.14406	9.95961	9.3593	11.6935	10.4611	11.7399	11.6662	7.0274	8.07303	6.50707	8.19706	7.58247
[truncated: 14,507 more rows]

## Sheet: transcript_count
transcript_id	Chuong555	Chuong557	Chuong558	Chuong559	Chuong560	Chuong561	Chuong562	Chuong564	Chuong649	Chuong651788	Chuong652791	Chuong653792	Chuong654787
XR_005981978.1	5	0	8	15	0	0	5	4	2	0	3	5	5
XR_005981977.1	17	15	44	22	21	17	20	10	9	11	17	20	17
XM_041719382.1	0	0	0	0	0	0	0	0	0	0	0	0	0
XM_041719390.1	0	0	0	17	0	0	0	0	0	0	0	0	0
XM_041719392.1	0	0	11	0	0	22	0	0	0	11	8	0	0
XM_041719375.1	0	0	0	0	0	0	2	0	0	0	0	0	0
XM_030285671.3	0	0	0	0	0	0	0	0	0	0	0	0	0
XM_041719371.1	0	0	0	0	0	0	0	0	0	0	0	0	0
XM_041719369.1	0	0	0	0	0	0	4	0	0	0	0	0	0
XM_041719385.1	34	30	17	25	11	18	38	49	32	25	17	8	3
XM_041719380.1	47	36	71	41	39	52	70	62	60	31	38	104	63
XM_041719397.1	10	12	7	9	9	10	15	41	32	14	8	4	16
XM_030285694.3	1930	2197	2912	2195	2083	2130	2312	1563	2446	1316	1210	1473	1192
XM_032751000.2	1574	848	937	1021	697	3129	2597	1454	2578	0	0	714	720
XM_030285682.3	8	10	10	14	11	143	29	21	132	1015	831	7	6
XM_030285774.3	123	166	591	573	345	473	458	316	157	370	511	664	469
XM_012570107.4	397	286	0	0	98	92	0	0	446	0	0	0	0
XM_041717225.1	2051	2002	2482	1808	1408	1491	1351	1327	1339	1056	1149	1454	1186
XM_032751003.2	538	321	567	403	554	475	906	284	419	231	241	633	475
XM_012570098.4	0	5	0	0	0	3	2	0	2	0	0	0	2
XM_012570110.4	99	99	107	94	57	77	126	90	124	47	40	67	49
XM_041717338.1	1	0	13	0	0	98	26	0	1	0	0	0	0
XM_041717059.1	1085	710	1479	1182	626	1012	1152	1212	930	886	805	937	691
XM_002194146.6	4426	4857	5482	4142	3723	4665	4983	3634	4115	3766	3804	3970	3258
XM_030280034.3	1527	1633	1871	1169	1284	1763	343	1911	1924	1501	1826	1421	218
XM_030280104.3	55	90	105	73	51	304	349	163	165	67	119	87	461
XM_030279966.3	7	7	24	18	6	158	2064	23	97	21	23	26	1853
XM_030280186.3	181	269	309	300	254	0	139	312	0	631	433	423	0
XM_030280351.3	41	80	68	76	56	0	98	90	148	48	82	49	78
XM_030280274.3	10	12	21	24	12	0	99	26	69	19	21	18	76
XM_030280443.3	2651	1182	1810	1685	779	4491	5028	2935	3093	1911	1830	1275	671
XM_030282385.3	43	0	0	0	0	0	0	0	0	0	0	0	0
XM_041717986.1	90	207	2	197	170	359	339	193	204	81	69	103	96
XM_002193301.5	54	0	0	0	0	0	0	0	0	0	0	0	0
XM_041718030.1	38	0	239	0	0	0	0	0	0	0	0	0	0
XM_030280924.3	0	177	0	0	0	441	12	1	0	415	0	0	3
XM_041717604.1	0	0	106	10	0	201	1	0	5	0	4	0	1
XM_041717626.1	0	0	0	0	603	0	0	0	0	0	0	0	0
XM_030280942.3	0	100	116	0	87	215	0	412	91	52	32	217	0
XM_041717096.1	0	0	2	0	0	0	0	0	0	0	0	0	4
XM_030281666.3	0	0	0	0	0	0	0	0	0	0	0	0	0
XM_030282116.3	0	2	0	0	0	728	0	0	0	0	0	0	0
XM_041717873.1	9	23	40	25	15	48	52	119	109	58	39	21	22
XM_030280526.3	5	5	103	768	0	201	2	178	486	51	589	115	1
XM_030280734.3	1	0	0	0	0	0	1	0	0	0	0	1	0
XM_030281078.3	786	0	745	155	0	223	861	275	148	0	0	317	469
XM_030280999.3	742	140	650	248	0	210	774	423	476	0	0	357	279
XM_030281147.3	5	575	3	0	212	3	3	1	0	178	0	0	10
XM_002189995.5	41	76	110	85	59	57	72	41	69	55	54	44	29
XM_041717798.1	827	625	863	0	602	0	0	247	135	442	481	661	495
XM_012570103.4	70	98	60	144	106	33	844	20	305	97	113	60	73
XM_030281318.3	9	5	77	656	72	784	26	371	404	61	82	64	70
XM_030281741.3	159	120	49	0	0	265	206	138	166	0	125	212	137
XM_012570108.4	268	291	237	205	489	76	118	109	124	300	340	268	163
XM_030281976.3	1314	1026	1678	1167	759	1296	1270	1305	1614	1317	1136	1076	984
XM_002193688.5	1858	1841	2240	1731	1698	2131	2191	1782	2330	1355	1266	1588	1129
XM_030282040.3	1417	1382	1482	1126	1320	259	1354	1285	1591	323	398	830	706
XM_032749989.2	3	5	213	2	11	252	6	7	159	442	445	472	178
NM_001245644.1	11742	8751	13187	9867	8172	12193	12988	8294	9268	10809	12913	13701	9782
XR_005981370.1	8	7	8	12	5	14	4	4	6	0	3	4	3
XM_030282878.3	0	0	0	0	2	0	0	0	2	0	0	0	0
XR_005981358.1	0	0	0	0	0	0	0	0	0	0	0	0	0
XM_002193221.4	126	226	67	32	232	169	188	149	184	47	73	114	68
XM_032750190.2	0	0	24	0	0	0	0	0	0	0	0	9	0
XM_032750177.2	458	459	243	261	204	244	237	347	193	245	215	214	224
XM_030282593.3	6660	7519	13088	7142	7462	6177	7755	9636	10317	5019	4802	5934	5083
XM_030283564.3	0	0	0	3	0	0	166	10	9	0	0	0	7
XM_030283687.3	26	27	7	397	8	38	2	625	583	30	36	23	286
XM_030283610.3	375	411	509	0	267	507	477	0	0	312	298	305	0
XM_004175213.5	0	0	6	5	3	8	9	0	4	2	2	17	11
XR_004369212.2	0	0	0	0	0	0	0	0	0	0	0	0	0
XM_030286773.3	0	0	0	0	0	0	0	0	0	0	0	0	0
XR_003963127.3	0	0	0	0	0	0	0	0	0	0	0	0	0
XM_041717193.1	279	227	461	246	264	352	426	349	390	167	179	273	202
XM_030287033.3	147	129	166	112	146	292	283	213	187	76	67	67	64
XM_041718431.1	0	2	0	1	0	0	0	5	2	0	0	167	0
XM_030284187.3	0	0	0	0	0	0	0	0	0	0	0	0	0
XM_041718449.1	0	187	0	0	0	0	0	0	0	15	21	0	0
XM_030285681.3	0	0	2	0	0	0	0	0	0	0	0	0	0
XR_003962905.3	0	4	1	0	14	27	30	0	0	0	0	4	1
XR_003962907.3	0	1	0	0	0	0	0	0	0	0	0	0	0
XR_004368999.2	9	7	20	13	0	12	21	17	15	9	6	6	0
XM_030284310.3	2	3	3	1	1	4	6	6	2	5	7	167	0
XM_030284066.3	355	436	406	328	435	0	950	1	0	0	0	202	223
XM_030284131.3	345	0	394	350	0	2	660	0	1	0	0	3	2
XM_030284774.3	340	435	398	308	0	528	0	1	458	0	0	193	245
XM_030284482.3	234	201	247	143	263	236	181	1	310	0	0	99	116
XM_041718284.1	73	72	76	77	215	178	57	0	154	0	0	40	130
XM_030284642.3	292	211	298	153	365	357	176	42	388	436	351	101	118
XM_041718314.1	225	221	249	139	246	309	213	1671	327	20	25	111	178
XM_041718340.1	202	211	223	148	449	478	163	3	358	573	558	115	134
XM_041718470.1	186	266	184	130	0	148	155	14	0	0	0	105	0
XM_030285458.3	65	103	0	0	113	0	125	0	0	0	0	0	2
XR_003962990.3	63	71	7	45	173	18	119	42	56	17	18	70	1
XM_030285612.3	1886	1844	2934	1872	1373	2368	1568	731	2164	1400	1359	2437	1356
XR_003962910.3	36	76	0	0	43	0	75	0	0	0	0	89	0
XM_012570113.4	851	779	1056	1107	674	1223	1799	1534	1310	875	888	432	917
XM_041718560.1	0	0	0	0	0	122	0	0	0	0	0	0	0
XM_002192525.5	841	526	1166	725	609	651	800	684	736	632	578	589	407
XM_032750551.2	555	291	531	616	352	935	949	533	1422	544	505	826	690
XM_041718579.1	110	145	390	124	144	306	361	41	0	0	0	139	0
XM_032750501.2	110	0	78	49	2	88	156	0	307	1	56	94	210
XM_032750529.2	23	1	94	77	9	1	4	7	6	96	48	3	4
XM_030285998.3	34	41	83	28	57	184	272	13	123	51	39	24	8
XR_005981723.1	5	9	7	7	11	33	22	28	24	9	7	17	18
XM_030286236.3	325	233	692	413	314	458	558	370	486	175	170	275	194
XR_005981859.1	165	0	1088	677	411	185	575	171	0	361	0	240	172
XM_041718978.1	1598	1022	343	542	281	418	173	576	462	360	736	512	489
XM_041719011.1	168	229	469	36	290	106	205	0	1	168	158	200	0
XM_030270267.3	0	0	0	0	0	0	0	0	0	0	0	0	0
XM_030270133.3	0	0	0	0	0	0	0	0	0	0	0	0	0
XM_041715460.1	0	0	0	0	0	0	0	0	0	0	0	0	0
XM_030270086.3	0	0	1	0	0	1	0	0	0	0	0	0	0
XM_012570059.4	0	0	0	0	0	0	0	0	0	0	0	0	0
NM_001245862.2	38	10	49	52	21	76	53	29	74	48	41	12	20
XM_030270344.3	15	9	17	0	0	20	38	17	20	21	21	19	0
XM_002188206.5	3	5	12	3	9	7	24	15	3	0	0	5	2
XM_002188262.6	696	302	553	468	276	665	674	341	435	279	345	432	343
XM_030288129.3	8	0	0	15	0	22	8	5	10	3	2	6	4
XR_005982021.1	101	71	113	94	61	68	81	70	58	23	20	61	49
XM_032751159.2	0	14	15	1	9	10	0	0	10	0	2	8	0
XM_041719085.1	0	0	0	0	0	0	0	0	0	0	0	0	134
XM_032751184.2	0	0	0	0	0	0	0	260	0	0	0	0	0
XM_032751190.2	0	0	0	0	0	0	0	390	0	0	0	0	0
XM_041719025.1	415	187	628	400	185	311	388	369	340	117	135	248	169
XM_030287682.3	14	0	0	10	0	0	11	15	0	4	0	0	0
XM_030287754.3	137	0	0	61	621	39	0	125	88	41	0	0	0
XM_041719106.1	1008	1190	2554	1010	693	841	1941	547	278	367	559	1519	1350
XM_030287806.3	49	0	0	57	255	22	0	149	28	40	0	0	0
XM_030287955.3	1373	0	0	2429	285	1675	0	641	1539	481	0	0	0
XM_041719197.1	842	1396	2271	549	295	248	1319	318	174	251	752	874	526
XM_041719377.1	0	0	2	0	0	0	0	91	0	25	13	0	4
XM_030288530.3	0	0	0	0	0	0	0	0	0	0	0	0	1
XM_030288818.3	215	144	261	247	140	271	427	222	219	195	176	249	224
XM_041719444.1	25	0	82	22	0	0	0	0	0	0	0	0	0
XM_041719416.1	81	2	28	93	0	8	15	16	5	42	33	21	14
XR_003963533.3	120	195	264	215	53	56	89	93	179	0	45	0	0
XR_003963549.3	39	0	0	0	81	62	92	0	0	73	0	2	66
XM_030289282.3	45	0	0	0	0	52	81	0	0	0	0	77	0
XM_012570076.4	66	66	51	26	82	111	92	108	53	0	45	31	53
XM_030291709.3	21	21	35	30	19	83	79	42	39	72	79	287	129
XM_030267173.3	0	0	0	0	0	0	0	0	0	1	0	0	0
XM_030266740.3	0	68	0	0	0	0	0	46	44	56	28	0	0
XM_030267007.3	0	1	0	0	0	70	1	44	71	57	45	57	0
XM_030267087.3	0	0	0	0	0	0	0	36	0	50	45	0	0
XM_030266861.3	0	65	55	0	54	0	0	23	0	51	47	0	0
XR_005982294.1	0	13	9	0	17	9	10	1	0	1	1	1	0
XR_005982315.1	0	0	0	0	0	0	0	0	0	0	0	0	0
XR_005982313.1	0	7	0	0	0	0	0	0	0	0	0	0	0
XR_003963876.3	69	53	57	32	53	25	41	2	53	35	31	61	39
XR_003963861.3	26	1	51	1	16	41	28	10	0	62	44	68	8
XR_003963866.3	2	1	4	22	1	6	6	29	4	3	4	2	24
XR_004369663.2	1	0	1	1	1	2	2	2	0	4	3	1	2
XM_030266942.3	551	406	676	482	430	537	740	359	518	470	572	740	548
XM_030266799.3	14	8	11	17	6	15	15	44	54	74	47	14	16
NM_001245640.1	1	3	2	0	0	0	0	0	0	3	4	1	3
XM_030290334.3	0	0	105	103	75	54	0	0	0	0	0	0	172
XM_041719859.1	0	0	76	0	56	0	0	63	67	82	81	111	58
XM_041719761.1	0	0	0	0	0	0	283	0	0	0	0	0	0
XM_012570073.4	0	0	0	0	0	0	0	0	0	0	0	0	0
XM_041720035.1	0	0	0	3	0	2	3	0	4	114	34	3	4
XM_002189994.6	4358	3052	4756	3445	2830	3297	3623	2851	2987	2107	1883	2861	2344
XM_012570072.4	419	341	356	321	215	79	96	83	169	91	105	234	156
XM_030290197.3	26	193	73	126	71	160	289	141	170	224	164	136	55
XM_030289493.3	1391	985	1536	335	578	725	311	2428	2082	1426	1356	1634	248
XM_030289565.3	778	462	669	419	369	152	413	198	199	258	289	299	215
XM_030289630.3	2	1	764	2	1552	0	0	3	1	1	0	10	1
XM_030289697.3	984	604	1078	1762	470	336	1841	184	279	306	363	986	1397
XM_041719733.1	783	1625	641	642	311	1552	698	221	201	426	507	457	497
XM_030289820.3	38	7	16	251	4	4	28	11	13	11	8	7	256
XM_002189625.5	4	4	3	2	0	3	0	4	0	2	0	3	0
XM_030289939.3	378	482	145	622	354	616	512	308	607	352	552	337	145
XM_002189709.5	9841	7508	10808	6861	8273	8166	9423	6670	8020	5971	6453	9013	5927
XM_041720054.1	67	53	78	54	46	56	95	48	77	63	46	55	44
XM_041720014.1	6	0	4	0	0	7	7	1	2127	8	687	14	0
XM_030290861.3	2432	1832	2488	2185	1378	2824	2765	1932	79	1297	31	2134	1778
XM_002188006.5	2726	2472	3581	2247	2088	2537	2578	2285	2747	1940	2110	2262	1839
XM_030290740.3	223	146	332	552	373	639	808	515	678	493	308	346	259
XM_030257005.3	0	362	0	0	0	258	0	0	0	0	0	88	0
XR_005982458.1	0	2	0	0	0	2	0	0	0	17	16	21	30
NR_048998.1	0	0	0	0	0	0	0	0	0	0	1	0	0
unassigned_transcript_2	0	0	0	0	0	0	0	0	0	0	1	0	0
unassigned_transcript_3	0	0	0	0	0	0	0	0	0	0	1	0	0
XM_030257082.3	443	4	457	378	245	282	568	867	540	421	457	401	589
XM_041720956.1	6	5	9	6	6	8	11	6	0	5	3	2	0
XM_002187519.6	232	273	177	101	243	193	172	147	242	143	2	179	132
XM_030257426.3	4	18	104	131	4	31	43	66	163	196	259	3	4
XM_041721000.1	0	0	0	0	0	0	0	0	0	0	0	0	0
XM_030257697.3	127	105	173	109	102	161	179	92	103	49	47	67	35
XM_030257187.3	65	1064	235	98	102	1014	1151	227	234	166	120	188	179
XM_030257235.3	1194	526	1922	1350	1189	379	431	1453	1813	1753	1572	1437	1256
XR_005982516.1	0	0	0	0	0	0	0	0	0	0	0	0	0
XM_030258695.3	0	0	178	0	0	0	0	0	0	1	0	0	0
XM_030258767.3	0	0	0	3	1	0	3	1	6	0	0	0	0
XM_030258225.3	0	50	72	0	0	0	0	0	0	0	0	0	44
XM_030258401.3	0	50	72	0	0	1	0	0	0	0	0	1	40
XM_030257887.3	0	50	72	0	0	0	0	0	0	0	0	0	40
XM_030258460.3	0	49	67	0	0	0	0	0	0	0	0	0	38
XM_030257819.3	0	49	68	0	0	1	0	0	0	0	0	1	37
XM_030258149.3	0	49	68	0	0	0	0	0	0	0	0	0	33
XM_030258087.3	0	1	0	0	0	0	0	0	0	0	0	0	0
XM_030258341.3	0	51	0	0	2	0	0	3	6	0	0	0	38
XM_030258887.3	0	43	66	0	0	0	0	0	0	0	0	0	39
XM_030258833.3	0	42	62	0	0	0	0	0	0	9	23	0	34
XM_030258016.3	140	107	75	153	125	129	162	173	159	127	61	109	41
XM_030257942.3	128	93	71	136	130	133	155	194	226	139	60	109	38
XM_041721537.1	28	23	26	10	28	46	30	21	31	14	10	32	10
XM_030258580.3	319	100	79	243	121	151	345	215	144	163	214	124	41
XM_030258288.3	119	63	75	154	149	122	152	202	217	93	167	104	42
XM_030258635.3	122	59	87	166	124	495	142	152	217	0	0	208	56
XM_041721507.1	110	56	64	0	159	0	192	0	131	0	0	106	35
XM_030291256.3	0	158	224	202	209	140	141	123	369	292	225	0	302
XM_030291176.3	0	163	209	0	0	147	144	118	0	0	0	0	0
XM_030291504.3	0	222	81	0	0	79	75	93	0	0	0	556	0
NM_001282027.2	0	0	0	0	0	0	0	0	0	0	0	0	0
XM_030255882.3	0	55	8	4	9	103	15	4	73	34	31	37	49
XM_030256181.3	0	0	3	0	0	0	0	0	0	4	6	0	0
XM_041720445.1	0	31	1	0	0	59	65	0	1	1	1	1	1
XM_041720621.1	0	304	0	0	0	0	0	0	0	0	0	5	0
XM_041720538.1	0	285	938	386	769	377	324	0	1082	914	1240	521	323
XM_030256671.3	0	236	1	0	0	222	0	17	290	72	3	0	2
XM_012570082.4	1302	1506	2417	1651	1143	1133	1166	1525	1855	1900	1710	1577	1847
XM_030291416.3	1094	1048	549	374	418	580	897	943	721	1172	1908	974	946
XM_030291121.3	1	156	224	245	202	144	141	125	354	280	226	1	295
XM_030291618.3	1069	1111	1254	919	921	996	1185	940	1371	1382	1728	2176	1639
XM_030255768.3	1583	1377	1763	1198	1317	1073	1363	952	1413	1598	1448	1052	853
XM_030255970.3	788	896	1240	866	667	901	903	922	1623	1163	1224	1079	1050
XM_041720484.1	5225	4275	4712	3373	3911	4047	4381	3951	4317	5539	5514	4312	3930
XM_041720668.1	301	369	477	423	35	336	340	52	339	700	96	82	412
XR_005982398.1	37	0	38	29	9	134	218	74	101	27	43	1	274
XM_030256906.3	902	325	394	466	273	106	364	748	674	214	435	766	367
XM_041720689.1	7	6	0	35	2	1	14	0	3	3	2	1	26
XM_041720430.1	892	1141	1283	935	982	934	998	1385	1532	1330	1227	1233	1126
unassigned_transcript_4	0	0	0	0	0	0	0	0	0	0	0	0	0
unassigned_transcript_5	0	0	0	0	0	0	0	0	0	1	0	0	0
XM_030259058.3	723	493	866	628	511	700	731	735	769	490	434	554	436
XM_030259311.3	93	2	102	177	136	107	54	5	47	85	100	94	64
XM_030259392.3	450	331	228	239	113	152	216	433	148	158	131	379	333
XR_003957273.3	176	151	153	117	135	158	129	93	109	180	126	60	51
XM_002187783.6	658	604	1059	710	472	756	1003	593	833	444	426	596	448
XM_030259668.3	112	152	2	1	141	124	0	0	2	2	2	1	0
XM_002187607.4	10	4	0	4	4	15	13	6	29	6	6	4	2
XR_005978055.1	9	4	25	15	16	15	8	19	19	12	8	8	7
XM_030260138.3	40	60	57	39	47	74	65	74	67	35	47	52	35
XM_030259838.3	601	578	616	624	429	1149	1203	408	873	648	658	660	543
XM_030259922.3	94	182	107	82	30	168	79	154	109	18	16	35	73
XM_030260268.3	11825	12116	13918	10433	9870	11977	14838	12043	12803	8027	9083	10417	8895
XM_030260330.3	668	574	785	641	387	393	502	1097	449	483	618	971	742
XM_030260419.3	431	432	620	529	402	802	767	413	393	365	456	437	278
XM_030260501.3	351	412	555	500	384	376	440	394	361	369	398	386	234
XM_012570081.4	0	0	0	0	1	0	0	261	160	0	1	0	0
XM_012570079.4	0	1	0	0	0	10	56	10	14	0	0	0	0
XM_030260895.3	0	0	0	0	4	0	1	0	3	0	0	0	0
XM_030260713.3	1992	1845	2667	1866	1722	2219	2350	1392	1935	1143	1059	1463	1166
XM_030267246.3	1191	947	1252	809	1132	1354	1421	862	1509	1130	970	15	11
XM_012570080.4	685	440	807	515	611	432	364	424	165	549	669	99	175
XM_004175207.5	600	443	708	522	508	479	821	297	548	547	1056	1294	58
XM_004175209.5	457	308	199	304	101	336	152	277	270	525	339	1842	1834
NM_001245762.1	193	233	217	136	223	64	142	172	314	203	141	128	117
XM_030261095.3	6	3	112	0	0	4	0	4	0	2	102	190	1
XM_002187093.6	356	326	0	131	308	316	376	375	476	91	0	0	137
XM_041711245.1	58	48	46	5	64	25	25	37	28	12	4	9	20
XR_004365906.2	0	0	3	0	0	1	4	0	0	0	3	2	8
unassigned_transcript_6	0	0	0	0	0	0	0	0	0	0	0	1	1
NR_049150.1	0	0	0	0	0	0	0	0	0	0	0	1	1
unassigned_transcript_7	0	0	0	0	0	0	0	0	0	0	0	0	1
XM_030261187.3	805	628	857	589	642	753	803	529	645	858	731	725	558
XM_002186867.5	11	3	0	0	0	5	10	11	12	8	6	3	0
XM_041711365.1	0	0	0	0	0	0	0	0	0	0	0	0	0
XM_030261450.3	0	0	0	0	0	0	0	0	0	0	0	0	0
XM_030261509.3	0	0	0	0	0	0	0	0	0	0	0	0	0
XM_032744689.2	0	0	0	0	0	0	0	0	0	0	0	0	0
XR_003963320.3	0	0	0	0	0	0	0	0	0	0	0	0	0
XM_041720007.1	0	72	0	112	0	19	134	0	0	81	0	0	170
XR_005978315.1	0	0	0	0	0	0	0	0	0	0	0	0	0
XR_005978384.1	0	0	0	0	0	115	99	0	0	0	0	0	0
XR_005978386.1	0	0	0	0	0	117	67	86	0	14	19	0	0
XR_004366074.2	0	0	0	0	0	0	0	0	0	0	0	0	0
XR_005978379.1	0	0	0	0	0	0	0	0	0	0	0	0	0
unassigned_transcript_8	0	1	1	0	0	1	1	1	0	0	0	1	0
NR_049004.1	0	1	1	0	0	1	1	1	1	1	0	1	0
unassigned_transcript_9	0	1	1	0	0	0	1	1	0	1	0	1	0
NR_049036.1	0	0	0	0	0	0	0	0	0	0	0	0	0
unassigned_transcript_10	0	0	0	0	0	0	0	0	0	0	0	0	0
unassigned_transcript_11	0	0	0	0	0	0	0	0	0	0	0	0	0
NR_049043.1	0	0	0	0	0	0	0	0	0	0	0	0	0
unassigned_transcript_12	0	0	0	0	0	0	0	0	0	0	0	0	0
unassigned_transcript_13	0	0	0	0	0	0	0	0	0	0	0	0	0
XM_041711826.1	0	0	0	0	0	0	0	0	0	0	0	0	0
XM_041711774.1	0	0	4	0	1	2	0	0	0	0	0	0	0
XM_030261641.3	1532	1942	1933	1832	1560	1837	2231	1565	1252	1097	1028	1080	942
XM_041711458.1	1272	842	1073	777	653	576	317	270	319	904	830	1225	944
XM_030261961.3	855	460	429	513	385	590	399	346	360	243	473	912	701
XM_030261895.3	9459	10723	11318	9080	7740	9647	10421	6113	7024	5522	5363	8353	6780
XM_030261746.3	820	853	0	0	511	346	0	0	437	0	0	169	562
XR_005978303.1	490	491	608	511	320	166	447	534	230	1711	1225	582	229
XM_041711503.1	60	55	0	0	83	0	0	0	25	0	0	0	116
XR_005978385.1	69	87	69	5	64	5	49	0	67	0	0	74	47
XR_005978389.1	3	0	0	50	0	0	0	0	1	53	48	0	0
XR_004366075.2	61	88	88	72	5	6	4	77	3	2	4	0	40
XM_032744880.2	4	2	0	0	79	90	118	1	159	52	54	58	0
XM_030262523.3	1	0	0	0	0	0	0	0	1	1	0	0	0
XM_030262598.3	7504	7114	7380	6048	6048	5884	6767	5197	4146	4399	4021	4761	4201
XM_041712023.1	22	26	36	39	30	58	40	44	22	15	17	10	22
XM_041712716.1	0	7	3	0	0	0	0	0	0	0	0	0	0
XM_002192612.5	0	16	74	32	53	181	327	146	34	0	0	138	112
XM_030262850.3	49	93	89	77	84	19	4	6	47	55	88	5	0
XM_002192524.6	0	14	6	3	20	17	57	20	0	4	9	23	0
XM_030262868.3	827	643	1112	816	648	1064	1203	730	795	686	593	810	629
XR_005978613.1	22	18	6	8	10	30	22	7	20	0	8	13	10
XR_003958064.3	0	0	0	0	0	0	0	3	0	0	0	0	0
XM_030262836.3	0	358	199	2	0	325	0	0	263	0	0	873	0
XM_041712398.1	0	157	126	0	0	265	0	0	88	0	0	334	0
XM_041712234.1	2	2	535	4	0	3	3	0	0	0	0	0	0
XM_030262755.3	2129	1909	2572	1760	1576	1764	2235	2285	716	988	900	922	1989
XM_030262839.3	5	0	0	6	569	0	3	4	0	0	0	0	0
XM_012570050.4	1787	289	303	1011	500	917	1252	0	823	607	672	342	0
XM_041713478.1	0	0	6	0	0	0	0	14	21	19	19	15	18
XM_032751027.2	0	0	0	0	0	0	0	0	0	0	0	0	0
XM_041719408.1	0	0	0	0	0	0	0	0	0	0	0	0	0
XM_032751024.2	0	0	0	0	0	0	0	0	0	0	0	0	0
XM_032751020.2	0	0	0	0	91	0	0	0	0	0	0	0	0
XM_032751036.2	0	0	0	0	19	0	0	0	0	0	0	0	0
XM_030285808.3	0	0	0	0	0	0	0	0	0	0	0	0	0
XM_030285798.3	0	0	0	0	0	0	0	0	0	0	0	0	0
XM_032751038.2	0	0	0	0	0	0	0	0	0	0	0	0	0
XM_032751043.2	0	0	0	0	0	0	0	0	0	0	0	0	0
XM_030285843.3	0	0	1	0	0	0	0	0	0	0	0	0	0
XM_030285831.3	0	0	0	0	0	0	0	0	0	0	0	0	0
XM_030285867.3	0	0	0	0	0	0	0	0	0	0	0	0	0
XM_030285858.3	0	0	0	0	0	0	0	0	0	0	0	0	0
XM_041719457.1	0	0	0	0	0	0	0	0	0	0	0	0	0
XM_032751034.2	67	95	81	0	0	152	0	35	145	0	0	0	0
XM_032751030.2	42	97	108	206	0	185	272	68	175	140	106	104	111
XM_032751044.2	25	0	0	0	0	0	0	0	20	0	0	0	0
XM_032751042.2	5	0	3	0	3	0	0	0	2	0	0	0	0
XR_005978930.1	0	0	0	3	0	0	0	0	0	0	0	3	0
XR_005978929.1	0	0	0	0	0	0	0	0	0	0	0	0	0
XR_005978931.1	0	0	0	0	0	0	0	0	0	0	0	0	0
XM_041719469.1	0	0	0	0	0	0	0	0	0	0	0	0	0
XM_030262900.3	0	0	5	0	0	0	0	0	0	0	0	0	0
XM_030262930.3	0	0	0	0	0	0	0	0	0	0	0	0	0
XM_030262895.3	0	0	0	0	0	0	0	0	0	0	0	0	0
XM_030262945.3	0	18	15	0	0	0	0	0	18	0	0	32	12
XM_030262907.3	0	0	0	0	0	0	0	0	0	0	0	0	0
XM_041719465.1	0	0	0	0	0	0	0	0	0	0	0	0	0
XR_003958087.3	0	0	0	0	0	0	0	0	0	0	0	0	0
XM_030262939.3	2268	3105	3983	2826	1684	2174	2346	2148	2908	1550	1556	1723	1809
XM_030262911.3	10	27	21	13	23	18	19	11	19	3	4	7	5
XM_030262955.3	4	18	16	11	12	0	9	0	4	0	0	8	5
XR_005978937.1	0	0	0	0	0	0	0	0	0	0	0	0	0
XR_005978942.1	0	0	0	0	0	0	0	0	0	0	0	0	0
XR_005978943.1	0	0	0	0	0	0	0	0	0	0	0	0	0
XR_005978944.1	0	0	0	0	0	0	0	0	0	0	0	0	0
XR_005978945.1	0	0	0	0	0	0	0	0	0	0	0	0	0
XR_005978941.1	0	0	0	0	0	0	2	0	0	0	0	0	0
XM_030262995.3	0	349	0	0	0	0	0	0	0	0	0	0	0
XR_005978860.1	0	0	0	0	0	0	0	22	0	0	0	0	0
XR_005978835.1	57	44	107	54	0	0	0	53	0	51	46	0	0
XR_005978870.1	38	0	0	0	0	0	0	30	0	0	0	0	0
XR_005978850.1	49	99	26	91	162	74	66	45	174	11	8	85	80
XM_030263000.3	595	70	463	338	389	704	662	451	606	303	298	228	425
XM_030262981.3	20	0	26	12	13	22	31	10	15	9	6	19	13
XM_030262987.3	5	0	0	0	0	4	4	0	3	6	7	0	0
XM_030263147.3	0	0	0	0	0	0	197	0	168	0	0	0	0
XM_041713499.1	0	100	108	91	52	182	0	149	0	43	67	61	27
XM_030263142.3	68	0	0	0	0	3	0	0	0	0	0	0	0
XM_030263073.3	0	0	0	4	0	0	0	0	0	0	0	0	0
XM_041719483.1	0	0	0	0	0	0	0	0	0	0	0	0	0
XM_030263065.3	0	0	0	4	0	0	0	0	0	0	0	0	0
XM_030263057.3	58	19	19	46	23	36	30	40	35	10	10	6	25
XM_041713501.1	11	10	3	7	6	16	15	7	8	14	5	5	3
XM_030263254.3	0	0	0	0	0	0	0	0	0	0	0	0	0
XM_041713517.1	0	0	0	0	0	0	0	0	0	0	0	0	0
XM_041713520.1	0	0	0	0	0	0	45	0	0	0	0	0	0
XM_041713516.1	23	54	59	49	28	38	17	65	74	6	15	44	49
XM_030263244.3	0	0	0	80	124	80	2	78	0	19	13	9	9
XM_041713515.1	2	83	119	0	0	0	0	0	149	9	10	0	0
XM_002191572.6	60	0	0	0	0	0	191	0	0	0	0	0	0
XM_002194915.5	5112	4056	3388	3020	3673	3936	4468	2682	2736	3156	2947	3689	3012
XM_030263291.3	12	23	13	11	7	15	16	8	14	5	5	8	9
XM_030263295.3	365	984	1056	611	1199	1276	1025	808	1363	708	629	562	379
XM_041713537.1	2	122	0	0	4	3	0	0	4	1	0	0	0
XM_002191519.6	0	0	0	0	0	0	0	0	0	0	0	0	0
XM_002194565.6	814	862	1152	765	810	897	895	754	958	680	703	642	490
XM_030263209.3	2	6	4	136	4	3	184	8	11	3	3	174	87
XM_030263366.3	1008	1096	1267	1039	866	1230	1454	1576	1530	1025	1513	1405	1426
XM_041713548.1	213	39	78	54	46	63	58	59	35	89	66	184	29
XM_030263368.3	16	1	8	8	1	1	1	15	1	2	9	9	2
XM_041713553.1	70	0	0	0	0	0	0	0	0	0	0	0	0
XM_012570039.4	3	18	28	0	19	24	16	0	20	53	28	88	11
XR_005978958.1	0	0	0	0	0	0	0	0	0	0	0	0	0
XM_030263331.3	0	757	0	0	0	0	254	420	184	0	0	349	0
XM_030263342.3	439	604	1296	868	0	348	268	537	454	934	1050	514	1045
XM_030263352.3	412	4	5	3	0	2	1	3	575	8	6	6	5
XM_030263338.3	1	0	2	0	0	364	0	0	404	2	2	1	2
XM_030263324.3	1	138	957	63	843	204	558	64	369	709	432	102	158
XM_030263358.3	677	335	431	728	564	298	314	667	387	306	345	335	7
XM_030263382.3	1970	1337	1848	1102	1589	1047	1392	1069	1345	1110	1098	1291	926
XM_030263401.3	0	0	2	117	1	3	2	0	0	0	0	0	0
XM_004176269.5	1710	1615	2115	1545	1649	1516	1902	1231	2291	1666	1962	2136	1525
XM_012570026.4	202	117	309	127	175	490	456	148	84	119	179	205	137
XM_030263424.3	0	0	0	0	4	0	0	0	0	0	0	0	0
XM_030263420.3	46	33	103	66	65	25	60	94	107	103	109	121	78
XM_041713575.1	513	557	721	556	522	385	558	806	600	802	719	613	484
XM_002193985.6	831	1743	1465	1243	1002	1818	1864	1415	3363	998	1154	1115	1045
XM_030263413.3	389	1067	754	522	799	567	361	558	198	1126	777	433	432
XR_003958256.3	2	3	7	4	2	8	2	0	6	29	22	17	26
XR_004366647.2	3	9	17	2	6	0	5	10	9	5	3	5	4
XM_041713584.1	0	0	0	0	0	0	0	0	0	0	0	0	0
XM_012570042.4	4	3	3	3	4	5	6	5	11	27	13	35	22
XM_030263466.3	35	29	56	43	38	68	108	55	49	23	24	89	65
XM_030263523.3	50	14	23	18	15	4	4	12	4	0	6	6	3
XM_030263501.3	0	0	0	3	0	0	141	189	141	0	0	315	0
XM_030263510.3	285	0	288	221	216	0	0	0	2	173	200	32	0
XM_030263489.3	2	4	17	0	0	0	2	0	3	4	2	0	0
XM_030263498.3	15	252	0	0	0	252	116	160	214	7	9	0	216
XM_041713604.1	0	0	0	0	0	0	0	0	0	0	0	0	0
XM_030263526.3	0	0	0	0	0	0	0	0	0	0	0	0	0
XM_030263519.3	20	15	35	11	26	6	18	24	17	14	13	7	0
XM_030263541.3	34	0	39	18	42	0	7	9	9	23	24	34	20
XM_030263552.3	13	92	0	0	0	0	0	0	0	2	0	0	4
XM_030263453.3	2705	4126	4998	3409	3657	3181	3734	4014	5142	2530	2424	3008	2416
XR_005979002.1	0	0	0	0	0	0	0	4	0	0	0	4	3
XM_030263670.3	0	0	64	0	10	48	221	103	0	22	0	34	0
XM_030263664.3	98	100	75	106	109	109	30	82	149	53	75	74	95
XM_002190958.6	988	739	1084	1009	752	1337	1618	1264	1241	885	703	932	819
XM_030263679.3	13	5	25	23	9	13	6	15	6	13	9	11	9
XM_030263620.3	0	0	0	0	0	306	159	0	0	0	0	0	0
XM_012570057.4	0	0	0	0	0	0	8	47	1110	0	9	0	295
XM_030263565.3	0	408	1033	145	0	0	0	449	0	132	493	512	143
XM_030263588.3	0	0	0	0	0	0	0	210	0	0	0	0	0
XM_030263598.3	0	0	0	0	0	0	0	0	0	0	0	0	0
XM_030263605.3	0	0	0	0	0	0	0	0	0	0	0	0	0
XM_030263612.3	0	0	0	102	0	0	0	0	0	0	0	0	0
XM_030263629.3	0	34	0	55	29	0	71	0	0	20	0	51	0
XM_030263572.3	583	360	23	375	515	391	558	0	0	417	0	63	0
XM_012570020.4	19	51	89	0	0	13	105	88	1	0	48	54	68
XM_030263650.3	4	0	7	0	0	31	1	1	33	0	0	0	0
XM_002190668.5	32	36	61	104	22	94	19	13	11	22	20	20	10
XM_030263789.3	1	0	0	0	0	0	0	0	0	0	0	1	0
unassigned_transcript_15	0	0	0	0	0	0	0	0	0	0	0	0	0
XM_030263691.3	0	1	2	1	4	1	1	2	0	1	2	2	1
XM_030263685.3	0	6	27	7	5	21	19	1	1	7	3	3	6
XM_030263705.3	0	0	0	0	0	0	0	0	0	0	0	0	0
XM_030263698.3	0	0	0	0	5	0	0	0	0	0	2	6	0
XM_030263713.3	0	0	0	0	0	0	0	19	0	0	0	0	0
XM_030263728.3	0	0	0	0	0	0	0	0	0	0	0	0	0
XR_005979023.1	0	0	0	0	0	0	0	0	5	0	0	0	0
XR_005979024.1	0	0	0	0	0	0	5	7	8	0	0	0	3
XR_003958349.3	0	0	0	0	0	0	0	0	0	0	0	0	0
NM_001245720.1	551	411	729	479	443	581	745	640	459	337	348	556	358
XM_030263719.3	607	82	77	62	84	42	73	50	623	36	48	61	41
XM_030263739.3	1233	2355	2991	1896	2213	2141	2737	2184	995	1537	1755	2205	1584
XM_041713649.1	237	32	63	39	35	60	36	39	590	41	32	33	50
XR_005979026.1	49	27	69	46	83	44	20	45	94	17	18	23	16
XM_002192851.6	709	813	917	669	560	714	698	593	924	894	793	688	558
XM_041715177.1	4	6	9	7	4	3	5	9	4	0	0	3	3
XM_041713704.1	0	0	0	0	0	0	0	0	0	0	0	0	0
XM_041713695.1	0	0	12	0	0	0	0	0	0	0	0	0	0
XM_041713699.1	0	0	0	0	0	0	0	0	0	0	0	0	0
XM_041713701.1	0	0	0	0	0	0	0	0	0	0	0	0	0
XM_030263915.3	0	0	0	0	0	0	0	67	64	0	0	0	0
XM_030263903.3	180	111	302	244	109	275	363	250	324	271	294	259	206
XM_032746387.2	0	0	81	0	0	0	0	0	85	3	22	114	0
XM_012570036.4	0	0	0	0	0	1	0	0	0	0	0	0	18
XM_030263863.3	0	24	0	9	6	0	6	0	28	9	6	15	0
XM_030263801.3	5340	3602	4616	4143	2879	3682	4099	3378	2771	2039	2104	3441	2914
XM_030263825.3	679	346	562	477	474	510	466	572	610	421	604	474	360
XM_041713665.1	212	357	399	276	364	143	395	252	75	256	406	259	262
XM_030263834.3	232	178	151	181	18	166	173	33	81	67	77	115	147
XM_030263856.3	3	7	4	4	5	4	6	2	4	0	3	44	17
XM_030263852.3	3	10	24	4	9	15	11	5	30	0	0	17	19
XM_002192417.6	286	199	343	254	189	325	296	204	380	193	212	226	170
XR_005979070.1	0	0	0	0	0	0	0	0	0	0	0	0	0
XM_030263977.3	83	50	99	64	80	98	71	88	94	70	46	54	37
XR_005979079.1	18	34	39	37	27	20	17	32	26	6	6	19	11
XR_005979069.1	1	1	3	2	2	2	2	2	4	1	1	2	1
XM_030263960.3	55	42	57	54	38	74	42	34	41	32	29	31	23
XM_004176265.5	1457	1399	1901	1461	1233	1642	1559	1140	1226	747	768	1128	971
XM_012570055.4	89	46	85	62	63	69	80	68	79	61	65	40	48
XM_041713718.1	199	136	323	146	138	135	334	251	231	168	154	152	114
XM_041713733.1	0	0	0	0	0	0	0	0	0	0	0	0	0
XM_030263981.3	53	35	47	29	20	125	120	43	240	23	29	65	32
XM_030263983.3	4	0	0	0	0	0	0	2	3	0	0	0	0
XM_030263938.3	4067	4405	5683	4043	4301	4294	5604	3653	2820	1980	1835	2722	2308
XM_002190149.6	457	6	302	8	65	364	125	262	8	5	4	3	3
XR_005982199.1	0	0	0	0	0	0	0	0	0	0	0	0	0
XM_041715428.1	0	0	0	0	0	0	0	0	0	0	0	0	0
XM_012570015.4	338	434	273	242	275	477	574	193	383	386	330	387	304
XM_041713760.1	70	0	210	125	104	0	1	1	2	0	0	0	1
XM_041713761.1	5	18	28	41	6	11	2	157	154	8	13	5	4
XM_002190022.6	443	302	454	325	463	542	714	475	728	381	352	448	330
XM_030264002.3	6	201	21	8	32	64	25	20	154	24	18	17	22
XM_030264018.3	3260	2816	3814	3033	2462	3561	3546	2680	3522	2184	1904	1957	1911
XM_030263993.3	1793	1622	1987	1448	1630	1556	1630	1424	1394	838	786	986	743
XM_041713753.1	4	4	5	1	3	2	8	3	6	2	2	1	2
XM_002190415.6	0	0	0	0	0	0	0	0	0	0	0	0	0
XM_030264033.3	24	14	110	43	24	8	9	11	10	21	120	63	36
XM_030264040.3	1083	1531	1635	1216	991	937	1082	1277	1175	628	1323	1664	698
XM_004176268.5	1242	1486	3057	1598	1927	1677	2508	2033	1430	1107	1121	930	724
XM_030264019.3	3244	1108	2286	2140	661	2848	2230	1748	1711	2673	2501	1433	1006
XR_005979112.1	12	28	53	30	31	9	10	15	19	39	27	18	16
XR_005979116.1	0	12	0	0	0	11	19	49	24	4	0	0	0
XR_005979118.1	0	0	23	0	5	0	0	0	0	0	0	0	0
XM_002190382.6	2614	3259	4098	2563	4041	5981	9586	5662	7556	4013	3165	2868	2065
XM_030264046.3	953	1392	2859	1812	1633	3205	3720	3424	3311	2367	1539	800	706
XM_041713805.1	5	2	8	4	3	4	3	6	6	4	3	4	4
XR_005979117.1	6	0	0	0	0	0	0	0	5	0	0	0	0
XR_005979115.1	8	23	38	62	11	39	10	6	34	68	85	73	55
XR_003958423.3	0	0	0	0	0	0	0	0	0	0	0	0	0
XM_030264161.3	0	0	0	0	0	0	0	0	0	0	64	0	78
XM_012570037.4	0	96	1	112	100	224	1	340	1	92	2	1	78
XM_030264145.3	48	0	178	0	0	0	428	0	202	90	105	204	0
XM_030264136.3	16	0	1	0	0	0	3	0	2	4	3	1	1
XR_003958426.3	17	106	34	23	26	34	104	31	39	26	19	81	31
XM_030264120.3	196	209	271	163	186	370	299	363	242	361	315	223	280
XM_041713807.1	0	0	0	0	0	0	1	0	1	2	0	1	0
XM_041713809.1	0	0	1	0	0	0	0	0	0	0	0	0	3
XM_030264099.3	0	512	760	566	0	620	588	618	951	0	387	450	0
NM_001245349.1	24859	20253	25621	18419	22293	26992	31663	18586	23168	22174	25916	30193	20428
XR_003963361.3	11	6	11	10	10	11	15	12	10	16	15	12	9
XR_003963364.3	3	5	8	5	7	5	8	4	2	4	7	6	5
XM_030264090.3	442	0	0	1	378	0	0	0	1	450	0	0	365
XM_041713850.1	0	0	0	0	0	0	0	0	0	287	70	0	0
XM_041713851.1	0	0	0	0	36	152	0	0	204	0	3	0	0
XM_041713855.1	0	29	0	0	0	8	0	0	29	12	26	218	0
XM_030264172.3	662	1052	1238	820	685	951	953	1067	1501	1598	1277	662	828
XM_030264201.3	134	98	151	97	62	0	92	148	0	40	192	1	248
XM_041713846.1	42	59	64	51	21	8	53	37	254	1	29	32	32
XR_005979155.1	16	22	21	15	16	0	16	7	9	24	23	20	13
XM_030264248.3	110	102	113	104	87	104	160	64	91	144	110	130	93
XM_030264237.3	29	25	64	27	19	23	30	19	46	105	87	48	35
XM_002189104.6	899	735	893	693	842	602	690	542	635	661	720	878	534
NM_001245197.1	91	132	179	77	119	114	90	114	231	101	97	92	73
XM_030264194.3	160	73	184	0	0	134	0	0	131	187	156	112	0
XM_030264185.3	29	80	13	140	103	1	130	164	101	17	19	68	175
NM_001245470.1	1309	1733	2070	1309	1244	1121	1216	1233	1582	1248	1326	1318	1238
XM_032746979.2	0	0	0	0	0	0	0	0	0	0	0	0	0
NM_001245551.1	0	0	0	0	0	20	0	0	0	0	0	0	0
XM_030266233.3	4	0	9	4	6	8	27	0	12	5	1	7	0
XM_030266293.3	1	0	4	4	4	0	4	0	6	0	5	0	0
XM_030266345.3	1	0	0	0	0	0	0	0	0	0	0	0	0
XM_030264272.3	297	419	695	211	615	397	530	634	542	833	747	480	624
XM_030264279.3	423	544	703	710	56	459	389	584	718	482	497	403	299
NM_001245154.2	1040	1075	1208	984	1209	1458	1732	1105	1603	1244	1677	1717	1203
XM_030264227.3	523	456	646	456	453	698	688	539	598	548	598	669	495
XM_030264261.3	343	320	453	402	322	218	433	258	445	236	246	242	204
XM_012570010.4	2	130	130	21	3	234	1	189	321	200	141	102	74
XM_041713895.1	7	10	4	3	6	0	5	4	6	6	4	5	0
XR_005979159.1	0	0	0	0	0	0	0	0	0	0	0	0	0
XR_005979160.1	0	3	0	0	2	0	3	0	0	0	0	0	0
XR_005979158.1	0	2	2	0	3	0	0	0	0	3	2	0	0
XM_041713911.1	14	23	54	23	23	26	14	22	99	46	53	41	23
XM_041713917.1	0	3	2	0	0	3	2	5	17	4	4	4	3
XM_041713916.1	0	0	0	0	0	0	0	0	4	0	0	0	0
XM_030264374.3	0	0	0	0	0	0	0	0	0	3	9	0	0
XM_030264399.3	0	0	0	0	0	0	0	0	0	0	0	0	0
XM_030264409.3	0	0	0	0	0	0	0	0	0	0	4	0	0
XM_030264391.3	2	0	7	3	0	0	0	6	0	4	0	2	10
XM_030264380.3	70	36	124	126	49	51	83	109	65	130	44	86	69
XM_030264420.3	5	0	0	0	0	0	0	7	0	0	0	2	0
XM_041713900.1	9	78	10	11	0	0	0	0	65	0	78	0	10
XR_004366858.2	0	0	0	0	0	49	3	37	0	2	2	2	0
XM_030264435.3	102	59	117	88	75	188	408	239	340	159	167	77	67
XM_041713904.1	7	0	0	14	6	15	0	57	5	0	0	0	0
XR_003958499.3	0	0	0	22	0	0	9	0	0	0	0	0	0
XM_030264466.3	670	570	604	521	394	928	968	721	895	588	470	0	14
XM_030264460.3	2	2	0	0	0	0	0	4	2	0	0	0	0
XM_030264477.3	12	9	14	12	7	29	19	13	11	11	6	349	334
XR_005979172.1	1	4	0	0	4	4	2	7	16	14	9	29	4
XM_030264515.3	54	54	42	0	37	69	68	22	15	50	74	52	41
XM_012570004.4	11	18	9	57	17	28	6	37	62	39	9	6	7
XM_002187782.5	66	105	99	55	96	99	99	83	151	140	125	92	56
XM_030264535.3	828	713	923	698	655	855	886	846	999	609	689	649	683
XM_030264527.3	196	284	385	348	253	315	202	193	341	143	170	461	190
XM_032746576.2	92	0	0	0	0	0	94	0	0	0	0	0	0
XM_030264334.3	0	0	0	0	0	0	0	0	0	0	0	0	0
XM_012570006.4	2932	2458	7483	4634	2766	2678	3069	6102	4650	3352	4084	3184	2985
XM_030264313.3	1576	0	0	0	608	0	121	186	47	58	57	117	54
XM_030264300.3	22	2411	565	272	1228	1470	504	101	102	163	127	1314	121
XM_030264316.3	1	2	0	4	211	2	133	111	34	1	2	5	2
XM_032746510.2	504	1926	391	304	188	402	1428	287	2352	2015	1877	691	2461
XM_030264325.3	5	1	5	5	5	5	25	5	7	72	17	10	16
XR_003963331.3	4	0	3	7	0	8	0	4	0	0	0	0	0
XM_030264348.3	2476	2822	3605	2525	1968	1882	2493	2340	2203	1746	1939	2035	1925
XR_005979242.1	9	21	41	31	11	7	0	9	17	11	7	0	4
XM_041713983.1	0	0	0	0	2	1	0	3	0	0	0	0	1
XM_041713972.1	0	0	0	0	0	0	0	2	0	0	0	0	0
XM_032746615.2	0	0	5	0	0	0	5	0	0	0	0	0	0
XM_032746616.2	0	0	0	0	0	0	0	4	0	0	0	0	0
XM_032746620.2	0	0	0	0	0	0	0	0	0	0	0	0	0
XM_041713987.1	0	0	0	0	0	0	0	0	0	0	0	0	0
XM_032746617.2	0	0	0	0	0	0	0	0	0	1	0	0	0
XM_032746618.2	0	0	0	0	0	0	0	0	0	0	0	0	0
XM_032746623.2	0	0	0	0	0	0	0	0	0	0	0	0	0
XR_004366892.2	0	0	0	0	0	0	0	0	0	0	0	2	0
XR_004366894.2	0	0	0	0	0	0	0	0	0	0	2	0	0
XM_032746627.2	0	0	0	0	0	0	0	0	0	0	0	0	0
XR_005979232.1	0	0	0	0	0	0	0	0	0	1	0	0	0
XR_005979241.1	3	5	7	8	5	5	15	4	20	5	4	0	0
XM_030278234.3	14	22	22	18	17	7	14	12	12	21	10	7	9
XR_005979244.1	0	0	0	0	0	0	0	0	0	0	0	0	0
XM_041713999.1	10	14	15	14	12	0	0	0	0	12	12	0	0
XM_041713996.1	88	88	110	92	85	102	98	107	115	89	87	110	85
XM_030264565.3	0	254	0	0	281	0	0	0	0	0	0	0	0
XM_030264599.3	0	0	6	1	0	0	5	1	0	2	4	1	3
XM_012570002.4	1506	746	1972	1405	541	1273	1854	2088	1972	1612	1364	1261	1136
XR_003958504.3	45	181	48	76	24	245	32	33	40	32	66	37	54
XM_030264575.3	10	0	0	0	0	25	9	18	0	8	5	11	0
XM_030264589.3	10	268	22	55	293	41	58	22	46	24	32	50	20
XM_041713960.1	15	22	29	19	27	17	10	5	3	16	13	15	22
XM_041713954.1	8	230	12	11	238	0	0	0	0	0	0	18	0
XM_030264612.3	5	0	5	0	0	0	0	3	4	0	0	0	0
XM_030264714.3	4	0	0	2	9	0	0	27	15	20	12	7	0
XM_030264708.3	62	47	67	48	52	55	71	75	62	88	67	51	79
XM_030264657.3	0	119	61	70	45	123	0	0	50	106	98	85	64
XM_030264628.3	0	9	7	8	8	8	0	0	1	11	10	8	22
XM_030264690.3	0	0	0	0	0	0	0	0	0	0	0	0	0
XM_030264637.3	0	28	18	27	14	23	0	0	402	11	26	17	75
XM_030264701.3	0	0	0	0	0	0	0	0	0	0	0	0	0
XM_032746583.2	1029	1057	1464	1088	837	1042	1090	840	1402	1000	941	1105	791
XM_002187489.5	1554	1493	1708	1244	1482	1852	2073	1208	1679	1449	1543	2038	1310
XM_030264649.3	321	246	360	181	390	314	440	323	0	430	423	380	171
XM_030264672.3	81	45	110	89	138	71	143	142	9	154	95	79	90
XM_030264644.3	45	9	7	7	8	8	1	1	0	9	10	7	43
XM_030264683.3	30	15	30	18	22	16	25	16	36	26	25	28	15
XM_041713942.1	21	26	39	20	16	24	33	84	6	25	34	123	25
XM_002187578.6	34	18	12	14	26	34	45	28	20	10	13	12	9
XM_030278118.3	46	71	90	55	74	29	63	35	51	104	90	52	51
XM_002187192.5	4765	4397	5269	4021	3836	4410	5156	3990	3703	3692	3859	4459	3539
XR_005979257.1	0	0	0	0	0	0	0	0	0	0	0	0	0
XM_030264782.3	0	0	0	0	0	0	0	0	0	0	0	0	0
XM_030264794.3	0	3	47	1	4	0	11	0	5	0	39	0	3
XM_030264801.3	0	0	0	0	0	0	0	0	0	4	0	0	0
XM_030264807.3	0	0	0	0	393	0	274	0	0	0	0	298	0
XM_030264811.3	0	0	0	16	3	0	0	0	0	0	0	5	0
XM_030264815.3	0	0	0	0	0	0	0	0	0	0	0	0	0
XM_030277152.3	0	35	3	1	0	7	7	2	6	2	3	0	2
XM_030264830.3	2	1	1	2	1	1	1	0	4	0	0	1	0
XM_030264833.3	1	0	0	1	0	0	0	26	3	0	0	0	0
XM_030264771.3	34	0	18	31	0	35	0	0	0	10	4	0	15
XM_030264787.3	0	773	0	0	543	0	338	0	939	3	0	1183	2
XM_030264823.3	1818	1268	2613	1996	755	2305	1711	2070	1355	1617	1499	353	1514
XR_003958582.3	715	742	950	723	673	797	813	686	823	433	390	594	420
NM_001245430.2	279	340	442	251	338	344	412	274	356	293	303	313	214
XM_030276430.3	4	21	39	8	2	0	63	5	59	4	16	3	4
XM_012569998.4	117	151	144	98	93	98	193	81	106	150	146	130	85
XM_030264898.3	62	59	69	68	79	118	65	120	60	79	70	106	74
XM_030264927.3	976	2324	2037	2403	2170	2159	3246	2669	2559	1953	1842	2368	1761
XM_030264918.3	435	0	1	1	0	398	0	0	249	22	13	6	350
XM_041714060.1	1	21	5	1	0	211	2	7	6	0	2	10	3
XM_030264942.3	955	6	1447	5	4	2	2	7	253	0	1	11	2
XM_002190647.5	1175	1165	1470	1029	1149	1040	1185	1020	859	1016	1355	1403	1123
XM_030265159.3	0	92	0	0	0	0	0	116	0	0	0	141	1
XM_030265149.3	425	163	196	630	431	166	120	228	180	96	138	229	187
XM_030265155.3	186	179	244	188	250	176	145	211	240	117	151	249	0
XM_041714066.1	261	460	1102	127	354	837	1324	844	1177	536	448	239	536
XM_030265249.3	0	0	0	0	0	0	0	0	0	0	0	0	0
XM_030265187.3	0	0	0	0	0	0	0	0	0	0	0	0	0
XM_030265195.3	0	0	0	0	0	0	0	5	6	0	0	0	0
XM_041714105.1	0	0	0	1	0	1	161	0	0	1	320	0	273
XM_030265238.3	0	0	0	0	143	0	0	0	338	0	0	168	0
XM_041714102.1	0	0	0	0	0	0	0	0	0	0	0	0	0
XM_041714144.1	5	5	109	24	42	20	0	5	5	0	0	0	0
XM_030265200.3	166	2	0	50	0	84	0	0	0	151	10	0	0
XM_030265227.3	402	330	680	569	303	473	469	351	479	283	0	227	0
XM_030265271.3	6	160	0	0	0	0	0	292	0	0	0	0	0
XM_032746724.2	24	33	21	13	27	13	18	7	22	7	0	12	11
XM_041714090.1	0	0	0	0	0	0	0	0	0	0	0	0	0
XM_032746682.2	0	0	0	0	35	0	0	0	0	0	0	0	0
XM_030265090.3	0	0	0	0	23	0	0	0	0	0	0	0	0
XM_032746690.2	0	0	0	0	30	0	0	0	0	0	0	0	0
XR_005979292.1	34	58	23	19	44	34	28	27	35	27	25	19	25
XM_041714067.1	1488	2366	2278	1635	1320	2278	1755	1310	1935	1269	1286	1002	1153
XM_032746670.2	727	1023	758	771	509	963	557	824	996	946	634	571	660
XM_041714069.1	99	184	84	127	81	99	135	226	208	98	73	102	126
XM_032746678.2	4	5	3	2	2	3	0	1	0	0	0	1	2
XM_030265063.3	115	69	101	39	56	33	51	34	51	46	34	58	34
XM_030265079.3	744	735	977	603	635	728	719	625	699	528	486	536	32
XM_030265084.3	222	172	357	170	1859	264	157	177	224	158	140	247	228
XM_030265124.2	34	32	36	15	38	30	33	28	46	28	29	18	17
XM_030265070.2	18	34	21	12	14	11	16	14	14	8	11	18	11
XM_030265133.1	9	11	1	5	4	3	4	3	6	3	4	4	4
XM_041714074.1	8	10	14	12	40	9	10	13	8	9	8	10	14
XM_030265097.3	4706	4440	5646	4020	1725	4054	4301	3821	4343	2411	2272	2856	2326
XM_030265103.3	35	15	40	27	33	50	46	29	32	14	11	8	20
XM_004177105.5	1222	1127	1503	1045	1034	1431	1489	1270	1730	1207	1068	1101	832
XM_002190061.6	0	0	0	0	0	0	4	0	0	0	0	16	3
XM_030265287.3	0	0	0	0	0	0	0	0	0	0	0	0	0
XM_030265283.3	14	5	7	6	4	6	20	27	9	16	11	4	7
XR_003958651.3	0	0	3	0	0	3	4	0	3	2	2	0	0
XM_002193636.5	928	651	1055	993	715	1361	1529	1184	1027	339	379	604	325
XR_003958643.2	3	0	1	0	1	2	2	3	2	1	1	0	0
XM_002193856.5	3762	3255	4020	2986	2942	2837	3290	1702	2569	1579	1692	2677	2171
XR_003958644.2	34	21	16	25	25	25	15	29	10	21	20	8	0
XM_002189733.5	1217	1501	1211	1129	1081	1668	1465	1031	1324	1404	1383	1239	1151
XM_030265440.3	0	0	0	6	0	1	137	1	0	0	0	0	0
XM_030265432.3	2	0	321	345	3	1	1	3	5	132	115	0	3
XM_030265428.3	463	368	251	113	329	819	623	861	572	254	294	581	327
XM_030265437.3	8	0	0	6	0	0	147	0	18	0	0	0	0
XR_003958670.3	0	0	0	0	0	0	0	0	0	0	0	0	0
XR_003958672.3	0	0	0	0	0	0	0	0	0	0	0	0	0
XM_030265412.3	2842	4366	3342	3249	2093	5293	4281	3905	6234	4444	4242	4141	3807
XR_003958669.3	4	2	5	3	4	5	10	12	3	2	5	174	5
XM_002189838.6	176	189	229	120	161	249	277	177	218	182	154	0	141
XM_030265387.3	9	7	8	62	4	11	13	7	7	7	7	9	7
XM_002189816.6	3617	2974	3359	2956	2665	3107	3098	2363	2476	2094	2051	2686	2092
XM_012569985.4	77	64	78	64	66	60	56	51	86	52	55	49	34
XR_005979340.1	0	0	0	0	4	0	3	0	3	4	6	0	0
XM_041714253.1	0	0	0	4	0	0	0	0	0	0	0	8	0
XM_030265533.3	0	1	0	0	0	0	0	0	0	0	0	0	0
XM_030265522.3	0	0	0	4	0	0	4	0	0	0	0	8	5
XM_030265537.3	0	0	0	0	0	0	0	0	0	0	0	0	0
XR_005979341.1	0	0	0	3	4	0	0	0	0	0	0	0	0
XM_002189596.4	30	36	50	22	60	65	97	55	26	16	35	69	42
XM_041714236.1	0	0	1	0	0	0	4	11	16	13	0	5	4
XM_030265486.3	0	0	0	0	0	112	158	0	0	0	0	96	0
XM_030265502.3	731	690	828	610	537	839	915	591	849	694	732	849	580
XM_030265460.3	329	164	236	140	163	194	170	185	442	154	183	132	306
XM_030265468.3	125	358	484	357	300	197	199	312	173	364	311	227	213
XM_030265480.3	9	0	2	2	0	14	12	9	5	0	0	3	0
XM_041714245.1	205	127	0	0	106	179	230	90	186	91	114	201	0
XM_002193002.6	1589	1497	2268	2006	1204	2921	3146	2897	2189	799	624	741	594
XM_030265454.3	780	897	1566	869	674	1766	2495	1085	1349	812	886	716	443
XM_002189502.5	1374	1428	1430	1211	1112	765	996	858	1407	960	977	933	1038
XM_012569992.4	127	114	118	130	83	269	84	213	100	97	115	472	142
XM_030265577.3	32	36	42	23	35	17	27	24	37	15	14	28	22
NM_001198577.1	1103	1232	1314	1143	1012	1041	1167	987	1392	1306	1383	1472	1168
NR_037143.1	146	104	96	20	25	257	213	74	101	123	100	158	135
XM_041715880.1	105	80	100	72	68	58	47	68	52	84	67	71	48
XM_012569962.4	475	480	520	395	505	497	526	478	589	463	461	676	477
XM_030265626.3	0	0	0	0	0	0	0	0	0	0	0	0	0
XM_030265610.3	21	5	9	4	11	10	6	28	3	0	0	35	207
XM_030265616.3	197	61	35	47	53	48	58	90	26	35	50	100	0
XM_030265638.3	1694	1123	1717	1283	794	1095	969	1505	1830	1724	1377	1081	1186
XM_030265645.3	3	3	3	220	3	191	414	219	215	286	181	176	3
XM_030265658.3	725	446	424	356	356	291	325	457	311	402	366	508	528
XM_030265709.3	70	71	27	37	19	45	31	9	36	32	42	43	36
XM_030265764.3	0	0	0	0	0	0	0	0	0	0	0	2	0
XM_041714319.1	15	22	34	30	14	27	24	20	21	48	40	47	32
XM_041714276.1	211	189	594	507	740	28	29	1784	149	226	214	267	157
XM_012569989.4	2497	1398	470	1795	1900	882	402	953	2009	1240	1511	2254	1264
XM_002192166.6	1173	1764	3179	725	1177	1243	2719	758	145	809	236	175	366
XM_030265674.3	139	403	0	0	0	0	926	0	1154	587	713	586	683
XM_030265688.3	7	2	6	3	3	1438	198	12	13	7	11	19	30
XM_030265663.3	45	19	33	33	17	20	49	69	27	23	23	14	42
XM_030265828.3	0	0	194	0	0	0	93	0	151	0	0	0	0
XM_041714339.1	0	0	0	41	0	0	0	40	0	0	0	0	7
XM_030265842.3	0	0	0	0	0	0	0	44	0	0	0	0	39
XM_030265849.3	2	8	3	1	6	0	2	2	2	0	2	1	3
XM_012569969.4	287	261	271	450	209	236	327	217	347	192	179	385	4
XM_041714347.1	44	84	44	11	64	37	0	35	0	60	76	0	55
XM_030265739.3	0	0	0	0	74	0	83	0	85	3	3	0	0
XR_003958758.3	0	100	0	59	124	0	0	0	0	5	5	0	59
XM_030265733.3	927	553	532	537	516	923	655	489	450	102	93	116	748
XM_030265725.3	453	562	414	408	433	734	523	408	431	0	0	0	338
XM_030265747.3	342	7	533	315	10	10	328	251	513	1203	1264	1418	270
XM_041714318.1	55	246	67	68	196	92	101	19	83	339	83	16	56
XM_030265794.3	9	272	15	19	7	0	0	4	0	3	0	96	0
XM_030265777.3	293	179	0	0	0	371	290	195	0	0	0	120	159
XM_030265785.3	8	0	244	0	0	0	0	218	219	357	354	0	0
XM_030265804.3	6	0	376	511	357	0	3	0	358	0	0	0	7
XR_003958771.3	9	0	33	8	6	0	154	5	36	1	3	94	81
XM_002191773.5	960	875	1151	886	828	998	1092	868	1030	825	879	1084	858
XM_030265873.3	11	12	27	10	9	16	10	0	115	135	4	7	0
XM_030265878.3	128	245	38	164	79	0	0	0	114	136	99	0	0
XM_002189140.6	125	147	2	212	63	7	26	207	130	183	171	16	26
XM_032746867.2	1	1	0	1	1	0	0	1	1	1	1	0	0
XM_041714349.1	733	656	626	576	328	275	182	181	374	331	314	214	244
XM_032746871.2	95	0	0	0	65	0	0	0	0	0	0	28	35
XR_005982017.1	0	0	4	0	3	0	6	5	10	3	0	4	0
XM_002191159.5	14	53	227	75	97	85	176	104	45	100	81	56	36
XM_012569960.4	0	0	0	0	0	115	0	0	15	0	0	0	3
XR_005979408.1	0	16	0	0	0	3	0	2	21	0	0	0	3
XR_005979409.1	0	0	0	0	0	0	0	0	0	0	0	0	0
XM_030265898.3	32	141	50	53	54	2	49	42	242	24	40	79	61
XR_005979410.1	3	0	0	0	0	4	0	2	0	3	3	2	3
XM_004177102.5	0	0	0	333	0	0	0	0	2	203	244	266	0
XM_030285924.3	0	0	0	0	0	0	0	0	0	0	0	0	0
XM_030285934.3	0	0	0	0	0	192	0	0	0	0	0	0	0
XM_041719600.1	0	0	0	0	0	0	0	0	0	0	0	0	0
XM_030285948.3	0	3	0	0	3	0	0	2	6	2	2	0	0
XR_004369265.2	0	0	0	0	0	0	0	0	0	0	0	0	0
XR_005982019.1	0	0	0	0	0	0	0	0	0	0	0	0	0
XR_003962995.3	0	0	0	0	0	0	0	0	0	0	0	0	0
XM_004177104.5	214	394	495	0	422	312	525	634	924	0	0	0	208
XR_005979415.1	0	0	0	0	0	0	0	0	0	0	0	0	0
XR_005979416.1	140	111	184	131	94	22	30	78	140	26	55	126	87
XM_002188761.4	64	21	79	45	70	86	155	46	9	19	36	43	35
XM_041714362.1	0	0	0	0	0	0	0	0	0	0	0	0	0
XM_030265961.3	0	0	0	0	0	0	0	0	0	0	0	0	0
XM_030265971.3	28	24	61	60	19	81	50	49	98	27	28	34	32
XM_002188738.6	1143	1451	1664	1186	928	1571	1670	1362	1458	728	676	773	574
XM_002189815.6	230	248	378	261	267	319	411	407	519	324	357	395	269
XM_030265952.3	181	0	342	188	0	196	247	0	162	0	190	0	0
XM_030265948.3	2	205	1	2	228	3	3	301	153	183	4	166	104
XM_032751118.2	0	0	0	0	0	0	0	0	0	0	0	0	1
XM_032751117.2	0	2	2	1161	2	3	4	2	2	701	602	659	503
XM_041719566.1	0	0	0	0	103	0	0	142	1	0	0	0	0
XM_032751076.2	0	0	0	0	0	0	0	0	0	0	0	0	0
XM_032751087.2	0	0	0	0	0	0	0	0	0	0	0	0	0
XM_032751089.2	0	0	174	0	0	0	0	0	0	0	0	0	0
XM_032751095.2	0	0	27	0	0	0	0	0	0	0	0	0	0
XM_032751109.2	0	0	0	0	0	0	0	0	0	0	0	0	0
XM_032751114.2	0	0	0	0	0	0	0	0	0	0	0	0	0
XM_032751115.2	0	0	0	0	0	0	0	0	0	0	0	0	0
XM_041719505.1	0	0	0	0	0	1041	0	0	0	0	0	0	0
XM_032751110.2	0	0	1	0	1	1467	0	0	0	0	0	2	0
XM_041719571.1	0	0	0	0	0	0	0	0	0	0	0	1	0
XR_005982015.1	0	2	0	3	2	0	0	0	0	0	1	0	0
XR_003962983.3	0	0	0	0	0	0	0	0	0	0	0	0	0
XM_032751074.2	4	0	2	1	14	1	5	0	2	0	0	5	2
XM_032751100.2	2	0	0	0	0	0	0	0	0	0	0	0	0
XM_041719528.1	1387	956	1471	7	865	0	1932	1288	1198	4	4	8	10
XM_041719495.1	2	0	0	0	0	0	0	0	0	0	0	0	0
XM_032751097.2	1	0	1	3	0	0	0	25	0	0	0	0	0
unassigned_transcript_22	6	6	8	5	5	8	10	8	3	1	1	1	1
unassigned_transcript_21	1	1	1	1	1	1	1	1	1	1	1	1	1
NR_105673.1	1	1	1	1	1	1	1	1	1	1	1	1	1
XM_002188476.6	6	9	15	5	5	6	19	29	14	4	9	6	3
XM_030266042.3	0	1	0	1	0	0	0	1	0	0	0	2	2
XM_030266003.3	0	0	0	0	0	0	113	113	0	275	278	0	117
XM_030266007.3	0	0	0	0	0	0	0	0	0	0	0	0	0
XM_002189681.6	491	588	703	575	434	608	689	570	682	586	576	589	581
XM_002188495.5	423	490	695	507	438	478	497	388	712	111	123	477	235
XM_030266022.3	6370	6899	6560	5716	4664	8006	7323	5171	6951	4361	3988	4949	3861
XR_005979440.1	0	0	6	5	0	3	4	0	4	4	0	6	0
XR_003958844.3	0	0	0	0	0	0	0	0	0	0	0	0	0
XR_003958846.3	3	0	4	0	0	4	0	0	0	0	0	0	2
XM_030266064.3	3866	4790	5890	3920	3580	4375	4365	3657	5436	2870	2746	3157	2491
XM_030266124.3	0	106	67	0	0	0	91	0	134	106	0	0	0
XR_003958833.3	78	51	395	81	0	302	90	435	145	0	0	374	125
XM_030266099.3	124	202	760	95	469	771	247	128	471	122	83	535	26
XM_041714396.1	23	0	15	52	257	7	5	2	3	70	76	8	81
XM_030266117.3	114	0	77	98	60	93	2	98	6	0	94	115	78
XM_030266213.3	0	0	9	15	0	124	0	40	127	0	35	36	0
XM_012569965.4	81	68	20	50	12	74	110	17	232	99	82	50	62
XR_005979462.1	16	18	13	8	17	14	0	15	12	17	12	2	2
XM_002188430.5	777	615	804	591	547	804	896	531	1137	1043	915	1330	906
XM_030266236.3	123	275	174	214	173	116	142	63	0	30	38	126	94
XM_030266234.3	348	342	393	242	215	374	355	303	482	329	352	382	232
XR_005979460.1	115	153	95	90	162	200	238	127	145	77	59	34	16
XM_030266203.3	0	0	0	0	0	0	0	0	0	0	0	49	0
XM_041714406.1	0	0	0	0	0	0	0	0	0	0	0	0	0
XR_003958872.3	0	2	0	3	0	0	0	0	0	0	0	0	0
XM_030266142.3	14472	13291	14633	11067	10362	21334	20441	15003	18435	11924	13402	17436	13165
XM_030266174.3	11	10	23	17	12	19	29	15	19	11	12	9	5
XM_002188205.4	2	0	0	0	0	0	0	0	0	0	0	0	0
XM_012569957.4	171	204	267	274	106	410	587	202	255	226	217	246	177
XM_030266198.3	82	0	115	0	92	190	107	153	76	0	0	65	91
XM_012569980.4	143	137	2	7	3	156	142	6	4	157	2	3	5
XM_002187975.6	2638	4273	5199	3622	2864	3219	3127	3514	4563	3583	3670	3169	3171
XR_003958919.3	0	0	0	0	0	0	0	0	0	0	0	0	0
NM_001245123.1	955	917	1077	833	789	1051	1174	729	1260	1110	1253	1400	954
XR_005979478.1	5	3	0	0	3	5	3	6	4	3	4	5	2
XM_002187394.6	562	448	573	412	498	594	665	396	541	379	410	528	410
XR_004367070.2	7	9	11	7	8	8	8	6	8	0	6	10	8
XM_002187360.6	1072	1081	1117	1001	928	1277	1339	828	899	1082	1077	1120	887
XM_030266346.3	1	0	348	4	121	0	3	2	481	0	0	2	2
XM_030266275.3	432	885	587	421	748	641	1053	485	443	327	392	632	251
XM_030266282.3	303	182	817	202	369	181	198	338	378	351	486	292	370
XM_030266294.3	1470	1935	2909	1747	1830	1778	1798	1193	1960	1054	1085	1278	939
XM_030266301.3	15063	17706	20162	15346	15034	22094	22296	14642	16769	9836	9017	9215	7808
XM_041716659.1	0	0	0	0	0	0	3	0	0	2	0	0	0
XR_003958984.3	0	0	0	0	0	0	0	0	0	0	0	0	0
XM_002187547.5	151	139	122	124	99	287	295	211	323	250	273	231	186
XR_004367092.2	8	10	9	12	36	9	19	54	39	26	17	10	9
XM_030266367.3	0	0	96	103	28	235	255	96	97	108	139	109	112
XM_012569956.4	0	0	0	0	0	0	3	0	0	0	0	0	0
XM_030266358.3	0	8	0	0	0	0	0	0	0	0	0	0	0
XM_030266391.3	0	0	0	0	0	0	0	0	0	0	0	0	0
XM_030266373.3	0	0	0	0	0	0	0	0	0	0	0	0	0
XM_030266378.3	0	0	0	0	0	0	0	0	0	0	0	0	0
XM_030266395.3	0	0	0	0	0	0	0	0	0	0	0	0	0
XM_030266388.3	0	0	0	0	0	0	0	0	0	0	0	0	0
XM_041714456.1	0	0	1	0	0	0	0	21	0	0	0	6	0
XR_003958934.3	0	0	21	0	0	0	0	0	10	4	4	2	0
XM_030266448.3	0	0	0	0	1	0	4	0	1	3	3	2	0
XM_030266432.3	0	1	0	19	0	0	0	181	268	0	128	21	48
XM_030266426.3	0	165	0	0	0	0	0	0	0	0	0	144	192
XM_041714474.1	0	158	537	337	424	0	194	0	588	323	507	279	0
XM_012569955.4	101	132	308	168	268	286	382	287	347	106	120	197	147
XM_041714470.1	643	481	666	6	4	656	873	9	9	5	3	4	4
XM_030266408.3	621	505	901	1072	1099	833	842	1363	1762	1084	1076	1210	887
XM_030266383.3	73	63	0	0	0	0	0	0	0	0	0	0	0
XM_030266415.3	250	268	505	39	0	143	415	188	328	629	163	0	122
XM_032746960.2	259	6	15	271	190	498	22	374	82	20	39	198	185
XM_002187692.5	317	254	400	357	239	582	577	449	670	410	381	508	365
XM_012569943.4	597	542	1270	751	540	1236	1212	644	1089	721	616	841	555
XM_041714529.1	394	295	20	232	264	194	252	195	217	11	11	198	214
XR_003959047.3	0	0	0	0	0	0	0	0	0	0	0	0	0
XR_004367143.2	0	4	2	0	0	0	0	0	0	0	0	0	0
XM_030266626.3	4	3	28	7	8	33	33	7	4	0	0	0	0
XM_032747008.2	1	2	1	0	0	0	0	0	0	0	0	0	0
XM_030266661.3	1189	1179	1858	1283	1080	1433	1583	1133	1315	1032	1176	1674	1168
XM_012569896.4	625	538	849	666	448	788	840	646	908	549	480	436	369
XM_030266713.3	316	233	390	237	222	281	284	265	405	210	199	243	190
XM_030266759.3	0	0	0	0	0	0	16	0	0	0	0	0	0
XM_030266742.3	0	0	0	0	0	0	0	0	0	0	0	0	0
XM_002197578.6	38	0	65	0	0	0	58	0	0	0	0	0	0
XM_030266751.3	9	81	0	56	83	35	2	120	15	38	31	36	33
XM_041714480.1	0	0	0	0	0	0	0	0	0	0	0	0	0
XM_041714478.1	0	0	0	0	0	0	0	0	0	0	0	0	0
XR_005979511.1	0	0	0	0	0	0	0	0	0	0	0	0	0
XR_005979514.1	0	0	0	0	0	3	5	0	4	7	2	12	12
XM_002186595.6	0	289	0	290	0	0	200	0	457	167	338	0	0
XM_030266619.3	0	0	0	0	0	0	77	0	0	0	0	0	0
XR_005979502.1	9	242	25	10	8	0	13	13	16	20	17	19	10
XM_012569953.4	451	64	556	434	359	418	493	329	524	390	425	567	410
XR_005979503.1	5	131	4	8	2	77	11	11	3	4	3	3	67
XR_005979504.1	4	32	4	12	6	8	16	7	4	3	0	1	0
XM_030266515.3	569	474	947	698	372	590	722	904	1182	566	508	523	461
XM_030266529.3	1	2	1	1	1	1	1	1	1	1	1	1	2
XM_030266535.3	5365	4981	4365	4610	3340	3090	3850	2920	2174	2978	3652	5308	5563
XM_002186640.6	1374	779	2002	1695	1056	1504	1489	1203	1067	1251	1251	608	1560
XM_030266572.3	357	524	431	499	339	697	805	1	680	517	667	1532	590
XM_030266551.3	12	295	327	9	26	4	64	336	189	253	274	1011	4
XM_030266588.3	4	0	1	0	3	2	0	0	0	0	0	2	0
XM_030266593.3	1	0	0	0	0	1	0	0	3	0	0	0	0
XM_012569978.4	3235	3387	4119	2691	2931	4403	3755	2886	4047	2146	1893	3364	2428
XM_030266611.3	55	60	147	63	51	54	0	28	52	61	54	26	17
XM_030266598.3	360	309	427	329	288	371	392	363	536	364	333	367	359
NM_001048264.1	0	0	0	0	0	0	0	0	0	0	0	0	0
XM_030276000.3	0	0	0	0	0	0	0	95	204	0	0	0	0
XM_030276137.3	0	0	0	0	0	0	0	0	0	0	0	0	0
XM_002197641.4	7	0	0	0	4	6	8	0	17	0	0	0	0
XM_030276063.3	26	103	44	25	18	108	88	0	2	16	23	112	74
XM_012569883.4	3558	3581	5348	3286	3384	2587	3122	3144	2906	2063	2157	2631	2155
XM_030266795.3	39	17	17	31	16	48	44	45	104	33	30	20	28
XM_030266850.3	0	0	0	0	0	128	0	113	61	154	111	139	0
XM_030266856.3	143	154	185	154	96	58	123	70	388	79	108	62	166
XM_002193464.5	1986	1951	1751	1536	1173	1679	1356	849	1991	1749	1377	1369	1425
XM_030266770.3	0	0	0	0	0	0	0	17	0	0	0	0	0
XR_003959082.3	0	0	0	0	0	0	0	0	0	0	0	0	0
XM_041714555.1	7	7	86	35	33	6	14	0	15	5	23	20	5
XM_002197483.6	4395	3168	2974	2445	2819	4967	4797	3024	3078	5816	5624	6069	4443
NM_001245857.1	3475	3710	3447	2519	3277	3520	3952	2228	2928	2729	3184	4113	2813
NM_001245808.2	568	406	697	453	502	536	656	497	631	483	569	722	504
XM_002197499.6	3181	2596	3156	2419	2545	3396	4005	2622	2549	2892	3511	3810	2823
XM_030266812.3	5	496	438	7	3	535	476	605	367	503	364	17	420
XM_030266803.3	1407	1023	1724	1533	1133	1424	1529	1124	2089	760	811	1491	801
XM_030266974.3	1072	1392	2282	1526	1207	1285	1378	1512	1873	1726	2167	2171	1643
XM_002197309.4	0	0	0	0	0	0	0	0	0	0	0	0	0
XM_030266899.3	0	0	0	0	0	0	0	0	0	0	0	0	0
XM_030266943.3	0	0	0	0	0	0	0	0	0	0	0	0	0
XM_030266908.3	0	0	0	0	4	0	0	0	0	0	0	0	0
XM_030266946.3	0	0	0	0	0	0	0	0	0	0	0	0	0
XM_030266926.3	0	2	2	3	5	0	4	7	12	0	4	0	5
XM_030266862.3	904	827	1801	1082	953	1332	1630	729	1215	1061	1095	914	1307
XM_030266866.3	216	468	473	261	365	488	422	301	566	337	296	287	0
XM_030266873.3	15	14	35	27	12	384	268	364	696	11	11	336	12
XR_003963407.3	2	3	3	0	2	0	2	2	1	2	2	3	1
NM_001245844.1	868	670	1065	656	677	863	1065	628	1080	1078	1192	1090	768
XM_030266469.3	44606	47026	56144	37247	55303	64088	68085	35307	37084	40556	52056	64189	37741
NM_001198610.1	877	621	992	544	588	940	7366	4271	631	1089	860	1319	916
XM_041716918.1	1	2	1	2	0	2	3	0	3	2	2	4	4
XM_030266935.3	4	5	2	0	0	3	2	4	6	2	2	0	0
XM_030266959.3	64	45	47	67	0	0	39	0	35	0	0	0	0
XM_030266918.3	54	88	130	94	182	172	69	0	45	110	125	113	0
XM_030266952.3	49	76	193	56	0	0	73	158	215	120	129	73	140
XM_030267077.3	0	0	0	0	0	2836	0	0	0	0	0	0	0
XM_032747071.2	0	0	0	0	0	3986	0	0	0	0	0	0	0
XM_041714606.1	0	0	0	0	0	0	0	0	0	0	0	0	0
XM_030267103.3	0	2	2	0	0	0	2	2	2	1	1	0	1
XM_030267104.3	1617	2845	3400	1890	2032	483	2963	3673	3330	2900	2570	2315	1936
XM_030267112.3	1469	2564	3259	1868	1803	471	2620	2950	3138	2551	2798	2221	2122
XM_030267060.3	689	520	684	576	549	175	533	424	586	455	414	750	727
XM_030267067.3	671	519	695	582	543	185	534	441	600	457	415	753	720
XM_030267054.3	412	490	932	406	137	136	440	400	895	498	539	384	371
XM_030267023.3	393	453	573	410	210	167	356	353	513	327	264	501	391
XM_030267036.3	370	493	828	396	139	138	375	366	930	481	490	373	362
XM_030267033.3	356	313	406	344	185	124	356	286	359	252	211	465	334
XM_030266981.3	347	338	426	355	146	123	328	305	364	270	206	480	342
XM_030267046.3	343	491	791	378	139	131	346	361	950	468	505	368	368
XM_030267012.3	340	355	435	358	142	123	295	320	396	278	210	470	355
XR_003963402.1	5	4	8	5	2	6	12	9	2	8	10	6	2
XR_005979621.1	47	101	96	80	76	41	52	45	95	131	111	103	140
XM_032747131.2	0	0	0	0	0	0	0	0	0	0	0	0	0
XM_030267234.3	0	0	4	2	0	11	10	6	0	9	15	122	69
XM_030267243.3	2	6	4	10	5	20	35	13	30	14	13	75	46
NM_001245253.1	3258	3242	5251	3813	2847	5455	6358	4791	7246	4698	4274	4277	3746
XM_030267267.3	0	289	2	0	0	0	0	0	136	0	0	1	1
XM_030267262.3	765	893	1323	1110	854	961	765	696	1384	907	857	739	615
XM_041714685.1	3	0	15	9	0	0	0	4	0	2	3	4	5
XM_002192922.5	514	533	992	681	478	666	758	544	859	689	646	503	422
XM_030267287.3	267	308	576	335	384	358	373	341	544	355	383	367	314
XM_041717126.1	0	0	0	0	0	2	0	0	0	0	0	0	0
XM_030267157.3	0	0	5	0	0	2	0	0	0	0	0	0	2
XM_030267174.3	0	0	0	0	0	0	1	0	0	0	0	0	0
XM_030267206.3	0	0	0	0	0	0	0	0	0	0	0	0	0
XM_030267183.3	0	0	0	0	0	0	0	0	0	0	0	0	0
XM_030267199.3	0	126	143	0	0	0	0	0	0	0	0	0	0
XM_030267203.3	0	122	139	0	0	0	0	0	15	0	0	0	0
XM_030267209.3	0	0	0	0	0	0	2	0	0	0	0	0	0
XR_003959164.3	0	0	0	0	0	0	0	0	0	0	0	0	0
XM_030267216.3	0	126	10	0	5	297	0	0	225	6	8	0	0
XM_030267226.3	0	0	0	0	0	0	0	0	0	0	0	0	0
XM_030267218.3	0	0	0	0	0	0	0	0	0	0	0	0	0
XM_030267130.3	3111	2378	2704	2248	1955	3060	3330	2490	2868	1113	1345	2623	2200
XM_030267141.3	554	208	912	660	434	857	634	219	397	1339	1038	625	215
XM_002196916.5	746	685	978	722	716	948	939	534	968	603	601	829	548
XM_030267210.3	6	84	7	8	4	3	8	79	6	99	91	8	5
XM_030267204.3	192	198	177	43	180	31	286	34	183	51	30	70	52
XM_030267194.3	174	140	149	0	176	0	337	0	27	14	14	11	15
XM_030267190.3	174	149	145	0	166	0	278	0	0	0	0	0	0
XM_030267207.3	350	153	605	893	231	775	356	1003	283	283	259	204	236
XM_030267197.3	175	0	139	0	165	0	0	0	1	0	0	0	1
XM_030267195.3	173	0	142	2	160	0	0	2	1	5	5	0	3
XM_030267205.3	1	0	0	0	0	1	0	0	1	0	0	1	0
XM_030267208.3	455	1068	738	911	264	560	372	630	1193	1249	1358	1342	1339
XM_030267223.3	58	223	130	70	64	0	43	155	423	56	46	134	157
XM_030265055.3	33	80	115	52	70	117	92	58	29	28	45	41	38
XM_041713984.1	29	108	39	90	79	12	12	17	32	20	13	13	6
NM_001245114.1	3374	3240	3761	2901	2536	2706	2861	2738	3380	3450	3383	3134	2859
XM_004175980.4	8	26	15	61	24	23	27	26	17	9	15	17	13
XM_030265427.3	5641	6414	8075	6048	5191	4856	6405	5589	4768	6098	6459	8260	6419
NM_001245296.1	166	93	144	118	95	173	95	103	121	85	120	157	111
XM_030267390.3	541	911	792	575	709	624	636	693	1090	856	708	803	901
XM_012569938.4	829	651	1536	1129	610	514	564	615	961	500	590	957	873
XM_030267416.3	177	154	304	153	324	1507	1029	897	1070	770	681	502	502
XM_041714713.1	738	982	1141	771	174	326	456	339	641	319	434	604	441
XM_041714708.1	51	0	0	49	315	0	108	132	103	0	0	114	0
XM_030267438.3	831	764	1028	888	768	309	394	302	545	691	585	505	586
XR_003963424.1	0	0	3	0	1	2	2	0	2	1	3	1	1
NM_001245257.1	0	0	0	0	0	0	0	0	0	0	0	0	0
XR_005979648.1	0	0	0	3	0	0	0	3	0	5	0	0	0
XM_030267254.3	1592	2138	2565	1314	1627	1430	1941	1502	1852	2235	1117	1760	1070
XM_030267252.3	1590	1076	1853	1409	1516	1403	1696	957	893	311	1656	1186	1225
NM_001245230.1	4804	5889	7438	4705	5700	5220	6369	4636	4425	5080	6217	5621	4657
XM_030267268.3	42	20	78	61	12	69	87	67	70	97	97	64	46
XM_002196480.5	15	35	40	18	33	9	22	18	8	26	19	17	13
XM_012569939.4	762	1600	2062	1055	1133	1040	1291	1254	1907	1544	1374	914	940
XM_041714690.1	157	1	0	0	0	0	0	0	0	6	2	0	0
XM_041713529.1	1657	1447	1748	1267	1407	1805	2246	949	1897	1862	2209	1979	1486
XM_002196334.6	306	115	471	147	260	400	528	331	175	17	231	329	277
XM_030267323.3	143	333	129	301	144	404	489	412	466	563	323	456	249
XM_002192796.5	3547	2964	3979	2856	3265	2893	3705	2913	3501	2738	2911	3328	2527
XM_002196182.4	768	736	1094	734	824	625	796	1011	870	1070	1203	1235	922
XM_030267338.3	6664	5632	8366	5556	5548	5073	6493	4864	4759	4610	5677	6853	4829
XM_030267366.3	834	1161	1122	959	992	901	977	1197	1782	1158	1113	2316	1579
XM_030267375.3	1408	1313	1180	983	926	1419	1527	1403	1203	1093	1039	3082	1986
XM_002196082.5	521	568	342	261	384	261	264	323	405	729	608	562	381
XM_030267524.3	0	0	0	0	0	0	0	0	0	0	0	0	0
XR_005979656.1	0	0	2	0	0	0	0	0	0	0	0	0	0
XM_030267516.3	14	15	32	38	24	11	15	17	19	12	15	10	7
XM_030267503.3	0	0	0	2	3	6	4	3	0	3	0	484	187
XM_030267483.3	2	0	3	0	4	7	0	0	0	4	3	446	201
XM_030267495.3	15	11	8	9	12	29	21	74	11	127	105	90	96
XM_002192283.4	1	8	2	1	2	6	10	10	10	3	5	12	2
XM_030267537.3	9167	10727	11166	8398	8120	9830	9993	10045	11880	9936	8774	9795	8868
XM_002192031.6	867	645	1404	938	767	1030	1191	812	1060	613	568	712	505
XR_003959240.3	5	57	3	1	4	3	3	2	4	1	1	1	0
XM_030267594.3	0	169	305	4	4	5	6	253	150	4	2	351	3
XM_041714735.1	0	0	317	0	0	0	0	0	0	0	0	98	0
XM_041714736.1	0	0	0	0	0	0	0	0	0	0	0	0	0
XM_032747197.2	0	0	0	0	0	0	0	0	0	0	0	0	136
XM_041714734.1	0	0	0	0	0	0	0	0	0	0	0	0	0
XM_030267605.3	0	0	0	3	0	0	0	10	0	2	3	173	5
XR_003959225.3	53	73	90	0	10	0	75	0	0	0	0	0	106
XM_012569929.4	17	20	0	0	174	0	0	0	15	0	0	93	0
XM_030267616.3	437	488	1310	637	644	544	565	798	808	264	270	0	0
XM_012569940.4	1137	1282	2140	1622	1133	2749	2786	2014	2480	1325	1813	1338	1173
XM_030267555.3	241	175	6	8	346	201	194	2	413	0	6	4	2
XM_041714733.1	3	11	13	194	15	0	267	8	150	0	0	3	2
XM_030267579.3	1	227	1	3	0	208	279	413	150	776	467	251	139
XM_041717234.1	0	0	0	0	0	0	3	0	0	4	0	3	3
XM_041714785.1	0	0	1	0	0	0	3	0	31	0	0	0	0
XM_030267793.3	0	0	0	0	0	0	0	0	0	0	0	0	0
XM_030267778.3	0	0	0	0	0	0	0	0	0	0	0	0	0
XM_030267781.3	0	38	165	57	55	54	0	28	102	0	0	33	52
XM_030267799.3	0	0	0	0	0	0	0	0	0	0	0	0	0
XM_030267788.3	0	9	0	10	4	6	11	0	22	11	8	14	0
XM_041714788.1	164	59	61	76	76	52	98	107	79	76	70	122	50
XM_002191886.4	614	781	787	746	502	649	714	362	378	335	336	788	697
XM_012569937.4	0	0	0	0	0	0	0	0	0	0	0	0	0
XM_002195401.6	0	0	0	0	0	0	0	0	0	0	0	0	0
XM_030267700.3	0	0	0	0	135	0	0	114	43	74	89	137	0
XM_032747209.2	0	0	0	0	2	0	0	2	1	0	1	3	4
XM_032747210.2	0	0	0	0	0	0	0	0	127	0	0	0	0
XM_012569932.4	0	0	0	6	0	0	0	0	0	0	0	0	5
XM_012569933.4	0	0	0	0	6	0	0	0	5	0	7	9	0
XM_012569931.4	0	0	0	0	0	10	0	5	0	0	0	0	5
XM_032747213.2	0	0	0	0	0	0	0	0	0	0	0	3	25
XM_012569934.4	0	0	0	0	0	0	0	0	0	0	0	0	0
XM_030267669.3	0	0	0	0	0	0	0	0	0	0	0	0	0
XM_012569935.4	0	0	0	36	0	0	0	0	0	0	0	0	5
XM_030267689.3	0	0	0	5	0	0	0	0	0	0	0	3	0
XM_004175976.4	111	4	134	130	4	109	8	134	63	92	103	122	130
XM_041714738.1	981	612	1047	630	696	838	1168	622	427	460	544	921	547
XM_030267646.3	56	74	158	90	30	83	115	53	0	28	35	37	103
XM_032747206.2	15	19	26	11	6	0	13	11	9	22	3	5	7
XM_030267674.3	25	35	59	6	0	43	33	0	0	0	0	1	13
XM_012569936.4	2	0	2	1	1	2	0	0	0	1	0	0	0
XM_002191997.6	1085	965	946	829	832	1002	938	775	1218	1479	1575	1463	1080
XM_041714842.1	2	0	7	7	3	3	12	0	6	2	6	28	13
unassigned_transcript_27	0	0	0	0	2	0	5	0	2	0	0	0	0
XR_005979692.1	0	0	0	0	0	0	0	0	0	0	0	0	0
XM_012569944.4	0	0	0	0	0	0	0	0	0	0	0	5	10
unassigned_transcript_23	12	4	41	37	22	37	76	22	31	29	52	163	105
unassigned_transcript_24	15	7	57	28	51	31	76	31	39	33	64	157	118
XM_041714807.1	0	0	0	0	2	2	5	0	0	0	6	4	2
XM_002194644.6	0	0	0	0	0	0	0	0	0	0	0	0	0
XM_032751152.2	0	0	0	0	0	0	0	0	0	0	0	0	0
XM_041714801.1	0	0	0	0	0	0	0	0	0	0	0	0	0
XM_002194525.6	4	0	0	0	0	3	12	0	9	0	0	6	0
XM_002195043.6	1492	3302	2593	1906	1840	1895	1399	1614	3024	1500	1441	1241	2481
XM_030267833.3	969	311	465	554	0	586	732	4	0	830	732	1636	0
XM_041714896.1	0	0	0	1	0	0	0	0	0	0	109	0	0
XM_041714899.1	0	0	0	0	0	0	0	0	44	0	0	0	0
XM_032751171.2	15	30	24	23	19	13	177	14	137	42	16	35	27
XM_032751172.2	113	143	201	137	107	228	0	177	115	153	73	130	109
XM_004175974.5	1297	935	1452	1003	926	1274	1355	809	1408	633	671	936	721
XM_030267945.3	42	24	7	5	21	25	30	14	11	0	2	15	31
XM_030267932.3	0	267	0	0	0	0	0	0	0	0	0	0	0
XM_041714951.1	0	6	8	0	5	0	7	0	10	5	5	11	0
XM_030267922.3	0	0	0	0	0	0	0	0	0	0	0	0	0
XM_030267938.3	0	0	0	0	0	0	0	0	0	0	0	0	0
XM_041714910.1	0	0	0	0	0	0	0	0	0	0	0	0	0
XM_030267911.3	488	251	991	682	644	728	766	542	1028	378	402	533	458
XM_002191190.5	41	51	109	44	64	53	60	61	116	64	58	55	58
XM_002191419.6	0	0	0	0	0	0	0	0	0	0	0	0	0
XM_041717713.1	0	0	0	0	0	0	0	0	0	0	0	0	0
XR_003959309.3	0	0	0	0	3	0	2	0	0	0	0	0	0
XM_030286002.3	110	8	0	0	9	11	7	66	193	0	0	106	14
XM_030285988.3	149	127	80	80	96	100	74	58	6	229	189	3	127
XM_030286017.3	90	0	0	0	0	3	0	0	0	0	0	76	3
XM_030286045.3	321	8	4	3	3	5	17	4	11	12	18	9	7
XM_030286062.3	296	312	529	164	518	571	724	227	317	388	372	787	555
XM_030286056.3	195	486	354	626	225	420	302	321	559	201	220	0	0
XM_032747271.2	939	1041	882	832	1854	895	799	803	793	499	393	616	8
XM_030267858.3	2724	3050	3571	2323	1944	3644	4338	2266	3349	1559	1771	1851	1691
XM_030267842.3	194	81	203	194	299	119	76	67	47	368	333	422	347
XM_012569863.4	446	422	540	485	320	668	531	315	624	321	322	291	278
XM_041714969.1	12	8	24	3	6	7	19	0	2	6	5	0	0
XM_004175973.5	830	944	1252	973	809	1146	1171	806	1034	767	614	757	638
XM_030268036.3	0	0	0	0	0	0	0	0	0	0	7	0	0
XM_012569860.4	0	4	14	15	14	9	11	31	3	6	22	13	5
XM_030268053.3	0	0	0	0	0	0	0	2	0	0	0	0	0
XM_030268070.3	0	3	0	0	0	0	0	0	0	0	0	0	0
XM_030268076.3	0	0	0	0	0	0	0	0	0	0	0	0	25
XM_030267977.3	5985	6929	11747	7020	6542	7009	8451	12038	9875	9071	7376	5013	5649
XR_003959341.3	3	2	19	13	4	16	6	16	6	4	9	24	22
XM_030268022.3	6	4	3	0	6	0	2	8	0	0	0	9	3
XM_030267966.3	480	538	560	474	438	499	558	855	835	785	728	500	397
XM_030268066.3	6	10	22	16	17	10	7	16	10	8	28	26	3
XM_002190696.5	4	3	0	3	4	5	0	0	0	5	4	4	4
XM_030268134.3	3	0	3	4	0	2	17	16	4	5	4	0	0
XM_041718001.1	143	154	113	121	120	149	121	110	100	72	72	102	122
XM_030268140.3	2318	2564	2191	1861	2001	5344	5838	2836	3831	1483	1460	1928	1395
XM_030268089.3	0	0	0	0	0	0	217	220	0	239	0	280	325
XM_030268000.3	67	57	127	74	68	106	136	111	80	51	60	127	66
XM_002193463.6	1289	1377	1801	1446	1185	1942	1893	1296	1870	1201	1155	1583	1117
XM_004186148.5	24	25	37	25	27	51	45	49	28	27	29	50	37
XM_002190755.6	6765	4713	5025	5084	3655	9608	9565	5460	7436	5857	5950	7814	5697
XM_030268083.3	1096	1291	1720	1528	816	1103	1088	1030	1841	1620	2036	747	188
XM_030268097.3	247	550	310	0	262	605	231	211	304	0	0	0	262
XM_041718016.1	0	9	2	9	0	6	8	34	13	0	7	5	4
XM_012569930.4	0	18	15	400	40	0	191	0	20	158	182	9	0
XR_005979769.1	0	0	0	0	0	0	0	0	0	0	0	0	0
XM_032747286.2	507	510	826	642	376	0	481	522	386	417	281	0	269
XM_030268157.3	943	1396	689	416	565	1111	711	828	991	641	650	592	574
XM_030268147.3	645	0	1107	494	653	986	722	539	355	379	335	794	234
XM_041715011.1	134	7	1	0	18	12	1	0	1	1	0	1	0
XR_003959374.3	0	120	113	98	0	6	72	0	6	25	0	21	75
XR_004367331.2	0	0	0	0	0	0	0	53	0	0	0	0	0
XM_030268287.3	0	0	0	0	0	0	0	0	0	0	0	0	3
XM_041718019.1	8	0	6	2	0	10	11	11	4	9	8	5	7
XM_030268203.3	162	0	0	79	85	538	545	332	328	291	283	211	72
XM_030268245.3	157	4	89	5	659	2	625	4	1	2	144	1	145
XM_030268253.3	522	904	930	741	0	612	0	582	954	716	492	624	407
XM_004175970.5	4	2	4	4	0	2	13	6	0	0	0	4	0
XM_030268194.3	370	156	337	452	188	774	1177	1110	253	252	280	159	135
XM_002190252.6	5588	5838	5887	4621	5204	6232	7077	4400	4492	4248	3962	5356	3925
XM_041715044.1	278	256	334	309	204	265	250	193	236	155	149	229	146
XM_030268324.3	37	87	235	261	55	236	175	137	372	168	185	364	194
XM_012569918.4	0	3	10	5	0	0	0	0	0	0	0	3	0
NM_001245344.1	47	19	16	46	18	106	108	76	24	36	32	43	21
XR_003959390.3	13	7	12	28	9	21	21	14	12	17	8	7	5
XM_032747310.2	3300	3087	1932	3278	2262	4498	3599	1715	3169	2606	1715	3555	2261
XM_041715019.1	10207	8192	4262	5042	4511	8254	7980	3821	6121	5312	6673	13583	9947
XM_041715050.1	1416	1215	1218	972	839	1103	991	1018	1031	675	604	991	825
XM_030268409.3	35	39	21	11	28	37	43	18	11	3	10	29	26
XM_030268349.3	977	714	941	985	600	784	1235	369	484	571	753	592	453
XM_030268366.3	308	175	405	421	155	283	236	245	325	0	0	326	204
XM_012569893.4	98	247	535	108	250	575	294	643	146	69	94	154	288
XM_030268357.3	18	17	55	36	40	37	26	52	37	15	17	31	43
XM_030268336.3	46	47	58	70	35	54	47	224	133	30	30	115	26
XM_030268378.3	4764	5037	4695	3601	3502	2761	2855	2249	3013	2021	2006	3052	2199
XM_030268419.3	0	0	0	0	0	0	1554	0	0	912	0	0	0
XM_030268425.3	0	0	0	0	0	0	0	0	0	0	0	0	0
XM_030268471.3	0	0	0	0	0	0	0	0	0	0	0	0	0
XM_030268454.3	0	0	0	0	0	8	5	0	4	0	0	0	0
XM_030268477.3	0	0	2	0	0	0	0	0	0	0	0	0	0
XM_030268485.3	0	0	31	0	0	0	0	7	0	0	3	0	0
XR_005979805.1	0	0	2	0	0	0	0	0	0	0	0	0	0
XM_030268439.3	2263	1509	1131	1154	1025	804	159	1026	614	33	714	1147	1204
XM_030268432.3	974	1207	966	1102	805	265	0	348	329	0	438	733	493
XM_030268463.3	30	55	77	54	103	102	137	118	73	64	68	58	27
XM_041715012.1	0	7	0	0	182	6	0	12	6	6	6	12	519
XM_041715027.1	0	0	1	2	0	0	0	0	0	0	0	0	0
XM_012569840.4	0	0	9	10	2	2	1	0	0	3	2	0	1
XM_041715099.1	0	0	0	0	0	0	0	0	0	0	0	0	0
XM_030268490.3	0	0	2	1	0	0	0	0	1	0	0	0	1
NM_001162370.1	0	38	0	2	46	2	0	0	27	0	0	1	35
XM_041714979.1	14	0	0	0	558	0	20	0	47	0	0	0	0
XM_030268096.3	784	0	6	4	110	13	0	9	724	0	0	10	128
XM_041714894.1	112	1073	1370	1180	133	987	242	1130	253	12	10	489	152
XM_012569841.4	454	0	0	0	1	195	803	0	445	0	0	1094	481
XM_041715072.1	2	2	0	0	0	199	1	3	426	3	0	0	0
XM_041715088.1	1	0	2	0	0	0	0	0	3	1	0	0	0
XM_012569839.4	1	2	161	1	126	81	187	1	420	1141	1231	5	1
XR_005979807.1	4	12	26	10	9	15	26	10	13	0	6	27	15
XM_041715074.1	920	798	1306	778	963	378	707	550	395	462	525	834	724
XM_004175968.5	3127	124	419	2998	2215	1970	198	124	182	259	148	140	1062
XM_030268517.3	116	3289	3795	50	1177	1885	3869	2358	3230	2503	2858	3730	1623
XM_041715090.1	0	34	3	31	13	34	5	35	0	10	23	41	19
XM_030268567.3	116	107	591	336	75	356	482	447	311	318	244	249	200
XM_041715093.1	46	22	0	7	33	6	0	0	7	0	0	2	0
XM_030268572.3	48	7	15	53	39	12	7	14	11	10	10	7	10
XM_030268538.3	1812	1871	2762	1829	1405	2026	1967	1930	1823	1473	1460	1389	1146
XM_030268528.3	414	324	371	317	326	20	309	0	656	0	0	346	305
XM_030268594.3	38	12	26	28	6	34	21	23	28	19	16	21	23
XM_041715096.1	15	24	3	18	5	109	142	84	63	48	27	14	31
XM_041715100.1	9	0	0	9	2	0	12	0	57	10	11	13	18
XM_030268641.3	11	16	3	17	3	87	103	57	64	31	24	14	22
XM_030268654.3	12	18	3	12	0	80	98	58	25	21	20	12	18
XM_002190754.6	1499	1589	1755	1200	1343	1687	1930	1138	1673	308	228	1105	362
XM_030268558.3	267	3	272	237	263	3	1	2	249	799	805	179	769
NM_001198997.2	1571	1697	1974	1312	1698	1823	1911	1280	1815	1346	1509	1974	1355
XM_002189537.6	494	462	614	436	485	498	604	419	537	450	405	431	302
XM_030268745.3	0	0	0	0	0	0	0	0	106	0	0	73	0
XM_041715118.1	0	0	0	0	0	0	0	0	0	0	0	57	0
XM_002190220.6	202	354	368	296	285	280	286	295	324	309	356	244	317
XM_030268733.3	0	0	0	0	33	0	0	69	0	0	0	0	0
XM_012569889.4	0	0	172	60	0	3	0	3	304	0	0	0	4
XM_012569888.4	0	0	0	55	0	0	0	104	0	0	0	0	0
XM_002189396.5	0	0	0	0	0	0	0	0	0	0	0	0	0
XR_005979834.1	0	0	0	2	0	2	2	0	3	8	5	7	12
XM_030268725.3	76	71	2	0	2	105	75	3	3	110	85	67	71
XM_030268669.3	11	19	29	15	8	20	19	18	91	12	11	18	13
XM_030268687.3	881	398	647	359	271	0	779	619	334	748	739	323	488
XM_002189363.6	796	1626	1005	1093	768	1436	686	1171	1691	579	691	1253	993
XR_003959460.3	1	40	34	61	54	62	42	0	59	33	35	47	79
XM_030286175.3	0	0	0	0	0	0	0	0	0	0	0	0	0
XM_030286201.3	0	3	0	0	0	0	0	0	0	0	0	0	0
XM_030286255.3	0	0	0	0	0	0	0	0	0	0	0	0	0
XM_030286247.3	0	7	11	0	9	8	5	0	10	0	0	0	0
XM_041719609.1	0	0	0	0	0	0	0	0	0	0	0	0	0
XM_030286194.3	0	0	0	0	0	0	0	0	0	0	0	0	0
XM_041719613.1	0	0	0	0	0	0	0	0	0	0	0	0	0
XM_041719614.1	0	0	0	0	0	0	0	0	0	0	0	0	0
XM_041719618.1	0	0	0	0	0	0	0	0	0	0	0	0	0
XM_041719619.1	0	0	0	0	0	0	0	0	0	0	0	0	0
XR_005982025.1	0	0	0	0	0	0	0	0	0	0	0	0	0
XM_030286185.3	211	514	516	315	472	668	665	475	619	180	191	219	192
XM_012569837.4	0	17	54	2	22	31	19	159	37	48	51	19	4
NM_001245689.2	1766	1638	2139	1355	1673	1564	1722	822	1674	895	1089	1507	1113
XM_032751054.2	68	0	236	404	0	195	134	272	219	431	454	150	94
XM_041715124.1	0	0	19	0	0	56	0	0	0	0	0	0	0
XM_002189501.5	577	459	680	475	411	570	662	536	697	523	537	654	492
XM_030286338.3	24	32	44	42	41	91	129	100	40	25	26	32	32
XM_012569911.4	0	0	0	0	0	0	1	0	0	0	0	1	0
XM_012569912.4	0	0	0	0	8	0	0	0	0	0	0	0	0
XM_012569913.4	0	0	0	0	0	0	0	0	0	0	0	0	0
XM_012569914.4	0	0	0	0	0	0	0	0	0	0	0	0	0
XM_030286290.3	0	0	9	3	0	7	0	0	0	0	0	0	0
XM_041719639.1	0	1	18	0	0	20	0	0	41	0	0	1	36
XM_041719645.1	6	4	15	18	14	10	6	11	1	5	4	6	4
XM_012569915.4	360	261	129	131	205	234	394	167	244	272	272	320	233
XM_012569916.4	244	182	65	56	29	124	233	5	145	195	194	208	120
XM_002189043.6	5346	5046	6684	5105	4654	6294	6634	5262	5240	3820	3734	5184	4609
XM_012569847.4	0	0	0	0	15	0	393	0	0	320	302	0	161
XM_032751266.2	0	0	0	0	172	0	0	0	0	0	0	0	0
XM_041719672.1	0	0	34	0	156	94	0	0	0	0	0	0	7
XM_030286388.3	0	0	0	0	136	310	0	0	0	0	0	0	0
XM_030286350.3	535	383	520	4	36	44	172	590	154	103	99	181	80
XM_041719666.1	9	7	0	138	0	0	0	5	3	0	0	128	0
XM_032751259.2	12	7	15	136	135	0	239	0	197	3	3	0	0
XM_030286420.3	7	5	13	3	8	7	5	0	0	4	7	5	7
XR_003963096.3	230	181	168	56	129	143	193	212	307	283	205	178	182
XM_030286716.3	302	234	473	404	150	269	200	260	595	342	292	366	301
XM_002187720.5	1039	1263	1347	1119	823	1674	1618	1499	1724	954	841	751	813
XM_030268899.3	0	0	0	0	0	0	0	0	0	0	0	0	0
XM_030268907.3	0	0	0	0	0	0	0	0	0	0	0	0	0
XM_030268933.3	0	0	28	0	0	22	0	0	0	0	0	0	0
XM_030268923.3	28	0	38	54	0	23	47	40	68	33	29	0	0
XM_030268894.3	472	515	943	608	436	512	420	376	657	429	303	500	405
XM_030268805.3	0	0	113	112	0	92	54	69	0	0	0	0	56
XM_041715134.1	0	0	0	0	0	0	0	0	0	0	0	0	0
XR_004367387.2	10	14	11	24	8	11	8	9	5	11	12	11	8
XM_030268835.3	22	86	100	57	44	54	52	5	42	52	50	39	30
XM_002188683.6	792	594	1371	883	609	930	950	770	1027	496	493	1019	667
XM_012569948.4	452	556	457	559	396	633	636	573	852	552	601	421	535
XM_030268814.3	3379	3407	4912	3739	2490	4060	3578	3952	4259	3181	2851	2848	2470
XM_030268959.3	35	83	116	42	61	80	75	53	108	87	101	102	71
XM_030286437.3	0	0	0	0	0	0	0	0	0	0	0	0	0
XM_030286445.3	0	0	0	0	0	0	0	0	0	0	0	0	0
XM_030286456.3	0	3	0	0	0	0	1	0	0	0	0	0	0
XM_030286471.3	0	0	0	0	0	0	0	0	0	0	0	0	0
XM_032751277.2	0	0	0	0	2	0	0	0	1	0	0	1	2
XM_032751280.2	0	1	0	0	0	0	3	0	0	0	0	0	0
XM_032751297.2	0	25	0	0	0	0	0	0	0	0	0	0	0
XM_032751298.2	0	0	0	0	0	0	0	0	0	0	0	0	0
XM_041719759.1	0	0	0	0	0	0	0	0	0	0	0	0	0
XM_041719735.1	0	0	0	0	0	0	0	0	0	0	0	0	0
XM_032751300.2	0	0	0	0	0	0	67	0	0	2	0	0	0
XM_030286567.3	0	0	0	0	0	0	0	0	0	0	0	0	0
XM_041719721.1	0	0	0	0	0	0	0	0	0	0	0	0	0
XM_030286603.3	0	0	0	0	0	0	0	0	0	0	0	0	0
XM_041719730.1	0	0	0	0	0	0	0	0	0	0	0	0	0
XM_030286519.3	0	0	0	54	0	0	0	0	0	0	0	0	19
XM_030286551.3	0	0	716	0	0	1464	0	0	0	0	0	0	0
XM_030286576.3	0	0	0	0	0	0	0	0	0	0	0	0	0
XM_030286664.3	0	0	850	0	0	11	0	0	0	0	0	0	0
XM_012569901.4	0	0	513	0	0	0	0	0	0	0	0	0	0
XM_030286527.3	0	0	0	0	0	1	0	0	11	0	0	0	0
XM_030286593.3	0	0	0	0	0	0	0	0	0	0	0	0	0
XM_012569900.4	0	0	0	0	0	0	0	0	0	0	0	0	0
XM_012569902.4	0	0	0	0	0	0	0	0	0	0	0	0	0
XM_030286655.3	0	0	0	0	2	0	0	0	0	0	0	0	0
XM_012569905.4	0	0	0	0	0	0	0	0	0	0	0	0	0
XM_030286537.3	0	0	2	0	0	0	0	0	0	0	0	0	18
XM_030286558.3	0	0	0	0	0	0	0	0	0	0	0	0	0
XM_032751320.2	0	0	0	0	0	0	0	0	0	0	0	0	0
XM_032751335.2	0	0	0	0	372	0	0	0	0	0	0	0	0
XM_030286638.3	0	0	0	0	0	0	0	0	0	0	0	0	0
XM_030286703.3	2329	2177	1299	2123	213	811	2602	2042	2138	1003	999	1526	1100
XM_032751283.2	126	0	0	0	0	0	0	0	0	67	94	125	0
XM_032751275.2	21	50	80	56	0	66	91	0	0	0	0	0	0
XM_032751294.2	17	56	0	57	0	62	110	63	52	21	23	33	32
XM_032751295.2	3	3	2	0	0	3	0	0	0	0	0	0	0
XM_032751329.2	112	0	0	0	1762	0	0	0	0	0	0	0	0
XM_030286693.3	3	0	2	0	2	0	0	0	0	0	0	0	0
XR_005982051.1	26	19	29	34	16	23	42	30	29	34	27	27	23
XM_002188843.6	460	414	540	367	402	433	460	339	350	358	454	486	315
XM_002188525.6	889	775	1160	858	635	746	793	911	1086	766	851	829	702
XM_030268970.3	0	0	0	0	0	0	0	0	0	0	0	0	0
XR_005979853.1	0	0	0	2	0	0	0	0	0	0	0	0	0
XM_030268965.3	149	173	229	162	187	156	194	163	279	187	174	131	79
XM_030268986.3	2198	2021	3108	2074	2285	4505	4786	2960	2575	1547	1656	2191	1505
XM_030268990.3	219	0	1	2	2	48	185	219	139	140	237	209	0
XM_030268998.3	970	940	1295	993	751	1604	1485	1261	2137	672	658	743	537
XM_030269009.3	340	370	531	359	303	384	452	330	412	214	194	264	274
XM_002188346.5	590	1465	1659	1179	1010	1305	822	592	2177	468	371	469	460
XM_030269064.3	0	0	0	0	0	0	0	0	0	0	0	0	0
XM_030269027.3	0	0	0	0	0	0	0	0	0	0	0	0	0
XM_030269055.3	0	0	0	0	0	0	0	0	0	0	0	0	0
XM_030269088.3	0	0	0	0	0	0	0	0	0	0	0	0	0
XM_030269040.3	0	0	0	0	0	0	0	0	0	0	0	0	0
XM_030269084.3	0	0	0	0	0	0	0	0	0	0	0	0	0
XM_030269046.3	0	0	0	0	0	0	0	0	0	0	0	0	0
XM_030269099.3	0	0	0	0	0	0	0	0	0	0	0	0	0
XM_041715184.1	0	0	0	0	0	0	0	0	0	0	0	0	0
XM_030269074.3	0	0	0	0	0	0	0	0	0	0	0	0	0
XM_030269092.3	0	0	0	0	0	0	0	0	0	0	0	0	0
XM_030269022.3	0	0	0	0	0	0	0	0	0	0	0	0	0
XM_030269023.3	0	0	0	0	0	0	0	0	0	0	0	0	0
XM_030269036.3	0	0	0	0	0	0	0	0	0	0	0	0	0
XM_002186725.6	18	33	5	7	7	54	5	9	45	4	3	8	6
XM_002186685.6	111	2245	1411	435	1217	3355	1837	1329	4022	1271	1152	1772	847
XM_030269109.3	3088	3114	3241	2394	2949	3360	3795	3534	2908	2547	2489	3052	2147
XM_002186639.5	1052	892	1138	982	574	856	722	685	563	368	324	457	428
XM_030269191.3	0	0	0	0	1	0	0	0	0	0	0	0	0
XR_005979887.1	0	0	1	0	0	0	0	0	0	0	0	1	0
XM_041715197.1	0	0	0	0	0	0	0	0	0	0	0	0	0
XM_002188084.6	415	326	319	303	197	444	464	0	318	209	137	97	88
XM_030269187.3	6	1	1	2	3	2	0	169	1	4	10	0	0
XR_004367433.2	5	8	6	2	0	7	12	82	2	0	22	12	35
XM_030269205.3	194	86	174	90	50	116	61	243	48	99	100	74	46
XM_041715196.1	12	79	0	110	29	123	114	8	33	82	63	80	33
NM_001048258.1	4	0	17	0	9	11	13	4	2	0	3	4	0
XM_030269285.3	0	0	0	0	0	0	0	0	0	0	0	0	0
XM_030269302.3	0	0	0	0	0	0	0	0	0	0	0	0	0
XM_032747443.2	0	9	9	0	0	0	0	0	7	7	0	0	0
XM_032747444.2	0	0	0	0	0	0	0	0	0	0	0	0	0
XM_030269293.3	4	0	8	0	13	0	0	3	0	0	6	0	0
XM_041719251.1	0	0	3	3	4	0	0	5	0	0	0	3	4
XM_030269316.3	417	295	501	275	317	461	424	235	390	226	213	271	246
XM_030269336.3	2	70	3	87	25	0	1	3	1	1	2	0	0
XM_041715213.1	0	0	0	0	0	0	75	0	0	26	33	0	0
XM_032747436.2	0	0	0	0	0	0	0	0	0	0	0	0	0
XM_032747439.2	0	0	0	0	0	0	1	0	0	0	0	0	0
XR_004367453.2	0	0	0	0	0	0	0	0	0	0	0	0	0
XM_032747440.2	4	0	0	0	0	3	3	0	0	0	0	0	0
XM_030269237.3	276	305	220	221	221	189	226	203	210	41	54	269	155
XM_032747435.2	2	0	4	0	0	0	8	0	0	0	0	4	0
XM_032747438.2	50	0	0	0	0	0	4	0	0	0	0	0	0
XM_032747437.2	6	0	0	0	0	0	2	0	0	0	0	0	0
NM_001164338.1	0	0	0	378	0	0	0	0	0	0	0	0	0
XM_041715999.1	452	456	500	53	451	564	581	485	629	430	402	457	428
XM_002186511.6	9115	6967	10824	8346	6883	6738	9132	6992	5178	4967	4592	6345	5174
XM_002200119.5	247	251	460	247	212	277	269	219	0	163	91	148	92
XM_030269429.3	7	6	5	4	9	6	87	5	352	176	241	150	112
XM_030269349.3	0	0	0	0	3	461	948	15	0	367	312	0	619
XM_030269362.3	0	0	0	0	0	0	0	0	0	806	714	0	0
XM_030269393.3	0	0	0	0	0	0	0	0	0	0	0	0	0
XM_030269342.3	6	563	1023	318	0	375	1	0	705	391	360	523	0
XM_030269354.3	755	123	349	598	792	318	370	995	470	2	2	357	0
XR_003963399.1	3	0	2	2	1	0	1	5	1	16	16	23	18
XM_030269377.3	928	557	471	746	285	753	716	803	583	542	585	788	721
XM_041715225.1	340	258	293	324	120	561	626	565	477	187	198	648	406
XM_041715229.1	136	369	1134	121	682	337	436	358	477	0	0	247	125
XR_003963392.1	79	35	67	59	41	50	62	73	29	15	13	28	24
XR_003963397.3	38	24	40	41	24	25	30	35	23	18	17	18	11
XR_003963387.1	18	8	31	14	6	18	26	22	8	3	3	5	4
XR_003963394.3	24	17	37	32	19	28	47	34	23	18	15	10	9
XR_003963391.1	21	19	35	20	17	27	19	27	33	25	23	25	17
XR_003963393.1	8	10	19	7	15	12	27	30	11	5	4	10	13
XR_003963400.1	3	5	3	4	4	3	4	3	2	2	2	3	2
XM_002200111.5	2260	2139	2332	1680	1947	1775	1935	1453	2340	1634	1490	1614	1212
XM_030269444.3	211	276	251	247	223	301	334	194	261	289	249	199	195
XR_005979904.1	21	126	27	28	88	78	111	48	71	64	46	23	17
XM_041715249.1	4	5	4	5	8	11	9	3	0	3	8	5	6
XM_030269464.3	148	622	557	417	481	253	406	125	80	138	270	317	239
XM_041715256.1	45	157	40	71	79	99	31	63	32	0	0	128	57
XM_030269516.3	0	0	0	0	0	109	0	0	0	68	67	0	0
XM_041713644.1	0	0	1	0	1	40	25	0	1	48	48	1	0
XM_030269556.3	0	0	0	0	0	0	0	0	0	0	0	0	0
XR_003959674.3	0	0	0	0	0	0	0	0	0	0	0	0	0
XM_041715257.1	5704	7504	7916	7220	5670	7208	7575	4971	6053	5707	4825	5972	4745
XM_030269500.3	41	15	22	17	13	59	35	13	50	17	16	17	12
XM_030269487.3	2165	2006	3597	2246	1803	2025	2642	1516	2321	1646	1308	1840	1403
NM_001245304.1	1322	1368	1695	1306	1272	1426	1665	1354	1562	1235	1336	1632	1467
XM_030263914.3	58	0	0	0	0	39	0	29	27	28	0	140	0
XM_030263845.3	55	1	82	4	58	10	10	7	50	48	68	65	4
XM_012569647.4	33	0	0	24	47	0	24	0	27	28	0	0	0
XM_030269560.3	1	0	0	0	0	0	0	0	0	0	0	0	1
XM_030269548.3	804	756	1016	706	617	877	911	774	725	614	462	383	563
XM_002198335.6	318	650	255	443	347	269	344	235	216	131	134	665	460
XM_012569722.4	342	0	478	0	306	354	533	293	439	239	243	0	0
XM_030269574.3	2065	2469	2301	1764	1812	2108	1865	1682	2734	2037	1934	1924	1823
NM_001245207.1	1733	1359	1709	1328	1508	1801	1976	1257	1527	1291	1502	1650	1213
XM_030269681.3	0	50	59	89	0	46	0	0	64	0	0	0	0
XM_002198271.6	761	566	1009	461	518	733	810	620	843	436	430	617	435
XM_030269661.3	65	67	98	115	64	58	68	68	100	75	69	58	71
XM_030269672.3	78	79	78	209	80	54	113	72	108	93	80	67	59
XM_041715295.1	666	479	718	478	401	583	629	487	583	465	433	523	438
XM_030269703.3	25	44	48	36	26	44	69	31	54	28	9	2	44
XM_030269713.3	16	0	0	0	0	0	0	0	16	0	32	62	0
XM_030269632.3	798	912	1380	1055	690	1575	1319	936	1652	980	978	1078	874
XR_005979935.1	64	74	47	35	65	69	78	58	70	47	63	55	37
XM_030269692.3	253	344	363	310	281	454	462	347	388	213	209	266	212
XM_030269617.3	12878	13041	15327	12085	10915	10941	14618	11275	8382	12145	13454	18515	13581
XM_030269593.3	3636	4758	4764	3952	2895	4138	3093	2957	3321	2642	2540	1735	2160
XM_030269583.3	9	3	1	2	5	439	1187	0	612	12	4	983	4
XM_041715319.1	0	0	0	0	0	0	0	0	0	0	0	0	0
XM_030269756.3	101	144	189	110	172	84	124	151	84	70	67	82	74
XM_002198089.6	39	27	48	36	46	58	39	49	63	32	27	38	32
XM_002198063.5	24	33	60	69	13	162	220	109	88	30	26	33	10
XM_030269824.3	0	1	0	0	0	0	0	0	0	4	0	4	0
XM_030269816.3	12	7	6	0	10	10	67	63	12	6	5	3	0
XM_030269844.3	71	50	73	41	34	71	10	7	83	33	29	21	31
XM_030269749.3	1819	1878	2399	1661	1850	1813	1794	1401	1980	869	817	918	743
XM_032747579.2	1	16	1	12	1	11	11	14	1	16	16	1	1
XM_030269865.3	0	0	0	0	0	0	0	0	0	0	0	0	0
XM_032747629.2	0	0	0	0	0	0	0	0	0	0	0	0	0
XM_002199971.4	69	108	114	87	98	49	36	33	57	0	0	78	74
XM_030269879.3	1	0	0	0	1	0	0	30	1	0	0	1	0
XM_030269883.3	3	0	2	1	2	0	3	0	0	31	48	28	1
XM_002198047.6	431	568	5544	554	440	473	5783	1102	536	3223	449	3719	359
XM_030269891.3	129	236	1628	158	167	206	942	424	220	1087	83	764	108
XM_012569730.4	7761	9005	3338	7696	7394	7964	1929	6856	9053	985	5152	1989	5586
XM_030269893.3	158	132	1243	136	181	122	839	291	102	894	208	638	99
XM_012569794.4	4907	4089	5279	4293	3669	5005	5362	3813	3901	2539	2528	3624	2763
XM_002198013.6	81	23	20	101	7	133	85	35	182	50	122	407	118
XM_002198008.6	0	0	0	0	0	11	2	18	0	0	0	5	0
XM_041720066.1	15	15	14	56	45	433	528	359	293	221	269	991	378
XM_002199943.4	254	164	236	235	127	1194	2038	749	239	238	189	283	169
XM_041719253.1	4335	4261	4910	3943	3959	4848	5288	3895	4884	4169	3691	4134	3049
XM_012569729.4	249	54	33	65	85	818	1718	1603	101	335	279	198	294
NM_001245374.1	816	731	1058	717	777	914	1017	759	829	686	726	807	572
XM_030274739.3	1	0	0	0	1	0	1	0	1	1	1	1	0
XM_030269950.3	3832	1595	405	998	865	3301	2722	4518	333	2674	3078	3115	4253
XM_030269965.3	0	0	0	0	0	0	0	0	0	0	0	0	0
XM_030269960.3	43	33	60	51	23	44	1035	44	1117	27	410	481	17
XM_030269970.3	898	741	1269	813	719	957	0	878	0	396	0	0	390
XM_030269976.3	139	162	175	146	155	360	211	147	211	0	0	104	166
XM_030269982.3	132	164	172	154	132	232	198	145	233	0	0	109	0
XM_002199896.6	834	1234	950	780	545	929	807	981	875	1138	576	291	557
XM_030269996.3	194	170	157	359	125	254	238	343	401	0	302	190	0
XM_041715429.1	0	0	0	0	0	0	0	0	7	0	0	0	0
XM_030270145.3	392	573	454	277	537	287	403	280	302	143	120	121	65
XM_032747780.2	658	553	903	589	446	574	658	576	695	474	509	617	463
XM_032747698.2	0	3	5	5	9	4	0	4	0	3	2	3	2
XM_032747713.2	0	0	2	0	3	0	5	0	0	0	0	0	0
XR_004367554.2	0	0	0	0	0	0	0	0	0	0	0	0	0
XM_032747702.2	0	0	0	0	0	0	0	0	0	0	0	0	0
XM_032747705.2	0	0	4	0	0	0	0	4	0	0	0	0	0
XM_032747708.2	0	0	0	0	0	0	0	0	6	0	0	0	0
XM_032747715.2	0	0	0	0	0	0	0	0	0	0	0	0	0
unassigned_transcript_28	0	0	0	0	0	0	0	0	0	0	0	0	0
XR_004367557.2	0	0	0	0	0	0	0	0	0	0	0	0	0
XM_041715411.1	0	0	0	0	87	0	0	0	0	0	0	0	0
XM_030270091.3	0	51	487	0	0	0	0	0	47	0	0	0	0
XM_030270061.3	0	0	2	4	0	0	0	0	0	0	0	0	83
XM_041715401.1	0	7	0	0	0	0	0	0	0	0	0	0	0
XR_005979984.1	2	6	4	2	8	3	4	0	0	0	0	0	2
XM_030270107.3	279	59	320	356	334	55	70	53	55	155	120	55	104
XM_030270118.3	112	146	287	151	191	180	234	142	171	180	222	204	1
XM_012569803.4	393	754	677	356	422	720	356	555	514	362	252	324	159
XM_041715419.1	87	57	0	0	81	55	65	49	54	93	88	56	0
XM_032747740.2	607	397	267	541	323	311	886	423	1049	313	230	261	447
XM_030270096.3	94	73	163	117	176	57	68	0	0	108	141	57	168
XM_012569804.4	111	183	0	0	102	485	412	304	499	104	96	249	0
XM_032747701.2	4	0	0	0	0	0	7	0	0	0	0	0	0
XM_012569742.4	3	7	10	0	25	0	4	5	6	3	5	4	0
NR_048994.1	1	1	0	0	0	0	1	0	0	0	0	0	0
XM_030270127.3	542	442	717	217	520	733	1033	391	434	424	394	288	194
XM_030270126.3	69	172	5	217	69	75	3	59	5	0	0	75	81
XM_030270057.3	83	0	116	5	0	0	106	123	0	0	0	76	0
XM_041715397.1	11	45	3	83	59	111	10	14	131	67	56	13	2
XM_030270303.3	3	0	3	0	0	6	51	70	0	0	3	3	4
XM_030270291.3	0	0	0	0	0	0	0	0	0	0	0	0	0
XM_041715445.1	0	0	0	0	0	0	0	0	0	0	0	0	0
XM_030270211.3	0	57	1	67	30	0	39	45	0	70	44	75	1
XM_002199765.5	0	0	83	0	0	0	0	0	142	6	5	0	105
XM_012569782.4	0	0	0	0	0	0	0	0	0	34	28	0	0
XM_030270283.3	0	0	0	0	0	0	0	0	0	0	0	0	0
XM_030270221.3	0	0	0	0	0	0	0	0	0	0	0	0	0
XM_030270230.3	0	0	0	0	0	0	0	0	0	0	0	0	0
XM_030270234.3	0	0	0	0	0	0	0	0	0	0	0	0	0
XM_030270273.3	57	0	0	0	0	56	0	0	3	0	0	0	3
XM_012569735.4	0	0	0	0	0	0	78	0	318	53	74	108	0
XM_030270196.3	323	234	7	0	253	2	193	274	0	0	0	5	83
XM_030270184.3	106	150	0	0	118	278	88	2	13	247	113	6	64
XM_030270173.3	19	5	371	317	5	126	86	60	1	2	91	189	67
XM_030270315.3	838	705	973	698	748	560	825	548	550	539	604	826	657
XM_030270325.3	1102	646	1035	731	697	383	683	897	388	300	289	466	510
XR_005980060.1	337	329	464	323	530	184	248	0	0	0	0	175	0
XM_030270345.3	3083	2561	3600	2599	1931	2912	3163	2780	3077	1694	1598	1754	1653
XM_032747813.2	7	0	0	5	2	4	9	2	3	0	0	8	2
XM_032747819.2	3	8	6	3	2	9	4	0	1	7	10	2	0
XM_030270428.3	2426	1317	3708	2902	1238	2060	2660	1616	1198	1010	466	1173	926
XR_004367606.2	0	0	0	0	0	0	0	0	0	141	0	190	0
XR_004367607.2	0	0	0	0	0	0	0	0	0	143	1	179	0
XM_030270375.3	0	0	0	0	334	445	0	0	0	0	0	0	259
XM_030270395.3	838	1147	1117	744	955	1036	1048	689	1175	1037	1033	1196	935
XM_041715487.1	42	0	0	0	0	0	0	0	0	0	0	0	0
XM_030270415.3	5	0	3	3	0	6	8	78	94	89	79	6	2
XM_030270368.3	2488	2306	433	362	1982	2479	3649	372	2926	980	1204	1026	1473
XM_030270356.3	1038	767	3295	2099	597	479	0	1904	1	324	458	844	342
XM_030270380.3	1119	1030	2180	1248	745	1842	943	652	1076	800	745	1336	953
XM_030270383.3	605	788	0	296	602	149	1039	878	811	258	264	0	153
XR_005980063.1	55	27	69	40	22	32	46	26	39	6	5	17	19
XM_012569693.4	9984	6461	12245	8029	4852	5223	7243	5271	4223	4032	3934	5161	5726
XM_030270448.3	10384	7869	4976	6742	7534	6817	6735	4220	4628	2317	2296	5980	4117
XR_003959878.3	0	0	0	0	0	0	0	0	0	0	0	0	0
XM_030270460.3	4785	4042	5405	4194	3590	4897	5159	3103	3482	2643	2625	3330	2794
XR_005980064.1	0	0	0	0	0	0	0	0	0	0	0	0	0
XM_041715502.1	0	0	0	0	0	0	0	0	0	0	0	0	0
XR_003959888.3	0	0	0	0	0	0	0	0	0	0	0	0	0
XR_005980068.1	0	0	0	0	0	0	0	0	0	0	0	0	0
XR_005980069.1	0	0	0	0	0	0	0	0	0	0	0	0	0
XR_005980066.1	0	0	0	0	0	0	0	0	0	0	0	0	0
XR_005980067.1	0	0	0	0	0	0	0	0	0	0	0	0	0
XM_030270480.3	0	0	0	0	0	0	1	0	0	0	0	0	0
XR_003959889.3	0	0	0	218	76	490	0	127	3	0	0	0	0
XM_041715506.1	0	0	0	0	0	0	0	0	0	0	0	0	0
XR_005980065.1	2	0	2	0	0	0	0	0	3	0	0	0	0
XR_003959883.3	292	475	70	0	0	0	140	0	710	193	153	208	220
XM_002197678.6	727	426	456	693	225	1482	1119	734	837	616	520	579	577
XM_002199641.6	232	296	446	351	249	688	566	495	579	317	303	313	199
XM_030270593.3	124	16	18	9	10	121	115	35	23	99	66	77	54
XR_004367630.2	33	19	32	33	21	54	59	47	34	16	16	20	16
XM_030270608.3	1026	4362	1499	1133	886	724	4850	3069	2760	480	424	669	654
XM_030270617.3	6415	1562	5404	4770	4415	4665	1759	1281	1597	2566	2632	4194	3434
XM_002199620.5	866	999	1629	1176	975	1175	967	1019	1038	547	727	889	961
XM_012569772.4	623	710	984	793	703	715	1250	743	750	502	686	686	637
XM_012569773.4	1108	1169	1239	699	743	938	1203	1288	1330	1090	891	1139	630
XM_041715628.1	0	0	0	0	0	589	0	0	495	0	0	733	0
XM_030270695.3	0	0	0	4	0	0	0	0	4	0	0	3	0
XM_002199598.6	1845	1640	2255	1666	1715	1608	2376	1522	1292	1038	1067	810	1184
XM_004186104.5	823	843	1176	913	693	740	852	695	609	466	434	544	490
XM_030270714.3	0	64	4	88	37	97	72	60	6	73	0	0	64
XM_030270725.3	53	0	0	0	0	0	0	0	0	0	0	0	0
XM_041715633.1	12	0	120	0	0	11	0	9	127	0	57	56	0
XR_004367641.2	219	149	338	188	168	142	233	234	162	73	68	98	103
XM_041715640.1	8615	4614	7225	4762	1146	5784	8256	2354	5404	972	1107	1684	975
XM_030270738.3	3029	0	1544	1	1118	0	1118	0	0	0	0	0	0
XM_041715641.1	115	1466	792	251	1388	756	548	577	667	1204	1320	1666	1059
XM_030270753.3	229	1370	770	694	1212	592	777	770	446	272	359	1727	1104
XM_041715637.1	144	1970	2614	2313	1068	1428	1106	855	802	904	1023	1481	966
XM_041715644.1	237	535	1378	1631	1052	1157	1024	927	530	233	327	1426	872
XM_041715645.1	65	200	70	0	744	189	218	367	0	183	0	507	0
XM_041715647.1	83	143	83	0	614	172	108	373	0	184	1	454	0
XM_002199524.6	3678	3169	3869	3204	2206	4177	3781	2563	2758	2030	1981	2496	2027
XM_012569821.4	432	111	244	278	60	546	542	278	296	220	243	257	268
XM_002197333.4	1184	1007	1584	1320	660	1049	1202	945	922	871	870	974	971
XM_030270925.3	6	19	24	9	33	6	12	11	17	22	17	187	132
XM_002199499.5	2241	1881	2586	2052	1563	1560	1707	1348	1668	1708	1908	1829	1638
XM_004175070.5	344	450	464	602	193	643	608	613	576	418	395	373	376
XM_030270789.3	0	0	297	347	0	0	0	0	1	0	0	0	0
XM_030270795.3	0	0	292	348	0	0	0	0	0	0	0	0	0
XM_030270803.3	0	0	303	366	0	0	0	0	0	0	0	0	0
XM_030270808.3	0	0	301	345	0	0	0	0	0	0	0	0	0
XM_030270866.3	0	0	286	358	0	0	0	0	0	0	0	0	0
XM_030270872.3	0	0	310	326	0	0	0	0	0	0	0	0	0
XM_030270836.3	3	11	0	0	7	0	6	0	0	5	5	0	3
XM_030270810.3	1572	1225	1541	695	806	1192	597	475	839	656	576	751	881
XM_030270914.3	957	497	822	479	743	1291	700	593	843	663	625	792	721
XM_030270816.3	844	475	879	479	672	1175	640	493	899	605	547	777	704
XM_030270825.3	2	0	288	0	5	0	2	2	0	0	0	2	2
XM_030270861.3	1509	751	904	405	524	0	629	448	480	550	570	661	721
XM_030270846.3	1130	2891	1689	1219	1561	1297	1668	1458	1406	928	1043	1411	760
XM_030270881.3	857	526	667	748	838	1301	1329	1198	817	0	0	0	433
XM_030270878.3	836	687	678	380	670	0	1428	592	565	554	565	924	885
XM_030270887.3	881	817	695	732	1098	1746	1277	1335	1267	625	687	1253	775
XM_030270896.3	2	1	1	1	0	3	0	4	0	0	0	2	1
XM_002199439.6	2893	2055	2942	2215	1949	2334	2620	1753	1843	1056	1647	2738	2062
XM_032748000.2	136	1	95	176	1	69	1	0	113	0	0	0	1
XM_032748005.2	1	131	75	98	56	0	1	0	0	0	0	63	0
XM_030271147.3	0	0	0	0	0	0	0	0	0	1	0	0	0
XM_030271202.3	0	0	0	0	0	0	0	0	0	0	0	0	0
XM_030271224.3	0	0	0	0	0	0	0	0	0	0	0	0	0
XM_030271180.3	0	1	0	2	0	0	1	0	0	0	0	0	2
XM_030271121.3	0	0	0	0	0	0	0	0	0	0	0	0	0
XM_030271235.3	0	0	0	0	0	0	0	0	0	0	0	0	0
XM_030271113.3	0	0	0	0	0	0	0	0	0	0	0	0	0
XM_030271132.3	0	0	0	0	0	0	0	0	0	0	0	0	0
XM_032747946.2	0	0	0	0	0	0	0	0	0	0	0	0	0
XM_030271104.3	0	0	0	4	0	0	0	0	0	22	27	0	0
XM_030271093.3	0	0	0	0	0	0	0	0	0	0	0	0	0
XM_030271271.3	0	0	0	43	0	0	0	0	0	0	0	0	0
XM_030271066.3	0	0	0	0	0	0	0	0	0	0	0	0	0
XM_030271077.3	0	0	0	0	0	0	0	0	0	0	0	0	0
XM_030271086.3	0	0	0	0	0	0	0	0	0	0	0	0	0
XM_030271056.3	0	0	0	0	0	0	0	0	0	0	0	0	0
XM_030271074.3	0	0	0	0	0	0	0	0	0	0	0	0	0
XM_030271009.3	0	0	0	0	0	18	0	0	0	14	2	0	25
XM_030271027.3	0	0	0	0	0	1	0	0	0	0	0	0	1
XM_030271038.3	0	0	0	0	0	0	0	0	0	0	0	0	0
XM_030271046.3	0	0	0	0	0	0	0	0	0	0	0	0	0
XM_030271140.3	0	0	0	0	0	0	0	0	0	0	0	0	0
XM_030271004.3	14	1	0	1	2	2	6	9	80	26	4	0	1
XM_030271019.3	103	68	145	59	63	78	110	118	0	0	59	104	59
XM_041715747.1	5808	3989	7493	6031	4254	4891	6625	6856	4965	4268	3880	4185	2400
XM_041715748.1	1024	1074	959	530	885	1332	1484	364	661	0	0	1247	1243
XM_030271242.3	563	646	857	641	514	808	780	761	753	452	406	567	699
XM_041715746.1	136	201	152	166	165	219	184	183	225	185	180	117	265
XR_005980177.1	3	3	4	0	5	0	0	0	3	0	0	2	0
XR_003960048.3	0	0	0	0	0	0	0	0	0	0	0	0	0
XM_030271382.3	0	0	133	0	0	0	0	0	10	209	0	0	9
XM_030271387.3	0	0	0	0	0	0	0	0	0	0	0	0	0
XM_030271396.3	0	569	340	348	0	0	0	0	507	0	0	0	17
XM_030271404.3	0	0	0	0	0	0	0	0	0	0	0	0	0
XM_030271373.3	464	5	153	48	500	516	553	442	0	0	187	238	190
XM_030271311.3	0	0	0	0	0	0	0	0	0	0	0	12	0
XM_032747998.2	0	0	0	0	0	0	0	0	0	0	0	0	0
XM_030271294.3	0	0	0	0	0	0	0	0	0	0	0	0	0
XM_030271301.3	0	0	0	0	0	0	0	0	0	0	0	0	0
XM_041715769.1	0	0	0	0	0	363	333	0	0	0	0	239	0
XR_005980176.1	55	56	27	30	90	37	39	87	39	9	9	54	37
XM_012569689.4	1580	1726	2330	1723	1560	1753	1844	1355	1744	1029	1066	1483	1004
XM_030271286.3	6	609	4	0	546	3	4	10	8	2	2	0	1
XM_030271326.3	2	0	0	3	0	0	0	2	0	0	0	1	0
XM_012569688.4	933	0	1276	813	0	881	898	1131	1151	847	799	540	790
XM_012569819.4	13	429	8	10	302	29	22	15	14	13	11	11	10
XM_012569716.4	7366	8913	9414	7174	5536	7829	7725	7757	7247	6799	6560	5918	5258
NM_001164349.1	222	199	374	213	228	297	385	257	404	177	164	213	128
XR_003960077.3	0	0	0	0	0	0	0	3	0	0	0	0	0
XR_003960076.3	0	0	0	0	0	0	0	0	0	0	0	0	0
XR_003960078.3	0	0	0	0	0	0	0	0	0	0	0	0	0
XM_030271533.3	33	27	51	30	23	30	34	49	43	23	17	7	6
XM_030271441.3	0	0	102	0	0	161	0	0	0	0	0	0	62
XM_030271447.3	0	63	0	0	131	358	0	0	0	0	0	0	0
XM_030271456.3	0	0	0	0	0	0	0	0	0	0	0	1	0
XM_002199394.6	827	582	738	605	415	158	738	547	588	548	482	565	357
XM_002197177.6	1612	1353	2292	1493	1330	2068	2136	1620	1852	1185	1149	1494	1060
XM_012569736.4	276	239	488	263	300	366	358	318	392	155	147	184	161
XM_030271485.3	0	0	0	0	29	0	16	0	0	0	0	0	22
XM_030271469.3	0	21	2	16	114	3	240	0	2	15	10	3	205
XM_030271474.3	0	0	0	0	0	0	12	0	0	0	0	0	10
XM_030271491.3	0	0	0	0	0	0	0	0	0	0	0	0	0
unassigned_transcript_29	0	1	1	0	1	0	1	0	0	0	0	0	0
XM_030271515.3	91	243	86	186	0	72	0	55	39	207	187	63	0
XM_030271509.3	111	0	151	0	0	134	0	217	170	0	0	154	0
XM_030271501.3	98	0	133	0	0	104	0	0	82	0	0	112	0
NR_105663.1	1	3	2	0	0	0	3	0	0	0	0	0	1
XR_004367705.2	0	0	0	0	0	0	0	0	0	0	0	0	0
XR_005980195.1	0	0	0	0	0	0	0	0	0	0	0	0	0
XR_004367707.2	0	0	0	0	0	0	0	0	0	0	0	0	0
XR_004367708.2	0	0	0	0	0	0	0	0	0	0	0	0	0
XM_041719272.1	0	0	0	0	0	0	0	0	0	0	0	0	0
XM_002196655.6	257	272	410	208	214	457	434	360	545	181	133	183	128
XR_004367718.2	8	7	9	3	3	14	8	8	8	6	6	6	2
XR_005980210.1	0	0	0	0	0	0	0	0	0	0	2	0	0
XR_003960104.3	0	0	0	0	0	0	0	0	0	0	0	0	0
XM_030271628.3	0	262	0	0	143	257	0	128	0	0	0	302	0
XM_012569789.4	1960	1268	2482	1619	1357	1580	1970	1530	1568	1175	1093	1006	885
XM_030271611.3	162	176	13	85	2	3	107	168	6	2	64	6	153
XM_012569685.4	0	0	0	0	0	0	0	0	0	0	0	3	0
XM_030271698.3	0	0	0	0	0	0	0	0	0	0	0	0	0
XM_030271726.3	0	0	0	0	0	0	0	0	0	0	0	0	0
XM_030271733.3	0	0	0	0	0	0	0	0	0	0	0	0	0
XM_030271737.3	0	0	0	0	0	0	0	0	0	0	0	0	0
XM_030271689.3	31	15	83	36	35	21	45	49	31	13	21	13	12
XM_030271643.3	0	0	499	0	0	0	417	280	690	17	0	0	0
XM_030271652.3	0	0	0	0	0	338	0	0	0	0	0	0	0
XM_041715874.1	0	0	0	0	0	0	0	0	0	0	0	0	0
XM_032748057.2	0	2	0	0	0	0	0	0	0	0	0	0	0
XM_030271637.3	289	310	0	286	307	85	0	0	2	157	162	285	237
XR_005980215.1	0	0	0	0	0	0	0	0	0	0	0	0	5
XR_005980213.1	0	0	0	0	0	0	0	0	0	0	0	0	0
XR_005980214.1	0	0	0	0	0	0	0	0	0	0	0	0	0
XR_005980212.1	2	0	0	0	0	0	0	3	6	0	0	0	0
XM_030271802.3	4	11	3	7	4	4	3	0	9	6	6	2	3
XM_012569825.4	0	0	0	0	0	0	0	0	0	0	0	0	0
XM_002199067.5	5	4	4	5	0	0	4	8	18	8	9	7	7
XM_032751395.2	0	0	4	0	0	8	0	0	0	0	0	0	0
XM_032751398.2	0	0	0	0	0	0	0	0	0	0	0	0	0
XM_030286790.3	0	0	2	0	0	4	0	0	0	0	0	0	0
XM_030286774.3	0	0	0	0	0	20	0	0	0	0	0	0	0
XM_032751405.2	0	0	0	0	0	0	0	0	0	0	0	0	0
XM_030286755.3	9	4	15	7	56	15	16	7	16	0	0	5	5
XM_030286805.3	26	24	51	26	62	25	40	28	38	14	12	21	13
XM_032751407.2	8	25	44	12	6	0	41	21	35	5	5	8	10
XM_032751406.2	2	3	6	3	9	7	9	6	7	2	6	4	0
XM_030271851.3	1830	1755	2358	1694	1453	1412	1691	1908	1683	1666	1549	1619	1333
XM_030271841.3	156	0	243	123	230	0	167	106	0	0	0	58	0
XM_041715941.1	38	150	25	50	33	155	46	72	204	86	111	47	77
XR_003960175.1	4	2	4	0	2	9	15	2	4	0	0	0	0
XM_002196312.6	1231	1063	1618	1119	966	1281	1322	944	1425	817	767	1050	704
XM_030271878.3	1886	2127	989	1225	696	3005	2514	886	1172	573	619	402	239
XM_030271885.3	952	0	669	692	827	0	284	441	937	631	402	1242	1048
XM_041715929.1	276	395	291	214	360	74	424	300	76	502	463	108	463
XM_030271893.3	6	10	6	335	8	321	6	6	353	2	1	367	1
XM_041715926.1	3	1	696	2	0	0	2	453	2	2	2	3	1
XM_041715934.1	0	91	0	0	76	0	0	0	0	53	68	0	0
XM_002196266.6	1319	1286	1723	1198	1144	1353	1392	1343	1324	1094	883	824	811
XR_003960137.3	61	80	83	75	14	0	69	72	82	8	42	43	53
XM_012569831.4	222	240	783	284	331	309	675	385	476	395	441	393	172
XM_041715937.1	135	7	19	113	9	117	17	54	11	5	4	7	102
XM_041715933.1	133	124	0	0	119	132	0	0	3	4	4	0	0
XM_041715938.1	131	98	0	131	26	73	0	0	46	32	31	40	77
XM_030271991.3	736	230	324	494	845	421	93	360	241	108	93	150	93
XM_030272001.3	480	1605	581	173	725	449	694	148	542	488	617	681	399
XM_030272011.3	1479	1465	1905	1329	1189	1886	2045	1081	1641	1081	1036	1187	1015
XR_003960192.3	83	84	125	73	68	61	88	63	30	25	32	72	9
XM_030272046.3	0	0	0	0	0	0	0	0	0	0	0	0	0
XM_030272044.3	0	0	0	0	0	0	0	0	0	0	0	0	0
XM_030272050.3	0	0	0	228	12	0	0	195	0	56	84	241	0
XM_012569713.4	0	0	0	0	0	0	0	0	0	0	0	0	0
XM_030272026.3	586	703	1034	624	92	338	739	186	582	331	288	526	487
XM_030272033.3	430	277	0	0	650	262	0	290	0	0	0	0	0
XM_030272128.3	14	6	79	51	10	19	46	27	29	13	19	19	19
XM_030272147.3	0	0	0	0	0	0	0	0	0	0	0	0	0
XM_041715996.1	0	0	0	0	0	0	0	0	0	0	0	0	0
XM_004175066.5	22	14	71	56	21	75	96	46	71	86	71	148	126
XM_041715985.1	0	0	17	0	0	0	0	0	0	0	0	0	0
XM_041715987.1	0	0	45	52	71	202	77	138	36	0	0	66	0
XM_041715978.1	0	0	15	0	94	0	0	0	26	0	0	0	0
XM_030272081.3	0	0	0	0	0	0	0	0	0	0	0	0	0
XM_030272070.3	1326	1353	1780	1155	1003	1400	1621	1208	1573	830	768	864	716
XM_041715984.1	3	8	7	4	1	10	0	7	0	3	2	0	18
XM_012569795.4	1411	1120	2091	1438	1114	1699	1955	1506	1397	819	767	1228	925
XM_030272169.3	0	0	0	0	0	267	0	0	0	0	0	0	0
XM_030272175.3	0	0	0	0	0	0	0	0	0	0	0	0	0
XM_030272186.3	0	0	0	0	0	0	0	0	0	0	0	0	0
XM_030272193.3	0	0	0	0	0	0	0	97	0	0	0	0	0
XM_030272202.3	0	0	0	0	0	0	0	92	0	0	0	0	0
XM_041716003.1	0	0	0	0	0	0	0	0	0	0	0	0	0
XM_030272208.3	0	0	180	0	0	0	205	0	0	0	0	0	0
XR_003960244.3	0	0	0	0	0	0	0	0	0	0	0	0	0
XM_041716000.1	158	167	29	195	101	0	44	13	258	89	95	102	95
XM_030272217.3	6	0	0	0	0	0	0	0	0	0	0	0	0
XR_005980280.1	7	14	14	7	20	0	14	0	7	0	7	19	9
XM_002196019.5	656	352	970	540	680	797	1420	881	416	245	544	997	635
XM_030272269.3	2407	1300	2681	3287	3084	1391	1892	3355	3899	2880	2919	2088	2657
XM_030272265.3	2728	2142	2905	1055	976	2821	3079	1247	1293	797	776	2511	1059
XM_030272271.3	642	1239	724	391	291	1430	1835	370	367	280	282	578	234
XM_041716039.1	4	5	146	2	63	10	7	3	0	135	170	8	2
XM_002198683.6	858	783	976	689	753	918	1024	655	815	674	712	773	647
XM_030285355.3	445	526	729	506	423	452	484	496	615	493	462	431	379
XM_030272280.3	1643	1600	1851	1395	1466	1543	1737	1092	1431	1136	1366	1587	1146
NM_001245802.1	6	4	3	2	5	3	7	6	5	2	1	6	3
XM_030272289.3	0	0	55	0	0	0	0	0	0	0	0	0	0
XM_030272290.3	0	0	0	0	0	0	0	0	0	0	0	0	0
XM_012569737.4	415	366	363	262	285	290	401	270	203	201	174	110	112
XR_003963386.1	30	17	49	19	11	17	14	10	22	14	11	31	23
NM_001245287.1	19559	16793	19680	14148	13705	16349	17250	14172	17072	19030	18251	19967	16405
XR_003963385.1	32	23	21	27	11	27	15	20	34	34	37	35	23
XM_030272328.3	5	23	16	18	12	39	11	15	58	8	12	20	11
XM_012569741.4	17	19	94	74	22	24	11	14	15	7	25	32	23
XM_041716057.1	0	0	0	0	0	0	0	0	0	0	0	0	0
XM_030272294.3	1622	1643	2266	1668	1276	1568	1622	1321	1579	944	968	1191	972
XM_030272389.3	0	0	0	0	0	0	0	0	0	0	0	0	0
XM_030272382.3	15	0	0	0	0	0	0	0	0	2	3	0	0
XM_030272417.3	0	0	0	0	0	0	0	0	0	0	0	0	0
XM_030272400.3	0	0	0	0	0	0	0	332	0	0	0	0	0
XM_030272411.3	426	459	918	596	568	788	1331	401	452	444	657	1604	969
XM_030272348.3	4978	4778	6808	4913	3537	5002	4981	3857	5404	3757	3660	4325	3390
XM_032748226.2	374	903	431	386	484	564	760	575	627	431	532	649	647
XM_030272356.3	167	367	228	166	228	224	232	228	275	204	261	288	292
XM_041716062.1	167	337	170	171	219	258	245	237	210	176	210	277	245
XM_012569728.4	1368	1253	1471	1220	1009	939	1219	1253	769	831	877	1334	1092
XM_030272518.3	0	0	0	0	0	0	0	0	0	0	0	0	0
XM_041716096.1	114	72	121	97	64	202	169	115	158	53	55	73	46
XM_041716079.1	0	0	0	0	0	0	0	0	0	0	0	0	0
XM_041716080.1	0	0	0	0	0	0	0	0	0	0	0	0	0
XM_030272440.3	0	0	0	0	0	0	0	0	0	0	0	0	0
XM_030272463.3	0	0	0	0	0	0	0	0	0	0	0	0	0
XM_041716092.1	6	1	3	5	2	10	2	2	9	1	1	0	3
XM_041716088.1	233	107	149	125	128	0	151	103	0	0	0	0	202
XM_041716086.1	6	6	7	11	0	0	5	3	0	12	17	20	7
XM_030272453.3	1677	979	1594	1252	955	1836	1857	1507	1399	1176	1214	1788	892
XM_030272476.3	917	661	946	656	602	1026	714	474	971	803	815	665	581
XM_012569710.4	143	276	82	230	267	0	330	94	153	2	161	302	84
XM_030272564.3	36	84	136	67	104	82	34	37	79	75	194	207	177
XM_012569674.4	502	417	602	426	349	525	549	447	516	424	306	302	274
XR_003960401.3	35	27	53	33	36	31	29	39	45	43	50	101	79
XM_030272575.3	120	82	93	50	67	78	64	37	89	117	79	36	30
XM_030272539.3	5538	4563	4848	3573	3968	4628	5525	4127	3605	3167	3379	4707	3807
XM_030272690.3	15	20	33	37	15	190	191	49	17	12	19	28	13
XM_030272764.3	20	46	39	51	19	48	32	17	35	18	29	21	20
XM_002198180.5	359	393	415	328	322	529	551	373	595	262	227	260	200
XM_030272749.3	0	0	0	0	2	0	0	0	0	0	0	0	0
XM_030272697.3	52	169	0	6	0	47	754	0	959	0	0	700	0
XM_030272703.3	29	371	354	0	8	0	126	829	147	0	0	0	659
XM_012569775.4	1	1	0	0	0	0	2	0	0	1	1	2	0
XM_030272717.3	721	510	1139	637	911	675	453	0	233	614	559	231	1
XM_030272725.3	380	0	0	469	0	663	0	0	0	0	0	0	0
XM_030272743.3	44	188	2	0	0	0	2	0	0	0	0	0	0
XM_030272611.3	0	602	0	0	182	0	0	0	480	0	0	0	0
XM_030272604.3	0	0	0	0	158	0	0	0	0	0	0	0	0
XM_030272640.3	0	29	0	0	0	8	0	2	27	2	2	0	0
XM_032748299.2	0	0	0	0	0	0	0	2	0	2	2	0	0
XM_030272646.3	0	0	0	2	0	0	0	0	0	0	0	0	0
XR_005980366.1	0	0	0	0	0	0	0	0	0	0	0	0	0
XM_030272683.3	4369	4220	6246	3898	4522	6158	7781	4629	4917	3379	3890	4344	3014
XM_041719281.1	61	69	51	33	78	43	56	47	61	50	64	50	49
XM_004186152.5	2557	1633	2169	1879	1246	1821	1929	1685	1984	1194	947	1550	1284
XM_030272595.3	1949	1906	3166	1998	1962	2347	3002	2467	2443	1248	1174	1576	1522
XM_012569785.4	857	0	3	8	197	3	0	0	0	169	178	2	2
XM_002195590.6	352	382	1473	1232	166	1185	875	879	688	541	420	857	539
XM_032748294.2	1	24	4	27	1	29	4	1	1	1	1	1	2
XM_041716122.1	8	5	0	0	160	0	15	5	6	0	0	0	0
XM_041716128.1	41	23	43	40	22	20	29	25	61	13	13	20	9
XM_030272664.3	1	2	3	1	0	0	4	1	2	0	1	3	1
XM_030272843.3	0	0	0	0	0	0	0	0	0	0	0	0	0
XM_032748315.2	0	0	0	0	0	0	0	0	0	0	0	0	0
XM_041716152.1	0	0	0	0	0	0	0	0	0	141	0	112	0
XM_030272786.3	0	0	0	0	0	0	0	0	366	0	0	99	147
XM_030272807.3	289	22	336	330	13	177	26	12	6	25	20	3	2
XM_030272821.3	197	0	206	133	0	427	0	469	238	329	251	128	115
XM_012569814.4	143	425	146	78	389	0	521	0	291	176	203	0	0
XM_030272838.3	108	103	2	2	0	7	17	5	161	2	1	4	3
XM_041716154.1	0	0	0	0	0	0	0	0	55	1	1	19	0
XM_041716169.1	0	0	0	1	0	0	7	157	0	0	0	0	0
XM_041716174.1	0	0	0	0	1	1	0	0	1	0	0	2	0
XM_041716156.1	423	448	605	353	325	225	345	287	544	274	341	607	256
XM_041716158.1	597	568	575	513	618	512	504	562	547	236	193	14	307
XM_041716171.1	152	8	314	0	8	10	473	117	9	323	201	284	85
XM_041716175.1	151	368	1	264	338	493	21	10	503	11	60	15	119
XM_030272898.3	74	110	124	93	84	105	84	38	98	40	56	103	48
XM_012569796.4	290	381	612	273	196	431	445	7	628	177	188	7	339
XM_012569797.4	242	159	203	119	227	295	211	562	422	248	254	413	0
XM_002198106.6	109	0	0	200	0	1	1	0	0	1	1	0	0
XM_030272910.3	1758	1657	2059	1528	1476	2016	1860	1330	1895	1053	1015	1203	919
XR_003960460.3	63	59	79	53	56	26	31	63	70	36	38	54	50
XR_004367855.2	0	3	3	0	4	3	0	3	0	0	0	3	0
XM_030273109.3	0	0	0	0	0	0	0	0	0	0	0	0	0
XM_041716247.1	0	0	0	0	0	0	0	0	0	0	0	0	0
XM_032748339.2	18	2	6	32	3	25	3	0	0	0	0	0	0
XM_012569669.4	25	43	90	87	21	72	70	43	85	71	49	34	43
XM_030273083.3	800	439	0	476	510	0	509	0	2	6	3	0	290
XM_030273087.3	260	565	766	180	454	602	279	328	749	579	470	445	90
XM_030273102.3	255	237	466	331	241	301	228	233	384	183	169	201	150
XM_030273095.3	30	30	15	11	38	18	21	23	34	42	32	20	6
XR_003960503.3	0	0	0	0	3	0	0	0	0	3	4	2	2
NR_049119.1	0	1	1	0	1	1	1	1	1	1	1	1	0
unassigned_transcript_30	0	0	0	0	0	0	0	0	0	0	0	0	0
unassigned_transcript_31	0	0	0	0	0	0	1	1	0	0	0	0	0
NR_049080.1	0	0	0	0	0	0	0	0	0	0	0	0	0
unassigned_transcript_32	0	0	0	0	0	0	0	0	0	0	0	0	0
unassigned_transcript_33	0	0	0	0	0	0	0	0	0	0	0	0	0
XR_005980444.1	0	4	0	0	0	0	0	7	5	0	0	0	0
XR_005980445.1	0	0	0	0	0	0	0	7	0	0	0	0	0
XR_005980437.1	0	0	12	0	0	0	0	0	60	0	0	0	32
XR_005980433.1	0	0	0	15	0	0	5	0	0	0	0	0	0
XR_005980432.1	0	0	0	0	0	0	0	0	0	0	0	0	0
XR_005980439.1	0	0	0	0	0	0	0	0	0	0	0	0	0
XR_005980428.1	0	0	0	0	45	1	1	0	0	0	0	0	0
XR_005980446.1	0	0	0	0	0	0	0	0	13	5	0	0	0
XR_005980434.1	0	0	0	0	0	0	0	7	0	0	0	0	0
XR_005980435.1	0	0	0	0	0	1	2	0	4	0	1	0	0
XR_005980438.1	0	0	0	0	0	1	2	0	2	0	1	0	0
XR_005980447.1	0	3	6	2	14	3	9	5	7	0	0	4	1
XR_005980449.1	0	0	0	0	0	0	0	0	0	0	0	0	0
XR_005980421.1	0	38	38	0	0	0	28	19	59	0	0	18	17
XR_005980450.1	0	0	0	0	0	45	0	0	0	0	0	0	0
XR_005980419.1	0	0	0	0	0	0	0	0	0	0	0	0	0
XR_005980442.1	0	0	0	0	17	7	7	8	5	0	0	5	0
XM_002197968.6	1645	1372	1781	1287	912	1582	1686	1413	1716	951	866	1022	845
XM_030272961.3	847	500	857	726	406	609	676	668	611	459	395	536	324
XM_032751412.2	27	24	38	36	8	21	27	16	23	15	19	21	7
XM_041716186.1	41	36	39	33	85	65	42	45	29	36	35	27	32
XM_030272943.3	23	25	35	22	19	26	45	22	23	8	8	21	7
XM_030272929.2	12	8	6	3	9	13	10	5	2	8	7	4	6
XR_005980436.1	33	46	70	80	38	81	85	65	0	71	72	45	16
XR_005980423.1	8	0	0	0	0	1	1	0	0	0	1	1	0
XR_005980443.1	2	0	2	14	12	0	9	6	2	8	7	8	9
XR_005980426.1	135	6	12	116	195	185	7	6	2	59	72	4	7
XR_005980431.1	2	15	0	6	3	3	19	15	0	0	0	4	2
XR_005980448.1	2	2	2	4	0	1	1	4	2	4	4	0	1
XR_005980427.1	5	23	14	8	3	6	12	0	34	33	24	56	30
XR_005980441.1	2	0	0	11	0	0	0	0	0	0	0	0	8
XR_005980440.1	2	0	27	0	1	3	0	0	24	8	8	0	0
XR_005980430.1	44	11	0	0	17	13	27	3	0	1	1	11	0
XR_005980425.1	30	37	0	0	34	21	22	19	0	42	30	0	0
XM_041717797.1	3	13	9	5	7	9	14	9	10	3	8	11	4
XM_041715998.1	93	108	121	70	2	181	166	155	171	94	102	119	89
XM_032748186.2	11	37	14	13	100	42	18	9	14	2	7	16	13
NM_001113742.1	1256	1034	1196	929	983	1422	1478	1103	1334	919	935	1136	817
XM_032748359.2	0	0	0	0	0	0	0	0	0	0	0	0	0
XM_030273235.3	3	4	3	0	5	0	5	3	0	0	0	0	0
XM_012569788.4	0	203	140	0	0	206	0	0	273	183	142	0	0
XR_005980464.1	0	0	0	0	0	0	25	0	0	0	0	0	0
XR_005980465.1	0	0	0	0	0	0	0	0	0	0	0	0	0
XR_005980466.1	0	0	0	0	0	0	0	0	0	0	0	0	0
XR_003960528.3	0	5	7	0	9	0	0	0	3	0	0	3	0
XM_030273210.3	0	3	1	4	0	3	472	0	4	4	415	0	0
XR_005980463.1	36	25	37	28	27	23	0	39	51	31	15	16	15
XM_002197781.5	661	481	486	484	401	881	471	645	641	654	159	565	497
XM_030273149.3	159	247	637	180	314	260	549	152	112	258	131	216	358
XR_003960515.3	13	4	107	9	145	149	157	13	15	6	3	3	347
XM_041716229.1	1380	700	913	1096	566	981	1067	1333	1361	888	805	763	93
XM_032748353.2	875	81	468	235	176	140	254	179	123	1	1	78	2
XM_002195131.6	23	428	966	654	198	645	695	893	480	559	457	367	343
XM_032748348.2	10	1	7	5	12	3	2	3	2	10	9	0	1
XM_041716275.1	2	0	2	3	0	0	1	1	8	1	1	2	0
XM_041716269.1	187	131	0	93	311	221	235	282	143	0	0	85	0
XM_032748346.2	50	2	3	0	3	0	3	0	1	2	2	0	0
XM_032748349.2	4	77	5	0	0	2	69	2	2	0	0	2	0
XM_012569721.4	851	768	658	493	688	800	882	529	746	536	639	752	581
XM_030273242.3	1777	1830	819	790	773	996	849	429	224	604	559	989	775
XM_041716297.1	0	0	0	0	0	0	0	0	0	0	0	0	0
XM_041716295.1	0	0	0	0	0	0	0	0	0	0	0	0	0
XM_041716296.1	0	0	0	0	0	0	0	0	0	0	7	0	0
XM_030273401.3	0	93	179	126	85	125	161	0	0	0	73	250	112
XM_041716293.1	11	36	70	43	28	25	42	13	46	17	8	15	12
XM_041716291.1	4	2	0	0	0	0	0	0	1	0	0	0	0
XR_005980474.1	24	40	22	27	27	20	17	70	26	25	14	18	19
XM_002197613.6	687	741	441	406	614	384	402	569	395	341	554	731	548
XM_030273355.3	0	0	0	2	1	1	1	0	0	2	1	0	0
XM_030273384.3	0	0	0	0	0	1	0	0	0	0	0	0	0
XM_030273470.3	0	0	0	0	0	3	0	0	0	0	0	0	0
XM_012569834.4	1999	1549	2136	1614	1486	1847	2162	1566	1653	1255	1160	1417	1097
XM_002197599.6	1631	1101	2840	1499	1627	2277	2579	1945	2660	917	859	1177	1011
XM_030273327.3	269	426	361	171	666	518	759	230	564	172	230	498	128
XM_012569826.4	4	2	4	0	0	0	146	3	0	99	103	0	2
XM_030273252.3	121	23	31	5	254	23	358	15	576	15	13	207	267
XM_030273259.3	611	862	1040	668	364	521	217	489	0	377	373	507	248
XM_030273441.3	663	439	628	304	348	231	517	169	72	200	143	133	247
XM_030273449.3	323	19	29	32	323	279	29	22	9	110	239	106	90
XM_030273431.3	265	0	481	491	125	311	266	183	141	157	168	361	91
XM_030273459.3	1	283	111	102	1	1	158	342	245	1	1	1	1
XM_030273476.3	145	113	113	119	85	194	232	165	95	81	63	86	55
XR_003960608.3	0	2	3	0	3	3	2	0	8	0	0	3	0
XM_002194976.5	1627	1586	1548	1247	1591	1161	1191	880	1343	1154	1335	1631	1180
XM_030273505.3	2	4	55	1	2	73	160	146	2	76	55	43	70
XM_030273483.3	676	419	995	835	378	838	812	691	924	0	0	656	732
XM_030273491.3	380	432	215	211	1	0	191	191	0	712	440	0	0
XM_030273498.3	31	7	320	15	421	233	197	166	1	32	286	244	8
XM_004175062.5	1425	1606	2325	1583	1317	1705	1990	1453	1467	1449	1527	1367	1185
XR_005980502.1	5	5	15	7	19	23	32	7	7	0	3	9	7
XR_005980504.1	5	5	17	9	0	5	5	3	8	3	0	2	4
XM_002194953.6	1229	1192	1584	1153	912	840	1242	1040	1509	896	811	759	744
XM_030273553.3	426	306	458	197	201	567	300	328	304	2	2	204	3
XR_004367915.2	0	2	2	4	3	5	5	3	4	1	0	2	1
XM_030273569.3	1313	1565	2375	1494	1554	1350	1489	1103	1913	1205	1238	1138	910
XM_030273585.3	15	22	23	19	27	21	27	15	21	2	2	5	4
XM_030273674.3	0	0	2	0	0	0	0	0	1	0	0	1	0
XM_030273666.3	2467	2521	2801	2107	2456	2950	3188	2276	2770	1612	1575	2188	1616
XM_041716339.1	0	0	0	0	0	0	0	0	0	0	0	0	0
XM_030273617.3	0	0	0	0	0	0	0	0	0	0	0	0	0
XM_030273625.3	0	0	0	0	0	0	0	0	0	0	0	0	0
XM_002194659.6	0	0	0	0	0	0	0	0	0	0	0	0	0
XM_030273633.3	31	55	38	15	62	15	25	5	17	4	5	6	5
XM_012569808.4	799	1236	1253	695	820	871	999	690	1475	787	749	756	616
XR_003960627.3	238	312	217	10	12	186	246	11	210	10	9	158	162
XM_012569809.4	225	306	293	574	471	264	260	671	309	423	455	307	271
XM_002194643.4	522	480	494	557	276	897	729	624	955	442	435	548	529
XM_030273733.3	0	0	0	0	0	0	0	0	0	0	0	0	0
XM_002194439.6	32	29	26	23	15	37	59	33	37	5	4	14	9
XM_004175061.5	2104	1726	2326	1657	1839	1780	2275	1616	1913	1189	1222	1769	1222
XM_030273755.3	0	0	50	0	0	0	94	1	75	0	0	0	0
XM_030273756.3	0	157	41	0	94	355	166	0	160	149	116	0	83
XM_030273742.3	58	8	24	14	81	151	37	0	30	6	7	97	7
XM_030273749.3	62	0	31	71	84	156	79	0	65	0	0	98	1
XM_030273757.3	54	0	0	48	60	79	66	0	52	0	0	86	0
XM_030273762.3	355	277	1114	1080	201	1570	3355	280	2072	136	135	336	820
XM_041716372.1	55	0	1	31	57	82	74	12	62	0	0	88	1
XM_030273773.3	323	352	40	53	254	732	78	832	66	534	680	776	85
XM_030273791.3	92	144	0	38	56	68	60	102	56	143	134	127	63
XM_030273782.3	53	0	31	59	56	145	63	0	59	0	0	69	0
XM_030273797.3	66	0	33	42	78	347	65	596	58	318	207	76	55
XM_041716455.1	0	0	0	0	0	0	0	0	0	7	4	0	0
XM_041716449.1	0	0	0	0	0	0	0	0	0	0	0	0	0
[truncated: 47,915 more rows]

## Sheet: Ensembl_ID
Gene stable ID	Gene stable ID version	Chromosome/scaffold name	Gene start (bp)	Gene end (bp)	Strand	Gene name	Gene type
ENSTGUG00000013637	ENSTGUG00000013637.2	1	34955	72180	1	DCBLD2	protein_coding
ENSTGUG00000013635	ENSTGUG00000013635.2	1	45219	302771	-1	CMSS1	protein_coding
ENSTGUG00000020928	ENSTGUG00000020928.1	1	74112	115790	-1		protein_coding
ENSTGUG00000013634	ENSTGUG00000013634.2	1	115954	334268	1	FILIP1L	protein_coding
ENSTGUG00000027178	ENSTGUG00000027178.1	1	159330	160474	-1		protein_coding
ENSTGUG00000013633	ENSTGUG00000013633.2	1	303920	334270	1	TBC1D23	protein_coding
ENSTGUG00000013632	ENSTGUG00000013632.2	1	331197	351031	1	NIT2	protein_coding
ENSTGUG00000013631	ENSTGUG00000013631.2	1	349213	372968	-1	TOMM70	protein_coding
ENSTGUG00000013630	ENSTGUG00000013630.2	1	375679	376157	1		protein_coding
ENSTGUG00000013629	ENSTGUG00000013629.2	1	391784	417140	1	TMEM45A	protein_coding
ENSTGUG00000013628	ENSTGUG00000013628.2	1	442847	462102	1	TFG	protein_coding
ENSTGUG00000013627	ENSTGUG00000013627.2	1	463196	592396	-1	ABI3BP	protein_coding
ENSTGUG00000013625	ENSTGUG00000013625.2	1	625088	665217	-1	IMPG2	protein_coding
ENSTGUG00000013624	ENSTGUG00000013624.2	1	669926	704340	-1	SENP7	protein_coding
ENSTGUG00000022047	ENSTGUG00000022047.1	1	706193	707570	1		protein_coding
ENSTGUG00000013623	ENSTGUG00000013623.2	1	706566	708333	1		protein_coding
ENSTGUG00000021229	ENSTGUG00000021229.1	1	708867	710419	-1	TXNL4B	protein_coding
ENSTGUG00000013621	ENSTGUG00000013621.2	1	712498	713751	1	TRMT10C	protein_coding
ENSTGUG00000021239	ENSTGUG00000021239.1	1	715762	727710	1	PCNP	protein_coding
ENSTGUG00000013619	ENSTGUG00000013619.2	1	728530	744240	-1	ZBTB11	protein_coding
ENSTGUG00000023416	ENSTGUG00000023416.1	1	745177	750056	-1	RPL24	protein_coding
ENSTGUG00000013616	ENSTGUG00000013616.2	1	750200	792613	1	CEP97	protein_coding
ENSTGUG00000013615	ENSTGUG00000013615.2	1	807686	816078	1	NFKBIZ	protein_coding
ENSTGUG00000013614	ENSTGUG00000013614.2	1	876202	980018	1	ZPLD1	protein_coding
ENSTGUG00000013613	ENSTGUG00000013613.2	1	1817880	1940345	1	ALCAM	protein_coding
ENSTGUG00000013612	ENSTGUG00000013612.2	1	1944323	2064988	-1	CBLB	protein_coding
ENSTGUG00000029124	ENSTGUG00000029124.1	1	2430358	2432459	-1		protein_coding
ENSTGUG00000013611	ENSTGUG00000013611.2	1	2477659	2604686	1	BBX	protein_coding
ENSTGUG00000013609	ENSTGUG00000013609.2	1	2635670	2684597	-1	IFT57	protein_coding
ENSTGUG00000013608	ENSTGUG00000013608.2	1	2684609	2696812	1	HHLA2	protein_coding
ENSTGUG00000013607	ENSTGUG00000013607.2	1	2696124	2754644	-1		protein_coding
ENSTGUG00000025346	ENSTGUG00000025346.1	1	2699921	2701047	1		protein_coding
ENSTGUG00000013606	ENSTGUG00000013606.2	1	2758036	2785160	-1	CIP2A	protein_coding
ENSTGUG00000013605	ENSTGUG00000013605.2	1	2787455	2796005	-1		protein_coding
ENSTGUG00000013603	ENSTGUG00000013603.2	1	2842603	2852829	1	TRAT1	protein_coding
ENSTGUG00000013602	ENSTGUG00000013602.2	1	2855880	2875276	-1		protein_coding
ENSTGUG00000013601	ENSTGUG00000013601.2	1	2886970	2921817	-1	GUCA1C	protein_coding
ENSTGUG00000013600	ENSTGUG00000013600.2	1	3390657	3446232	1	NECTIN3	protein_coding
ENSTGUG00000013599	ENSTGUG00000013599.2	1	3539183	3568969	1	CD96	protein_coding
ENSTGUG00000022163	ENSTGUG00000022163.1	1	3577837	3597596	1	PLCXD2	protein_coding
ENSTGUG00000013596	ENSTGUG00000013596.2	1	3651163	3714485	1	PHLDB2	protein_coding
ENSTGUG00000013595	ENSTGUG00000013595.2	1	3716694	3724397	1	ABHD10	protein_coding
ENSTGUG00000013594	ENSTGUG00000013594.2	1	3716713	3744393	1	TAGLN3	protein_coding
ENSTGUG00000013593	ENSTGUG00000013593.2	1	3753988	3789761	1	TMPRSS7	protein_coding
ENSTGUG00000028296	ENSTGUG00000028296.1	1	3807977	3808700	1		protein_coding
ENSTGUG00000015165	ENSTGUG00000015165.2	1	3809136	3814050	1		protein_coding
ENSTGUG00000013592	ENSTGUG00000013592.2	1	3817042	3825338	1	C3orf52	protein_coding
ENSTGUG00000028077	ENSTGUG00000028077.1	1	3841020	3852680	1		protein_coding
ENSTGUG00000015867	ENSTGUG00000015867.2	1	3856998	3858019	1		protein_coding
ENSTGUG00000013591	ENSTGUG00000013591.2	1	3861465	3883338	1		protein_coding
ENSTGUG00000013590	ENSTGUG00000013590.2	1	3893699	3924879	-1	LTN1	protein_coding
ENSTGUG00000013589	ENSTGUG00000013589.2	1	3926418	3930341	-1	RWDD2B	protein_coding
ENSTGUG00000013588	ENSTGUG00000013588.2	1	3930157	3949480	1	USP16	protein_coding
ENSTGUG00000013587	ENSTGUG00000013587.2	1	3950199	3960933	-1	CCT8	protein_coding
ENSTGUG00000013586	ENSTGUG00000013586.2	1	3966764	4001128	1		protein_coding
ENSTGUG00000013585	ENSTGUG00000013585.2	1	4022246	4046822	1	BACH1	protein_coding
ENSTGUG00000013579	ENSTGUG00000013579.2	1	4052885	4074655	-1	PAXBP1	protein_coding
ENSTGUG00000013584	ENSTGUG00000013584.2	1	4078918	4098170	-1	RNF121	protein_coding
ENSTGUG00000019101	ENSTGUG00000019101.1	1	4080915	4082394	-1		protein_coding
ENSTGUG00000025341	ENSTGUG00000025341.1	1	4100278	4117997	-1	NUMA1	protein_coding
ENSTGUG00000013581	ENSTGUG00000013581.2	1	4119140	4123326	-1	LAMTOR1	protein_coding
ENSTGUG00000019290	ENSTGUG00000019290.1	1	4127824	4130549	1	TOMT	protein_coding
ENSTGUG00000018949	ENSTGUG00000018949.1	1	4129610	4131258	-1	ANAPC15	protein_coding
ENSTGUG00000013578	ENSTGUG00000013578.2	1	4132734	4134478	1		protein_coding
ENSTGUG00000021546	ENSTGUG00000021546.1	1	4137193	4149711	1	INPPL1	protein_coding
ENSTGUG00000027907	ENSTGUG00000027907.1	1	4149885	4155811	-1	PHOX2A	protein_coding
ENSTGUG00000013575	ENSTGUG00000013575.2	1	4159013	4227980	-1	CLPB	protein_coding
ENSTGUG00000013572	ENSTGUG00000013572.2	1	4241700	4277237	1	ARAP1	protein_coding
ENSTGUG00000013571	ENSTGUG00000013571.2	1	4288202	4327997	1	PDE2A	protein_coding
ENSTGUG00000013570	ENSTGUG00000013570.2	1	4329844	4342538	1	ARRB1	protein_coding
ENSTGUG00000013569	ENSTGUG00000013569.2	1	4345200	4351474	-1	WDR73	protein_coding
ENSTGUG00000013568	ENSTGUG00000013568.2	1	4392187	4408401	1		protein_coding
ENSTGUG00000013566	ENSTGUG00000013566.2	1	4449271	4490354	-1	EMSY	protein_coding
ENSTGUG00000013565	ENSTGUG00000013565.2	1	4493821	4517893	1	THAP12	protein_coding
ENSTGUG00000013564	ENSTGUG00000013564.2	1	4602049	4634699	1	WNT11	protein_coding
ENSTGUG00000013563	ENSTGUG00000013563.2	1	4718068	4795416	-1	UVRAG	protein_coding
ENSTGUG00000013562	ENSTGUG00000013562.2	1	4805541	4830152	-1	DGAT2	protein_coding
ENSTGUG00000013561	ENSTGUG00000013561.2	1	4846643	4872309	-1	MOGAT2	protein_coding
ENSTGUG00000024357	ENSTGUG00000024357.1	1	4861500	4862094	1		protein_coding
ENSTGUG00000029483	ENSTGUG00000029483.1	1	4884053	4923070	1	MAP6	protein_coding
ENSTGUG00000013560	ENSTGUG00000013560.2	1	4929370	4934554	-1		protein_coding
ENSTGUG00000013557	ENSTGUG00000013557.2	1	4952807	5144868	1	APP	protein_coding
ENSTGUG00000013556	ENSTGUG00000013556.2	1	5101355	5128014	-1	GABPA	protein_coding
ENSTGUG00000028297	ENSTGUG00000028297.1	1	5127847	5135364	1	ATP5PF	protein_coding
ENSTGUG00000021020	ENSTGUG00000021020.1	1	5132751	5169567	-1	JAM2	protein_coding
ENSTGUG00000013553	ENSTGUG00000013553.2	1	5177730	5190113	1	MRPL39	protein_coding
ENSTGUG00000013552	ENSTGUG00000013552.2	1	6021983	6289156	-1	NCAM2	protein_coding
ENSTGUG00000028197	ENSTGUG00000028197.1	1	6067193	6068272	1		protein_coding
ENSTGUG00000013551	ENSTGUG00000013551.2	1	7246902	7298431	1	TMPRSS15	protein_coding
ENSTGUG00000013550	ENSTGUG00000013550.2	1	7302370	7327617	-1	CHODL	protein_coding
ENSTGUG00000013549	ENSTGUG00000013549.2	1	7461291	7480374	1	C21orf91	protein_coding
ENSTGUG00000013547	ENSTGUG00000013547.2	1	7503464	7548818	-1	CXADR	protein_coding
ENSTGUG00000013545	ENSTGUG00000013545.2	1	8146574	8234813	-1	USP25	protein_coding
ENSTGUG00000027814	ENSTGUG00000027814.1	1	8267967	8268451	1		protein_coding
ENSTGUG00000013544	ENSTGUG00000013544.2	1	8384581	8524325	1	NRIP1	protein_coding
ENSTGUG00000013543	ENSTGUG00000013543.2	1	8676540	8711320	1	SAMSN1	protein_coding
ENSTGUG00000021545	ENSTGUG00000021545.1	1	8739326	8750467	1	HSPA13	protein_coding
ENSTGUG00000013541	ENSTGUG00000013541.2	1	8765082	8780205	1		protein_coding
ENSTGUG00000013538	ENSTGUG00000013538.2	1	9238405	9825644	1	ROBO2	protein_coding
ENSTGUG00000013537	ENSTGUG00000013537.2	1	10095695	10389755	-1	ROBO1	protein_coding
ENSTGUG00000013536	ENSTGUG00000013536.2	1	11349668	11486024	-1	GBE1	protein_coding
ENSTGUG00000029263	ENSTGUG00000029263.1	1	12263527	12266466	1		protein_coding
ENSTGUG00000021394	ENSTGUG00000021394.1	1	12307741	12308876	1		protein_coding
ENSTGUG00000013534	ENSTGUG00000013534.2	1	12692592	13200748	1	CADM2	protein_coding
ENSTGUG00000029288	ENSTGUG00000029288.1	1	13516512	13542626	-1	VGLL3	protein_coding
ENSTGUG00000013532	ENSTGUG00000013532.2	1	13601346	13615293	1	CHMP2B	protein_coding
ENSTGUG00000013531	ENSTGUG00000013531.2	1	13616109	13625429	-1	POU1F1	protein_coding
ENSTGUG00000013530	ENSTGUG00000013530.2	1	13760524	13864356	1	HTR1F	protein_coding
ENSTGUG00000028325	ENSTGUG00000028325.1	1	13884623	13897053	-1		protein_coding
ENSTGUG00000013529	ENSTGUG00000013529.2	1	13911981	13920992	1	PDZK1	protein_coding
ENSTGUG00000013528	ENSTGUG00000013528.2	1	13919443	13938007	-1		protein_coding
ENSTGUG00000029283	ENSTGUG00000029283.1	1	13941101	13966847	-1	GJA8	protein_coding
ENSTGUG00000013526	ENSTGUG00000013526.2	1	13964578	14002367	1	GJA5	protein_coding
ENSTGUG00000013525	ENSTGUG00000013525.2	1	14015529	14024542	1	ACP6	protein_coding
ENSTGUG00000013523	ENSTGUG00000013523.2	1	14029349	14087195	-1	BCL9	protein_coding
ENSTGUG00000013522	ENSTGUG00000013522.2	1	14119952	14134643	1	POGLUT1	protein_coding
ENSTGUG00000020528	ENSTGUG00000020528.1	1	14135226	14147917	1		protein_coding
ENSTGUG00000013518	ENSTGUG00000013518.2	1	14143831	14166268	-1		protein_coding
ENSTGUG00000013519	ENSTGUG00000013519.2	1	14182102	14192041	1	ADPRH	protein_coding
ENSTGUG00000013517	ENSTGUG00000013517.2	1	14191674	14344386	-1	IGSF3	protein_coding
ENSTGUG00000013516	ENSTGUG00000013516.2	1	14393080	14408296	-1		protein_coding
ENSTGUG00000013515	ENSTGUG00000013515.2	1	14419591	14485150	-1	PTGFRN	protein_coding
ENSTGUG00000021219	ENSTGUG00000021219.1	1	14530371	14543564	-1		protein_coding
ENSTGUG00000013513	ENSTGUG00000013513.2	1	14553113	14564132	-1		protein_coding
ENSTGUG00000013512	ENSTGUG00000013512.2	1	14598334	14638746	-1	ILDR2	protein_coding
ENSTGUG00000013511	ENSTGUG00000013511.2	1	14648729	14660734	1	MAEL	protein_coding
ENSTGUG00000013510	ENSTGUG00000013510.2	1	14664487	14714956	-1	GPA33	protein_coding
ENSTGUG00000013509	ENSTGUG00000013509.2	1	14679626	14689489	1	STYXL2	protein_coding
ENSTGUG00000013508	ENSTGUG00000013508.2	1	14715165	14817448	1	POU2F1	protein_coding
ENSTGUG00000013507	ENSTGUG00000013507.2	1	14830366	14837219	-1	CD247	protein_coding
ENSTGUG00000019513	ENSTGUG00000019513.1	1	14884609	14891040	-1	CREG1	protein_coding
ENSTGUG00000013505	ENSTGUG00000013505.2	1	14898512	14928578	1	RCSD1	protein_coding
ENSTGUG00000027007	ENSTGUG00000027007.1	1	14929916	14972103	1	MPZL1	protein_coding
ENSTGUG00000024786	ENSTGUG00000024786.1	1	14971507	14979853	-1	MPC2	protein_coding
ENSTGUG00000013502	ENSTGUG00000013502.2	1	14980376	15054437	1	DCAF6	protein_coding
ENSTGUG00000013501	ENSTGUG00000013501.2	1	15080871	15112320	1	GABRR3	protein_coding
ENSTGUG00000013500	ENSTGUG00000013500.2	1	15113088	15124089	1	RIOX2	protein_coding
ENSTGUG00000013499	ENSTGUG00000013499.2	1	15124816	15180139	-1	CRYBG3	protein_coding
ENSTGUG00000023682	ENSTGUG00000023682.1	1	15211861	15236061	-1	ARL6	protein_coding
ENSTGUG00000013496	ENSTGUG00000013496.2	1	15244171	15616908	-1	EPHA6	protein_coding
ENSTGUG00000013495	ENSTGUG00000013495.2	1	16334386	16356262	-1	NSUN3	protein_coding
ENSTGUG00000013493	ENSTGUG00000013493.2	1	16353344	16383762	-1	ARL13B	protein_coding
ENSTGUG00000013494	ENSTGUG00000013494.2	1	16374068	16374946	1	STX19	protein_coding
ENSTGUG00000013492	ENSTGUG00000013492.2	1	16385954	16407231	1	PROS1	protein_coding
ENSTGUG00000013491	ENSTGUG00000013491.2	1	16586068	16765570	-1	EPHA3	protein_coding
ENSTGUG00000019203	ENSTGUG00000019203.1	1	17067564	17073331	-1	C3orf38	protein_coding
ENSTGUG00000013489	ENSTGUG00000013489.2	1	17076300	17106518	-1	ZNF654	protein_coding
ENSTGUG00000022844	ENSTGUG00000022844.1	1	17106975	17113885	1	CGGBP1	protein_coding
ENSTGUG00000013486	ENSTGUG00000013486.2	1	17114473	17122568	-1	N6AMT1	protein_coding
ENSTGUG00000013485	ENSTGUG00000013485.2	1	17710090	17772993	1	ADAMTS5	protein_coding
ENSTGUG00000013483	ENSTGUG00000013483.2	1	17770324	17776263	1	ADAMTS1	protein_coding
ENSTGUG00000013482	ENSTGUG00000013482.2	1	17798452	17903855	-1	GDPD5	protein_coding
ENSTGUG00000023900	ENSTGUG00000023900.1	1	17807240	17807744	1		protein_coding
ENSTGUG00000013479	ENSTGUG00000013479.2	1	17907192	18071526	-1	RPS3	protein_coding
ENSTGUG00000013481	ENSTGUG00000013481.2	1	17915505	17963540	1	SERPINH1	protein_coding
ENSTGUG00000013478	ENSTGUG00000013478.2	1	18090017	18100776	1	P2RY2	protein_coding
ENSTGUG00000013477	ENSTGUG00000013477.2	1	18119892	18127878	1	P2RY6	protein_coding
ENSTGUG00000013476	ENSTGUG00000013476.2	1	18149039	18161483	1	ARHGEF17	protein_coding
ENSTGUG00000013475	ENSTGUG00000013475.2	1	18164656	18169492	1	RELT	protein_coding
ENSTGUG00000023375	ENSTGUG00000023375.1	1	18169087	18299300	-1	FAM168A	protein_coding
ENSTGUG00000013472	ENSTGUG00000013472.2	1	18298236	18306668	1	PLEKHB1	protein_coding
ENSTGUG00000013470	ENSTGUG00000013470.2	1	18310791	18352799	-1	RAB6A	protein_coding
ENSTGUG00000013469	ENSTGUG00000013469.2	1	18355907	18360567	1	MRPL48	protein_coding
ENSTGUG00000013468	ENSTGUG00000013468.2	1	18361646	18361894	-1		protein_coding
ENSTGUG00000013467	ENSTGUG00000013467.2	1	18362201	18371656	1	PAAF1	protein_coding
ENSTGUG00000013466	ENSTGUG00000013466.2	1	18371794	18375685	1	DNAJB13	protein_coding
ENSTGUG00000013465	ENSTGUG00000013465.2	1	18425177	18469414	-1	HUNK	protein_coding
ENSTGUG00000013464	ENSTGUG00000013464.2	1	18480871	18509475	1		protein_coding
ENSTGUG00000013463	ENSTGUG00000013463.2	1	18511312	18514748	-1	SOD1	protein_coding
ENSTGUG00000027053	ENSTGUG00000027053.1	3	35511582	35513325	-1		protein_coding
ENSTGUG00000011377	ENSTGUG00000011377.2	1	68438796	68441871	-1	SAP18	protein_coding
ENSTGUG00000021212	ENSTGUG00000021212.1	4A	8691645	8697049	1	PGRMC1	protein_coding
ENSTGUG00000025056	ENSTGUG00000025056.1	3	4249610	4251569	-1		protein_coding
ENSTGUG00000013461	ENSTGUG00000013461.2	1	18580851	18679795	1	TIAM1	protein_coding
ENSTGUG00000013460	ENSTGUG00000013460.2	1	18714499	18715158	1	CLDN8	protein_coding
ENSTGUG00000013459	ENSTGUG00000013459.2	1	18800302	18903084	1	GRIK1	protein_coding
ENSTGUG00000013458	ENSTGUG00000013458.2	1	18923563	18954649	1	SLCO2B1	protein_coding
ENSTGUG00000013457	ENSTGUG00000013457.2	1	18999415	19000774	1		protein_coding
ENSTGUG00000013456	ENSTGUG00000013456.2	1	19006568	19033520	-1	PGM2L1	protein_coding
ENSTGUG00000013455	ENSTGUG00000013455.2	1	19040333	19040638	-1	KCNE3	protein_coding
ENSTGUG00000024283	ENSTGUG00000024283.1	1	19041528	19042548	-1		protein_coding
ENSTGUG00000013454	ENSTGUG00000013454.2	1	19042630	19045061	-1	LIPT2	protein_coding
ENSTGUG00000013453	ENSTGUG00000013453.2	1	19051477	19087829	1		protein_coding
ENSTGUG00000013452	ENSTGUG00000013452.2	1	19096343	19118871	-1	CHRDL2	protein_coding
ENSTGUG00000024778	ENSTGUG00000024778.1	1	19121721	19122085	1		protein_coding
ENSTGUG00000013451	ENSTGUG00000013451.2	1	19125302	19143466	1	RNF169	protein_coding
ENSTGUG00000026426	ENSTGUG00000026426.1	1	19148739	19151386	1	SPCS2	protein_coding
ENSTGUG00000021465	ENSTGUG00000021465.1	1	19152835	19154119	1	NEU3	protein_coding
ENSTGUG00000013449	ENSTGUG00000013449.2	1	19155207	19160330	1	P4HA3	protein_coding
ENSTGUG00000013448	ENSTGUG00000013448.2	1	19162055	19181344	-1	PPME1	protein_coding
ENSTGUG00000019971	ENSTGUG00000019971.1	1	19181675	19220708	1	C2CD3	protein_coding
ENSTGUG00000023183	ENSTGUG00000023183.1	1	19183074	19224575	1	UCP3	protein_coding
ENSTGUG00000013445	ENSTGUG00000013445.2	1	19292630	19343593	1	SYNJ1	protein_coding
ENSTGUG00000013444	ENSTGUG00000013444.2	1	19343695	19350493	1	CFAP298	protein_coding
ENSTGUG00000013443	ENSTGUG00000013443.2	1	19354815	19386831	-1		protein_coding
ENSTGUG00000013442	ENSTGUG00000013442.2	1	19404458	19448645	1	URB1	protein_coding
ENSTGUG00000013441	ENSTGUG00000013441.2	1	19718318	19803686	1	COL8A1	protein_coding
ENSTGUG00000021191	ENSTGUG00000021191.1	3	35514924	35516667	-1		protein_coding
ENSTGUG00000024610	ENSTGUG00000024610.1	3	4255245	4256741	-1		protein_coding
ENSTGUG00000001917	ENSTGUG00000001917.2	4	64623324	64625680	1	MAD2L1	protein_coding
ENSTGUG00000013440	ENSTGUG00000013440.2	1	19805754	19850471	-1	ST3GAL6	protein_coding
ENSTGUG00000022792	ENSTGUG00000022792.1	2	133781347	133787697	-1	TMEM74	protein_coding
ENSTGUG00000013439	ENSTGUG00000013439.2	1	19885099	19894220	1	CPOX	protein_coding
ENSTGUG00000004992	ENSTGUG00000004992.2	4A	14938745	14943026	-1	ERCC6L	protein_coding
ENSTGUG00000013438	ENSTGUG00000013438.2	1	19903065	19921030	-1		protein_coding
ENSTGUG00000013437	ENSTGUG00000013437.2	1	19921341	19933717	-1	GPR161	protein_coding
ENSTGUG00000026810	ENSTGUG00000026810.1	1	19933819	19943293	1	TIPRL	protein_coding
ENSTGUG00000020039	ENSTGUG00000020039.1	1	19943655	19953677	1	SFT2D2	protein_coding
ENSTGUG00000013434	ENSTGUG00000013434.2	1	19944449	19975787	1	TBX19	protein_coding
ENSTGUG00000013433	ENSTGUG00000013433.2	1	20094309	20097764	-1		protein_coding
ENSTGUG00000019712	ENSTGUG00000019712.1	1	20165412	20195507	-1	DPT	protein_coding
ENSTGUG00000013431	ENSTGUG00000013431.2	1	20312939	20340633	1	ATP1B1	protein_coding
ENSTGUG00000023069	ENSTGUG00000023069.1	1	20329347	20435961	-1	CCDC181	protein_coding
ENSTGUG00000013430	ENSTGUG00000013430.2	1	20329350	20435961	-1	NME7	protein_coding
ENSTGUG00000013429	ENSTGUG00000013429.2	1	20418104	20426455	1	BLZF1	protein_coding
ENSTGUG00000013427	ENSTGUG00000013427.2	1	20439774	20452037	-1	SLC19A2	protein_coding
ENSTGUG00000013426	ENSTGUG00000013426.2	1	20458442	20523825	-1	F5	protein_coding
ENSTGUG00000013424	ENSTGUG00000013424.2	1	20522861	20537985	1	SLC35A5	protein_coding
ENSTGUG00000013423	ENSTGUG00000013423.2	1	20536200	20557549	-1		protein_coding
ENSTGUG00000019816	ENSTGUG00000019816.1	1	20632661	20679149	-1		protein_coding
ENSTGUG00000013421	ENSTGUG00000013421.2	1	20687750	20693480	1	GTPBP8	protein_coding
ENSTGUG00000013420	ENSTGUG00000013420.2	1	20693992	20696297	1	TAF13	protein_coding
ENSTGUG00000013419	ENSTGUG00000013419.2	1	20696821	20702800	-1	NEPRO	protein_coding
ENSTGUG00000013418	ENSTGUG00000013418.2	1	20703553	20720968	1		protein_coding
ENSTGUG00000013417	ENSTGUG00000013417.2	1	20785663	20840152	1	BOC	protein_coding
ENSTGUG00000013415	ENSTGUG00000013415.2	1	20842083	20876274	-1	CFAP44	protein_coding
ENSTGUG00000020714	ENSTGUG00000020714.1	1	20884173	20902586	1	ILDR1	protein_coding
ENSTGUG00000013413	ENSTGUG00000013413.2	1	20904418	20907599	1		protein_coding
ENSTGUG00000018232	ENSTGUG00000018232.2	1	20920252	20921352	-1	GPR15	protein_coding
ENSTGUG00000013412	ENSTGUG00000013412.2	1	20929532	20954029	1	CLDND1	protein_coding
ENSTGUG00000013411	ENSTGUG00000013411.2	1	20953145	21004766	1		protein_coding
ENSTGUG00000013410	ENSTGUG00000013410.2	1	20973089	20981902	-1		protein_coding
ENSTGUG00000013409	ENSTGUG00000013409.2	1	20983192	21035511	1	GRAMD1C	protein_coding
ENSTGUG00000013408	ENSTGUG00000013408.2	1	21036422	21043999	1	ZDHHC23	protein_coding
ENSTGUG00000013407	ENSTGUG00000013407.2	1	21046353	21067451	-1	CCDC191	protein_coding
ENSTGUG00000013406	ENSTGUG00000013406.2	1	21067387	21082324	1	QTRT2	protein_coding
ENSTGUG00000013405	ENSTGUG00000013405.2	1	21088918	21101212	-1	DRD3	protein_coding
ENSTGUG00000002748	ENSTGUG00000002748.2	1A	10876146	10910372	1	FAM185A	protein_coding
ENSTGUG00000004276	ENSTGUG00000004276.2	1A	20182052	20229553	1	WASL	protein_coding
ENSTGUG00000023917	ENSTGUG00000023917.1	1A	10944288	10961523	1	LRRC17	protein_coding
ENSTGUG00000002765	ENSTGUG00000002765.2	1A	10972536	10979910	1	ARMC10	protein_coding
ENSTGUG00000008989	ENSTGUG00000008989.2	4	22979356	23015085	1	KLHL5	protein_coding
ENSTGUG00000004327	ENSTGUG00000004327.2	1A	20249744	20255639	-1	LMOD2	protein_coding
ENSTGUG00000002769	ENSTGUG00000002769.2	1A	10979524	11003596	-1	NAPEPLD	protein_coding
ENSTGUG00000010757	ENSTGUG00000010757.2	3	65485349	65665973	1	GRM1	protein_coding
ENSTGUG00000011947	ENSTGUG00000011947.2	1	61902018	62034806	1	TRPC4	protein_coding
ENSTGUG00000005884	ENSTGUG00000005884.2	1	108617743	108631594	1	SIK1	protein_coding
ENSTGUG00000004331	ENSTGUG00000004331.2	1A	20275508	20301523	1		protein_coding
ENSTGUG00000023777	ENSTGUG00000023777.1	1A	11019983	11035243	1	PMPCB	protein_coding
ENSTGUG00000012002	ENSTGUG00000012002.2	5	37088064	37109983	1	BRMS1L	protein_coding
ENSTGUG00000002594	ENSTGUG00000002594.2	4	58172214	58308881	1	ARHGAP10	protein_coding
ENSTGUG00000002147	ENSTGUG00000002147.2	3	112747485	112863474	1	SLC8A1	protein_coding
ENSTGUG00000024562	ENSTGUG00000024562.1	1	108783894	108802532	-1	CRYAA	protein_coding
ENSTGUG00000004340	ENSTGUG00000004340.2	1A	20299863	20354943	1		protein_coding
ENSTGUG00000010754	ENSTGUG00000010754.2	3	65703303	65724562	1	RAB32	protein_coding
ENSTGUG00000025839	ENSTGUG00000025839.1	2	65934000	65953957	1	TMEM170B	protein_coding
ENSTGUG00000011261	ENSTGUG00000011261.2	3	57942626	57976882	1	CCDC170	protein_coding
ENSTGUG00000011513	ENSTGUG00000011513.2	2	119539110	119557839	1	TERF1	protein_coding
ENSTGUG00000009841	ENSTGUG00000009841.2	3	72175391	72200123	1	GNPAT	protein_coding
ENSTGUG00000011674	ENSTGUG00000011674.2	6	34592495	34609071	1		protein_coding
ENSTGUG00000002508	ENSTGUG00000002508.2	3	107538971	107561755	1	MOCS1	protein_coding
ENSTGUG00000012951	ENSTGUG00000012951.2	3	20267930	20281529	1	ALKAL2	protein_coding
ENSTGUG00000002792	ENSTGUG00000002792.2	1A	11028606	11044892	-1	DNAJC2	protein_coding
ENSTGUG00000019590	ENSTGUG00000019590.1	2	150538202	150545441	1		protein_coding
ENSTGUG00000011933	ENSTGUG00000011933.2	1	62056895	62088508	1	POSTN	protein_coding
ENSTGUG00000010896	ENSTGUG00000010896.2	5	24939570	24987580	1	TYRO3	protein_coding
ENSTGUG00000020450	ENSTGUG00000020450.1	6	34657452	34659020	-1		protein_coding
ENSTGUG00000027759	ENSTGUG00000027759.1	3	20280948	20306518	-1	ACP1	protein_coding
ENSTGUG00000028798	ENSTGUG00000028798.1	1	108809618	108826322	1	U2AF1	protein_coding
ENSTGUG00000026726	ENSTGUG00000026726.1	1A	45157564	45163169	-1	TMEM140	protein_coding
ENSTGUG00000011517	ENSTGUG00000011517.2	2	119556638	119565987	-1	SBSPON	protein_coding
ENSTGUG00000011249	ENSTGUG00000011249.2	3	58011879	58171132	1	ESR1	protein_coding
ENSTGUG00000002143	ENSTGUG00000002143.2	3	112894646	112896659	1	GINS1	protein_coding
ENSTGUG00000020832	ENSTGUG00000020832.1	2	150575044	150604265	-1		protein_coding
ENSTGUG00000005953	ENSTGUG00000005953.2	4A	17289865	17301041	-1	MAGT1	protein_coding
ENSTGUG00000002751	ENSTGUG00000002751.2	1A	11045075	11053312	1	PSMC2	protein_coding
ENSTGUG00000011634	ENSTGUG00000011634.2	6	34778877	34826791	-1		protein_coding
ENSTGUG00000019043	ENSTGUG00000019043.1	3	72195807	72197418	1		protein_coding
ENSTGUG00000011885	ENSTGUG00000011885.2	1A	60002530	60035264	1		protein_coding
ENSTGUG00000002495	ENSTGUG00000002495.2	3	107575357	107778061	-1	DAAM2	protein_coding
ENSTGUG00000010919	ENSTGUG00000010919.2	5	24999618	25055005	1	MGA	protein_coding
ENSTGUG00000002132	ENSTGUG00000002132.2	3	112910895	112919621	1	EIF4A3	protein_coding
ENSTGUG00000026233	ENSTGUG00000026233.1	3	51130715	51186746	1	CLVS2	protein_coding
ENSTGUG00000010743	ENSTGUG00000010743.2	3	65731102	65829630	1	ADGB	protein_coding
ENSTGUG00000020221	ENSTGUG00000020221.1	2	150638851	150640110	1		protein_coding
ENSTGUG00000021632	ENSTGUG00000021632.1	1	41638549	41666690	1	C11orf87	protein_coding
ENSTGUG00000009824	ENSTGUG00000009824.2	3	72199794	72211992	-1	TBP	protein_coding
ENSTGUG00000012946	ENSTGUG00000012946.2	3	20305989	20352314	1	SH3YL1	protein_coding
ENSTGUG00000008961	ENSTGUG00000008961.2	4	23015409	23080681	1	WDR19	protein_coding
ENSTGUG00000028772	ENSTGUG00000028772.1	2	150643679	150685629	1		protein_coding
ENSTGUG00000011364	ENSTGUG00000011364.2	1	68468829	68517089	1	LATS2	protein_coding
ENSTGUG00000011518	ENSTGUG00000011518.2	2	119615019	119639167	-1	RPL7	protein_coding
ENSTGUG00000005790	ENSTGUG00000005790.2	1	108834313	108905499	1	CBS	protein_coding
ENSTGUG00000004349	ENSTGUG00000004349.2	1A	20380616	20406363	1	SLC13A1	protein_coding
ENSTGUG00000026432	ENSTGUG00000026432.1	3	18920	20797	1		protein_coding
ENSTGUG00000012602	ENSTGUG00000012602.2	1	41638957	41879691	1	SLITRK6	protein_coding
ENSTGUG00000027366	ENSTGUG00000027366.1	3	72213889	72224024	1	PSMB1	protein_coding
ENSTGUG00000025290	ENSTGUG00000025290.1	6	34967482	34990249	1		protein_coding
ENSTGUG00000002808	ENSTGUG00000002808.2	1A	11055261	11089065	-1	SLC26A5	protein_coding
ENSTGUG00000011532	ENSTGUG00000011532.2	2	119641358	119665895	1	RDH10	protein_coding
ENSTGUG00000027486	ENSTGUG00000027486.1	1A	60040732	60053147	1		protein_coding
ENSTGUG00000027387	ENSTGUG00000027387.1	3	105854	107605	-1		protein_coding
ENSTGUG00000011195	ENSTGUG00000011195.2	3	58179213	58275042	-1		protein_coding
ENSTGUG00000005805	ENSTGUG00000005805.2	2	65984900	66015001	-1	ADTRP	protein_coding
ENSTGUG00000002121	ENSTGUG00000002121.2	3	112920268	113000227	-1	ATL2	protein_coding
ENSTGUG00000011343	ENSTGUG00000011343.2	1	68541407	68618664	1	XPO4	protein_coding
ENSTGUG00000012945	ENSTGUG00000012945.2	3	20453635	20454729	1	FAM110C	protein_coding
ENSTGUG00000015169	ENSTGUG00000015169.2	3	130728	132264	-1		protein_coding
ENSTGUG00000005778	ENSTGUG00000005778.2	1	108864472	108889289	1		protein_coding
ENSTGUG00000011337	ENSTGUG00000011337.2	1	68624973	68634746	1	EEF1AKMT1	protein_coding
ENSTGUG00000011813	ENSTGUG00000011813.2	3	51363395	51454996	-1		protein_coding
ENSTGUG00000002485	ENSTGUG00000002485.2	3	107791383	107938216	1	KIF6	protein_coding
ENSTGUG00000022216	ENSTGUG00000022216.1	3	139743	155295	1		protein_coding
ENSTGUG00000011899	ENSTGUG00000011899.2	1A	60050689	60087466	-1	CD9	protein_coding
ENSTGUG00000009796	ENSTGUG00000009796.2	3	72234864	72325899	-1	FAM120B	protein_coding
ENSTGUG00000027561	ENSTGUG00000027561.1	1	68637149	68647764	-1	IL17D	protein_coding
ENSTGUG00000012943	ENSTGUG00000012943.2	3	20550251	20583282	1	FBXO25	protein_coding
ENSTGUG00000023099	ENSTGUG00000023099.1	3	160086	183710	1		protein_coding
ENSTGUG00000011920	ENSTGUG00000011920.2	1	62288929	62318791	1		protein_coding
ENSTGUG00000010931	ENSTGUG00000010931.2	5	25075213	25174795	1	MAPKBP1	protein_coding
ENSTGUG00000021176	ENSTGUG00000021176.1	6	34991681	34999182	-1		protein_coding
ENSTGUG00000005745	ENSTGUG00000005745.2	1	108901395	108942921	-1	PKNOX1	protein_coding
ENSTGUG00000005813	ENSTGUG00000005813.2	2	66085110	66211229	1	HIVEP1	protein_coding
ENSTGUG00000012596	ENSTGUG00000012596.2	1	44227921	44239950	1	SPRY2	protein_coding
ENSTGUG00000011535	ENSTGUG00000011535.2	2	119699311	119873142	-1	STAU2	protein_coding
ENSTGUG00000012940	ENSTGUG00000012940.2	3	20587406	20615006	-1	TDRP	protein_coding
ENSTGUG00000009780	ENSTGUG00000009780.2	3	72332391	72341404	1	DLL1	protein_coding
ENSTGUG00000023950	ENSTGUG00000023950.1	3	192282	241860	1	ADCY3	protein_coding
ENSTGUG00000024686	ENSTGUG00000024686.1	3	58279590	58303378	-1		protein_coding
ENSTGUG00000011321	ENSTGUG00000011321.2	1	68652137	68697986	-1	IFT88	protein_coding
ENSTGUG00000019299	ENSTGUG00000019299.1	3	51514431	52024891	1	NKAIN2	protein_coding
ENSTGUG00000009754	ENSTGUG00000009754.2	3	72613575	72628221	-1	ERMARD	protein_coding
ENSTGUG00000005743	ENSTGUG00000005743.2	1	108957582	108968317	-1		protein_coding
ENSTGUG00000004403	ENSTGUG00000004403.2	1A	20477835	20761722	1	CADPS2	protein_coding
ENSTGUG00000017017	ENSTGUG00000017017.2	3	245096	250947	-1	POMC	protein_coding
ENSTGUG00000005833	ENSTGUG00000005833.2	2	66239125	66243193	1	EDN1	protein_coding
ENSTGUG00000012593	ENSTGUG00000012593.2	1	44430541	44591799	-1	NDFIP2	protein_coding
ENSTGUG00000012937	ENSTGUG00000012937.2	3	20657664	20746966	-1	ERICH1	protein_coding
ENSTGUG00000019412	ENSTGUG00000019412.1	3	58356655	58465590	-1		protein_coding
ENSTGUG00000025475	ENSTGUG00000025475.1	3	108015554	108026771	1	BTBD3	protein_coding
ENSTGUG00000024397	ENSTGUG00000024397.1	3	269808	301869	-1		protein_coding
ENSTGUG00000008901	ENSTGUG00000008901.2	4	23054095	23088162	-1	RFC1	protein_coding
ENSTGUG00000010707	ENSTGUG00000010707.2	3	65969817	66072315	1	STXBP5	protein_coding
ENSTGUG00000009751	ENSTGUG00000009751.2	3	72629418	72634656	1	DYNLT2	protein_coding
ENSTGUG00000011193	ENSTGUG00000011193.2	3	58482032	58505634	1	MYCT1	protein_coding
ENSTGUG00000005733	ENSTGUG00000005733.2	1	108968204	109000029	1	WDR4	protein_coding
ENSTGUG00000023405	ENSTGUG00000023405.1	3	113013926	113027603	1	GALM	protein_coding
ENSTGUG00000027134	ENSTGUG00000027134.1	2	119882099	119918515	-1	UBE2W	protein_coding
ENSTGUG00000002471	ENSTGUG00000002471.2	3	108235682	108316052	1	SPTLC3	protein_coding
ENSTGUG00000022331	ENSTGUG00000022331.1	1	62312975	62328289	-1	EXOSC8	protein_coding
ENSTGUG00000027640	ENSTGUG00000027640.1	6	35004508	35060555	1		protein_coding
ENSTGUG00000020465	ENSTGUG00000020465.1	3	58520537	58535332	1	VIP	protein_coding
ENSTGUG00000002095	ENSTGUG00000002095.2	3	113022479	113030764	-1	SRSF7	protein_coding
ENSTGUG00000029103	ENSTGUG00000029103.1	3	314399	351345	-1		protein_coding
ENSTGUG00000023131	ENSTGUG00000023131.1	2	119922276	119940814	-1	ELOC	protein_coding
ENSTGUG00000012585	ENSTGUG00000012585.2	1	44628422	44678977	1	RBM26	protein_coding
ENSTGUG00000011186	ENSTGUG00000011186.2	3	58642679	58662102	-1	MTRF1L	protein_coding
ENSTGUG00000002836	ENSTGUG00000002836.2	1A	11095026	11371814	-1	RELN	protein_coding
ENSTGUG00000005695	ENSTGUG00000005695.2	1	109005492	109058270	-1	PDE9A	protein_coding
ENSTGUG00000011903	ENSTGUG00000011903.2	1	62328442	62348778	1	ALG5	protein_coding
ENSTGUG00000024507	ENSTGUG00000024507.1	5	25175087	25183702	1	JMJD7	protein_coding
ENSTGUG00000011565	ENSTGUG00000011565.2	2	119941850	119944814	1	TMEM70	protein_coding
ENSTGUG00000002093	ENSTGUG00000002093.2	3	113030191	113034400	1		protein_coding
ENSTGUG00000021674	ENSTGUG00000021674.1	3	369186	383569	1		protein_coding
ENSTGUG00000002469	ENSTGUG00000002469.2	3	108347362	108387370	1	ISM1	protein_coding
ENSTGUG00000011897	ENSTGUG00000011897.2	1	62368173	62404025	1		protein_coding
ENSTGUG00000008897	ENSTGUG00000008897.2	4	23093205	23131643	1	KLB	protein_coding
ENSTGUG00000011315	ENSTGUG00000011315.2	1	68703594	68755589	1	CRYL1	protein_coding
ENSTGUG00000012930	ENSTGUG00000012930.2	3	20747184	21198331	1	DLGAP2	protein_coding
ENSTGUG00000011566	ENSTGUG00000011566.2	2	119954379	119958098	1	LY96	protein_coding
ENSTGUG00000010968	ENSTGUG00000010968.2	5	25184736	25188411	1		protein_coding
ENSTGUG00000029589	ENSTGUG00000029589.1	3	389026	389608	-1		protein_coding
ENSTGUG00000011914	ENSTGUG00000011914.2	1A	60094821	60224546	1	VWF	protein_coding
ENSTGUG00000011568	ENSTGUG00000011568.2	2	120026379	120109824	-1	JPH1	protein_coding
ENSTGUG00000011314	ENSTGUG00000011314.2	1	68783134	68794425	1		protein_coding
ENSTGUG00000011185	ENSTGUG00000011185.2	3	58665263	58736270	-1	RGS17	protein_coding
ENSTGUG00000023849	ENSTGUG00000023849.1	1	62412222	62420714	-1	RFXAP	protein_coding
ENSTGUG00000002080	ENSTGUG00000002080.2	3	113035383	113041470	1		protein_coding
ENSTGUG00000002456	ENSTGUG00000002456.2	3	108416785	108492154	-1	TASP1	protein_coding
ENSTGUG00000028012	ENSTGUG00000028012.1	1	68792056	68792917	-1		protein_coding
ENSTGUG00000025328	ENSTGUG00000025328.1	1	62462419	62477035	-1	SERTM1	protein_coding
ENSTGUG00000027544	ENSTGUG00000027544.1	2	120127722	120146135	1	GDAP1	protein_coding
ENSTGUG00000027945	ENSTGUG00000027945.1	3	404198	446213	-1		protein_coding
ENSTGUG00000022770	ENSTGUG00000022770.1	6	35059548	35074536	1		protein_coding
ENSTGUG00000022418	ENSTGUG00000022418.1	4	23106282	23115845	-1	RPL9	protein_coding
ENSTGUG00000005671	ENSTGUG00000005671.2	1	109070713	109105628	-1	SLC37A1	protein_coding
ENSTGUG00000011881	ENSTGUG00000011881.2	1	62556089	62562022	-1	CCNA1	protein_coding
ENSTGUG00000011313	ENSTGUG00000011313.2	1	68815164	68821594	1		protein_coding
ENSTGUG00000010955	ENSTGUG00000010955.2	5	25215500	25239761	1		protein_coding
ENSTGUG00000009739	ENSTGUG00000009739.2	3	72629445	72654507	1	PHF10	protein_coding
ENSTGUG00000026311	ENSTGUG00000026311.1	1	68817105	68817858	-1		protein_coding
ENSTGUG00000011179	ENSTGUG00000011179.2	3	59070703	59092974	1	OPRM1	protein_coding
ENSTGUG00000004488	ENSTGUG00000004488.2	1A	20770521	20773992	1	FEZF1	protein_coding
ENSTGUG00000002450	ENSTGUG00000002450.2	3	108496895	108524662	-1	ESF1	protein_coding
ENSTGUG00000008840	ENSTGUG00000008840.2	4	23115948	23125089	1	LIAS	protein_coding
ENSTGUG00000029017	ENSTGUG00000029017.1	6	35077041	35142319	-1		protein_coding
ENSTGUG00000021787	ENSTGUG00000021787.1	3	460961	461524	-1		protein_coding
ENSTGUG00000011312	ENSTGUG00000011312.2	1	68828974	68841241	1	GJA3	protein_coding
ENSTGUG00000022196	ENSTGUG00000022196.1	3	66109562	66113945	1	SAMD5	protein_coding
ENSTGUG00000002076	ENSTGUG00000002076.2	3	113043746	113059048	-1	DHX57	protein_coding
ENSTGUG00000005646	ENSTGUG00000005646.2	1	109116350	109122278	1	RSPH1	protein_coding
ENSTGUG00000012583	ENSTGUG00000012583.2	1	44971865	44995062	1	OBI1	protein_coding
ENSTGUG00000004496	ENSTGUG00000004496.2	1A	20799557	20826872	1	AASS	protein_coding
ENSTGUG00000028366	ENSTGUG00000028366.1	3	59102494	59184019	-1		protein_coding
ENSTGUG00000021331	ENSTGUG00000021331.1	3	21228675	21235783	1		protein_coding
ENSTGUG00000025617	ENSTGUG00000025617.1	6	35163019	35179628	1		protein_coding
ENSTGUG00000002444	ENSTGUG00000002444.2	3	108526339	108533356	1	NDUFAF5	protein_coding
ENSTGUG00000022350	ENSTGUG00000022350.1	3	478706	500235	1	DRC1	protein_coding
ENSTGUG00000026228	ENSTGUG00000026228.1	3	72653349	72658209	-1	C6orf120	protein_coding
ENSTGUG00000027943	ENSTGUG00000027943.1	1	45004161	45006177	1	POU4F1	protein_coding
ENSTGUG00000010970	ENSTGUG00000010970.2	5	25241142	25328261	-1		protein_coding
ENSTGUG00000005618	ENSTGUG00000005618.2	1	109132120	109155703	-1	UBASH3A	protein_coding
ENSTGUG00000026464	ENSTGUG00000026464.1	3	108581901	108603604	1		protein_coding
ENSTGUG00000011877	ENSTGUG00000011877.2	1	62579976	62612589	1	SPART	protein_coding
ENSTGUG00000002884	ENSTGUG00000002884.2	1A	11397080	11463562	-1	ORC5	protein_coding
ENSTGUG00000020309	ENSTGUG00000020309.1	3	506319	574185	1	TRIM35	protein_coding
ENSTGUG00000011309	ENSTGUG00000011309.2	1	68872951	68959655	-1	ZMYM2	protein_coding
ENSTGUG00000002073	ENSTGUG00000002073.2	3	113058610	113092400	1	ARHGEF33	protein_coding
ENSTGUG00000023747	ENSTGUG00000023747.1	3	59184190	59244281	-1		protein_coding
ENSTGUG00000010682	ENSTGUG00000010682.2	3	66406218	66640963	1	SASH1	protein_coding
ENSTGUG00000005582	ENSTGUG00000005582.2	1	109158727	109171572	1	TMPRSS3	protein_coding
ENSTGUG00000012923	ENSTGUG00000012923.2	3	21242773	21351886	1	ARHGEF10	protein_coding
ENSTGUG00000023686	ENSTGUG00000023686.1	3	108674854	108690163	-1	FLRT3	protein_coding
ENSTGUG00000026507	ENSTGUG00000026507.1	3	542232	554158	1		protein_coding
ENSTGUG00000002040	ENSTGUG00000002040.2	3	113095720	113136443	-1	SOS1	protein_coding
ENSTGUG00000005579	ENSTGUG00000005579.2	1	109199616	109203675	1	TFF2	protein_coding
ENSTGUG00000008808	ENSTGUG00000008808.2	4	23126753	23144353	-1	UGDH	protein_coding
ENSTGUG00000028914	ENSTGUG00000028914.1	3	616420	619273	-1		protein_coding
ENSTGUG00000002908	ENSTGUG00000002908.2	1A	11520310	11752804	1	LHFPL3	protein_coding
ENSTGUG00000011295	ENSTGUG00000011295.2	1	68996774	69036997	1	PSPC1	protein_coding
ENSTGUG00000005541	ENSTGUG00000005541.2	1	109210576	109265438	-1	ABCG1	protein_coding
ENSTGUG00000011675	ENSTGUG00000011675.2	6	35250035	35457936	1	INPP5A	protein_coding
ENSTGUG00000023973	ENSTGUG00000023973.1	4	23152254	23204401	-1	SMIM14	protein_coding
ENSTGUG00000026168	ENSTGUG00000026168.1	3	618610	650983	1	KCNK3	protein_coding
ENSTGUG00000010994	ENSTGUG00000010994.2	5	25339797	25366889	-1	EHD4	protein_coding
ENSTGUG00000011151	ENSTGUG00000011151.2	3	59316984	59376873	1	SCAF8	protein_coding
ENSTGUG00000005528	ENSTGUG00000005528.2	1	109317720	109381568	-1	UMODL1	protein_coding
ENSTGUG00000023570	ENSTGUG00000023570.1	3	660497	722188	1		protein_coding
ENSTGUG00000002002	ENSTGUG00000002002.2	3	113138804	113203083	-1	MAP4K3	protein_coding
ENSTGUG00000002911	ENSTGUG00000002911.2	1A	11807322	11863659	1	KMT2E	protein_coding
ENSTGUG00000011290	ENSTGUG00000011290.2	1	69098432	69117972	1	CENPJ	protein_coding
ENSTGUG00000008793	ENSTGUG00000008793.2	4	23204193	23247889	1	UBE2K	protein_coding
ENSTGUG00000028547	ENSTGUG00000028547.1	3	664655	680682	-1	CLU	protein_coding
ENSTGUG00000011000	ENSTGUG00000011000.2	5	25370543	25388768	-1		protein_coding
ENSTGUG00000004543	ENSTGUG00000004543.2	1A	20831934	20962918	-1	PTPRZ1	protein_coding
ENSTGUG00000011857	ENSTGUG00000011857.2	1	62680464	62913958	1	DCLK1	protein_coding
ENSTGUG00000027492	ENSTGUG00000027492.1	3	685870	691445	1		protein_coding
ENSTGUG00000022278	ENSTGUG00000022278.1	3	108949545	109407086	1	MACROD2	protein_coding
ENSTGUG00000005526	ENSTGUG00000005526.2	1	109392145	109411802	1	ZBTB21	protein_coding
ENSTGUG00000010673	ENSTGUG00000010673.2	3	66679911	66845871	1	UST	protein_coding
ENSTGUG00000011142	ENSTGUG00000011142.2	3	59445132	59617553	1	TIAM2	protein_coding
ENSTGUG00000021901	ENSTGUG00000021901.1	3	703126	716096	1		protein_coding
ENSTGUG00000012922	ENSTGUG00000012922.2	3	21374834	21376606	1	KBTBD11	protein_coding
ENSTGUG00000008726	ENSTGUG00000008726.2	4	23254563	23333411	-1	PDS5A	protein_coding
ENSTGUG00000019284	ENSTGUG00000019284.1	3	718223	729843	-1		protein_coding
ENSTGUG00000005496	ENSTGUG00000005496.2	1	109419985	109461028	1	C2CD2	protein_coding
ENSTGUG00000011692	ENSTGUG00000011692.2	6	35459847	35462576	-1	NKX6-2	protein_coding
ENSTGUG00000002940	ENSTGUG00000002940.2	1A	11865400	11990298	-1	SRPK2	protein_coding
ENSTGUG00000010670	ENSTGUG00000010670.2	3	66932342	66954860	1	TAB2	protein_coding
ENSTGUG00000022151	ENSTGUG00000022151.1	3	738880	769976	-1	SCARA5	protein_coding
ENSTGUG00000011694	ENSTGUG00000011694.2	6	35475596	35482772	1		protein_coding
ENSTGUG00000011136	ENSTGUG00000011136.2	3	59617014	59643653	-1	TFB1M	protein_coding
ENSTGUG00000010664	ENSTGUG00000010664.2	3	66968379	66976281	-1	ZC3H12D	protein_coding
ENSTGUG00000011141	ENSTGUG00000011141.2	3	59627228	59627887	1	CLDN20	protein_coding
ENSTGUG00000024251	ENSTGUG00000024251.1	3	742149	744179	1		protein_coding
ENSTGUG00000011124	ENSTGUG00000011124.2	3	59663550	59710919	-1	NOX3	protein_coding
ENSTGUG00000027554	ENSTGUG00000027554.1	4	23352175	23415310	1	RHOH	protein_coding
ENSTGUG00000010655	ENSTGUG00000010655.2	3	66981000	67003717	-1		protein_coding
ENSTGUG00000021006	ENSTGUG00000021006.1	3	764022	766769	1		protein_coding
ENSTGUG00000011002	ENSTGUG00000011002.2	5	25412339	25426483	-1		protein_coding
ENSTGUG00000012912	ENSTGUG00000012912.2	3	21424880	21493486	1	MYOM2	protein_coding
ENSTGUG00000028619	ENSTGUG00000028619.1	1	26007883	26020143	1	FAM162A	protein_coding
ENSTGUG00000008721	ENSTGUG00000008721.2	4	23355638	23412132	1	N4BP2	protein_coding
ENSTGUG00000026788	ENSTGUG00000026788.1	6	35492068	35565496	-1		protein_coding
ENSTGUG00000011938	ENSTGUG00000011938.2	1A	60235746	60356523	1	ANO2	protein_coding
ENSTGUG00000010654	ENSTGUG00000010654.2	3	67026048	67027869	1	MAP1LC3C	protein_coding
ENSTGUG00000015245	ENSTGUG00000015245.2	4	50033	198796	1	ATRN	protein_coding
ENSTGUG00000005437	ENSTGUG00000005437.2	1	109465051	109500611	1	PRDM15	protein_coding
ENSTGUG00000013344	ENSTGUG00000013344.2	1	26020205	26070522	-1	KPNA1	protein_coding
ENSTGUG00000010648	ENSTGUG00000010648.2	3	67045778	67063119	-1	EXO1	protein_coding
ENSTGUG00000004613	ENSTGUG00000004613.2	1A	21128577	21162490	1	FAM3C	protein_coding
ENSTGUG00000008712	ENSTGUG00000008712.2	4	23446523	23453984	1	CHRNA9	protein_coding
ENSTGUG00000011951	ENSTGUG00000011951.2	1A	60391650	60442117	-1	NTF3	protein_coding
ENSTGUG00000025350	ENSTGUG00000025350.1	1A	21156792	21172012	-1	WNT16	protein_coding
ENSTGUG00000028556	ENSTGUG00000028556.1	5	25434962	25452958	-1		protein_coding
ENSTGUG00000013343	ENSTGUG00000013343.2	1	26074275	26087134	1	FBXO40	protein_coding
ENSTGUG00000008705	ENSTGUG00000008705.2	4	23474650	23551107	-1	RBM47	protein_coding
ENSTGUG00000010643	ENSTGUG00000010643.2	3	67073222	67138035	-1	WDR64	protein_coding
ENSTGUG00000011819	ENSTGUG00000011819.2	1	62959482	63413195	-1	NBEA	protein_coding
ENSTGUG00000004646	ENSTGUG00000004646.2	1A	21188656	21334572	-1	CPED1	protein_coding
ENSTGUG00000002961	ENSTGUG00000002961.2	1A	12009579	12031614	1	PUS7	protein_coding
ENSTGUG00000002422	ENSTGUG00000002422.2	3	109452722	109584009	-1		protein_coding
ENSTGUG00000013342	ENSTGUG00000013342.2	1	26109785	26116418	1	SCNN1A	protein_coding
ENSTGUG00000015307	ENSTGUG00000015307.2	5	25473693	25494025	-1		protein_coding
ENSTGUG00000011267	ENSTGUG00000011267.2	1	69117782	69153712	-1	RNF17	protein_coding
ENSTGUG00000002979	ENSTGUG00000002979.2	1A	12032624	12043078	1	RINT1	protein_coding
ENSTGUG00000018536	ENSTGUG00000018536.2	1A	60579725	60581578	-1	KCNA5	protein_coding
ENSTGUG00000005420	ENSTGUG00000005420.2	1	109527508	109550873	1	RIPK4	protein_coding
ENSTGUG00000010638	ENSTGUG00000010638.2	3	67137489	67153031	1	OPN3	protein_coding
ENSTGUG00000012911	ENSTGUG00000012911.2	3	21590772	21593803	-1		protein_coding
ENSTGUG00000029109	ENSTGUG00000029109.1	1	26120020	26127178	-1	VAMP1	protein_coding
ENSTGUG00000011006	ENSTGUG00000011006.2	5	25510487	25535186	-1		protein_coding
ENSTGUG00000024029	ENSTGUG00000024029.1	3	67185741	67191598	-1	PIGM	protein_coding
ENSTGUG00000004655	ENSTGUG00000004655.2	1A	21343141	21363921	-1	ING3	protein_coding
ENSTGUG00000008697	ENSTGUG00000008697.2	4	23588296	23606531	1	NSUN7	protein_coding
ENSTGUG00000002992	ENSTGUG00000002992.2	1A	12043731	12045567	-1		protein_coding
ENSTGUG00000005348	ENSTGUG00000005348.2	1	109617093	109638578	1	TMPRSS2	protein_coding
ENSTGUG00000011696	ENSTGUG00000011696.2	6	35546059	35565593	-1		protein_coding
ENSTGUG00000024687	ENSTGUG00000024687.1	1A	60586826	60659364	-1	KCNA1	protein_coding
ENSTGUG00000004668	ENSTGUG00000004668.2	1A	21385790	21427446	1	TSPAN12	protein_coding
ENSTGUG00000023927	ENSTGUG00000023927.1	5	25538200	25561504	-1		protein_coding
ENSTGUG00000005326	ENSTGUG00000005326.2	1	109640336	109658154	-1	MX1	protein_coding
ENSTGUG00000008675	ENSTGUG00000008675.2	4	23608285	23775542	-1	APBB2	protein_coding
ENSTGUG00000002996	ENSTGUG00000002996.2	1A	12052606	12163074	-1	ATXN7L1	protein_coding
ENSTGUG00000011707	ENSTGUG00000011707.2	6	35570104	35619619	1	ALDH18A1	protein_coding
ENSTGUG00000005255	ENSTGUG00000005255.2	1	109675364	109688029	-1	FAM3B	protein_coding
ENSTGUG00000011011	ENSTGUG00000011011.2	5	25560538	25595392	-1		protein_coding
ENSTGUG00000012896	ENSTGUG00000012896.2	3	22135809	22649529	-1	CSMD1	protein_coding
ENSTGUG00000010596	ENSTGUG00000010596.2	3	67218868	67482276	1	RGS7	protein_coding
ENSTGUG00000019865	ENSTGUG00000019865.1	4	204194	273380	-1	GFRA4	protein_coding
ENSTGUG00000013339	ENSTGUG00000013339.2	1	26127386	26155978	1	NCAPD2	protein_coding
ENSTGUG00000008638	ENSTGUG00000008638.2	4	23789798	23797033	1	UCHL1	protein_coding
ENSTGUG00000005268	ENSTGUG00000005268.2	1	109699758	109751353	-1	BACE2	protein_coding
ENSTGUG00000011023	ENSTGUG00000011023.2	5	25608104	25632278	-1	PLA2G4F	protein_coding
ENSTGUG00000010473	ENSTGUG00000010473.2	6	35622442	35643725	1	MSH4	protein_coding
ENSTGUG00000019919	ENSTGUG00000019919.1	4	415434	433105	-1	ADAM33	protein_coding
ENSTGUG00000020896	ENSTGUG00000020896.1	3	109594462	109602630	1		protein_coding
ENSTGUG00000003012	ENSTGUG00000003012.2	1A	12173356	12220014	1		protein_coding
ENSTGUG00000022181	ENSTGUG00000022181.1	3	794809	925540	1		protein_coding
ENSTGUG00000023714	ENSTGUG00000023714.1	3	109600972	109602370	1		protein_coding
ENSTGUG00000028710	ENSTGUG00000028710.1	1A	60793656	60810508	-1	NDUFA9	protein_coding
ENSTGUG00000011036	ENSTGUG00000011036.2	5	25639681	25659506	-1	VPS39	protein_coding
ENSTGUG00000029724	ENSTGUG00000029724.1	4	458726	459904	-1		protein_coding
ENSTGUG00000020929	ENSTGUG00000020929.1	7	33302	35323	1		protein_coding
ENSTGUG00000028808	ENSTGUG00000028808.1	3	109604946	109627869	-1		protein_coding
ENSTGUG00000023104	ENSTGUG00000023104.1	4	528515	531826	1	EGR4	protein_coding
ENSTGUG00000015356	ENSTGUG00000015356.2	4	534188	547534	1		protein_coding
ENSTGUG00000011064	ENSTGUG00000011064.2	5	25662040	25686071	-1	TMEM87A	protein_coding
ENSTGUG00000020274	ENSTGUG00000020274.1	1A	60999851	61070699	1	SHISAL1	protein_coding
ENSTGUG00000011855	ENSTGUG00000011855.2	1	63101363	63103799	1	MAB21L1	protein_coding
ENSTGUG00000029166	ENSTGUG00000029166.1	4	534188	544295	1		protein_coding
ENSTGUG00000011265	ENSTGUG00000011265.2	1	69326843	69356350	1	ARHGAP20	protein_coding
ENSTGUG00000002403	ENSTGUG00000002403.2	3	109704216	109805757	1	PCSK2	protein_coding
ENSTGUG00000011814	ENSTGUG00000011814.2	1	63761386	63775798	-1	RFC3	protein_coding
ENSTGUG00000008618	ENSTGUG00000008618.2	4	23818454	23990107	1	LIMCH1	protein_coding
ENSTGUG00000011975	ENSTGUG00000011975.2	1A	61128436	61145250	-1	PARVG	protein_coding
ENSTGUG00000002874	ENSTGUG00000002874.2	7	74350	183030	-1	IKZF2	protein_coding
ENSTGUG00000011075	ENSTGUG00000011075.2	5	25686166	25710347	1	GANC	protein_coding
ENSTGUG00000019112	ENSTGUG00000019112.1	3	67483009	67527573	1	GREM2	protein_coding
ENSTGUG00000011262	ENSTGUG00000011262.2	1	69382520	69389519	-1	FDX1	protein_coding
ENSTGUG00000011982	ENSTGUG00000011982.2	1A	61151818	61201093	-1	PARVB	protein_coding
ENSTGUG00000002887	ENSTGUG00000002887.2	7	233013	598720	1	SPAG16	protein_coding
ENSTGUG00000003021	ENSTGUG00000003021.2	1A	12233108	12237752	-1	SYPL1	protein_coding
ENSTGUG00000025583	ENSTGUG00000025583.1	1	26129279	26130458	-1		protein_coding
ENSTGUG00000010591	ENSTGUG00000010591.2	3	67537922	67690914	-1		protein_coding
ENSTGUG00000011803	ENSTGUG00000011803.2	1	63811778	64158876	1	STARD13	protein_coding
ENSTGUG00000011248	ENSTGUG00000011248.2	1	69414377	69460642	1	RDX	protein_coding
ENSTGUG00000011081	ENSTGUG00000011081.2	5	25713567	25739721	1	CAPN3	protein_coding
ENSTGUG00000002893	ENSTGUG00000002893.2	7	599993	645792	1	VWC2L	protein_coding
ENSTGUG00000025484	ENSTGUG00000025484.1	4	554226	569238	-1	CCT7	protein_coding
ENSTGUG00000011988	ENSTGUG00000011988.2	1A	61204489	61222267	-1	SAMM50	protein_coding
ENSTGUG00000003039	ENSTGUG00000003039.2	1A	12249471	12294663	-1	NAMPT	protein_coding
ENSTGUG00000002894	ENSTGUG00000002894.2	7	663642	704185	-1	BARD1	protein_coding
ENSTGUG00000025317	ENSTGUG00000025317.1	1	26161055	26162825	1		protein_coding
ENSTGUG00000011999	ENSTGUG00000011999.2	1A	61223859	61241140	-1	PNPLA3	protein_coding
ENSTGUG00000015425	ENSTGUG00000015425.2	4	568626	572367	1	PRADC1	protein_coding
ENSTGUG00000023389	ENSTGUG00000023389.1	1	69476435	69493310	-1		protein_coding
ENSTGUG00000013338	ENSTGUG00000013338.2	1	26163495	26213531	1	GAPDH	protein_coding
ENSTGUG00000002904	ENSTGUG00000002904.2	7	717572	796626	-1	ABCA12	protein_coding
ENSTGUG00000011800	ENSTGUG00000011800.2	1	64088573	64122094	-1		protein_coding
ENSTGUG00000010589	ENSTGUG00000010589.2	3	67732518	67989310	-1	CHRM3	protein_coding
ENSTGUG00000029436	ENSTGUG00000029436.1	1	64116585	64153340	-1		protein_coding
ENSTGUG00000015434	ENSTGUG00000015434.2	4	572370	579098	-1	SMYD5	protein_coding
ENSTGUG00000021208	ENSTGUG00000021208.1	1	26167018	26167840	-1		protein_coding
ENSTGUG00000019305	ENSTGUG00000019305.1	1A	12410159	12411289	-1	CCDC71L	protein_coding
ENSTGUG00000026057	ENSTGUG00000026057.1	4	611933	647120	1		protein_coding
ENSTGUG00000028638	ENSTGUG00000028638.1	1	26176288	26191298	-1	IFFO1	protein_coding
ENSTGUG00000012001	ENSTGUG00000012001.2	1A	61231282	61287879	1	SULT4A1	protein_coding
ENSTGUG00000003053	ENSTGUG00000003053.2	1A	12433801	12466540	1	PIK3CG	protein_coding
ENSTGUG00000024934	ENSTGUG00000024934.1	4	648899	650191	-1		protein_coding
ENSTGUG00000011779	ENSTGUG00000011779.2	1	64255757	64354709	-1	PDS5B	protein_coding
ENSTGUG00000025559	ENSTGUG00000025559.1	1A	12488333	12563664	1	PRKAR2B	protein_coding
ENSTGUG00000013336	ENSTGUG00000013336.2	1	26197035	26203074	-1	NOP2	protein_coding
ENSTGUG00000002942	ENSTGUG00000002942.2	7	823028	843452	1	ATIC	protein_coding
ENSTGUG00000012007	ENSTGUG00000012007.2	1A	61399489	61460870	-1	MPPED1	protein_coding
ENSTGUG00000003100	ENSTGUG00000003100.2	1A	12569582	12587012	1	HBP1	protein_coding
ENSTGUG00000011108	ENSTGUG00000011108.2	5	25740812	25771738	-1		protein_coding
ENSTGUG00000008613	ENSTGUG00000008613.2	4	24009987	24012064	-1	PHOX2B	protein_coding
ENSTGUG00000003116	ENSTGUG00000003116.2	1A	12583781	12760182	-1	COG5	protein_coding
ENSTGUG00000021917	ENSTGUG00000021917.1	4	24086406	24098906	1	TMEM33	protein_coding
ENSTGUG00000029369	ENSTGUG00000029369.1	5	25761871	25779842	-1		protein_coding
ENSTGUG00000011776	ENSTGUG00000011776.2	1	64363904	64404043	1		protein_coding
ENSTGUG00000027552	ENSTGUG00000027552.1	3	35518266	35520009	-1		protein_coding
ENSTGUG00000008589	ENSTGUG00000008589.2	4	24104936	24138514	1	SLC30A9	protein_coding
ENSTGUG00000013329	ENSTGUG00000013329.2	1	26203575	26230241	-1	CHD4	protein_coding
ENSTGUG00000012016	ENSTGUG00000012016.2	1A	61460596	61702377	1	SCUBE1	protein_coding
ENSTGUG00000011116	ENSTGUG00000011116.2	5	25780170	25800695	1	SNAP23	protein_coding
ENSTGUG00000002978	ENSTGUG00000002978.2	7	846174	897555	-1	FN1	protein_coding
ENSTGUG00000008584	ENSTGUG00000008584.2	4	24143417	24174333	-1	BEND4	protein_coding
ENSTGUG00000013282	ENSTGUG00000013282.2	3	4259189	4260567	-1		protein_coding
ENSTGUG00000003123	ENSTGUG00000003123.2	1A	12725337	12736468	1	GPR22	protein_coding
ENSTGUG00000028069	ENSTGUG00000028069.1	3	927491	929714	1		protein_coding
ENSTGUG00000011127	ENSTGUG00000011127.2	5	25803183	25808776	-1	LRRC57	protein_coding
ENSTGUG00000003315	ENSTGUG00000003315.2	4A	8714107	8731886	1	SLC25A43	protein_coding
ENSTGUG00000025842	ENSTGUG00000025842.1	1	64404705	64417011	1		protein_coding
ENSTGUG00000027594	ENSTGUG00000027594.1	4	24230725	24233264	1	SHISA3	protein_coding
ENSTGUG00000003124	ENSTGUG00000003124.2	1A	12760142	12770326	1	DUS4L	protein_coding
ENSTGUG00000020291	ENSTGUG00000020291.1	3	4263558	4265947	-1		protein_coding
ENSTGUG00000001916	ENSTGUG00000001916.2	4	64626116	64629777	-1	RPL7L1	protein_coding
ENSTGUG00000003129	ENSTGUG00000003129.2	1A	12773843	12796633	1	BCAP29	protein_coding
ENSTGUG00000024722	ENSTGUG00000024722.1	3	4270202	4276934	1	XKR5	protein_coding
ENSTGUG00000014407	ENSTGUG00000014407.2	3	930945	970946	-1		protein_coding
ENSTGUG00000003344	ENSTGUG00000003344.2	4A	8734208	8755008	1	SLC25A5	protein_coding
ENSTGUG00000012377	ENSTGUG00000012377.2	1	56420645	56558742	1	DGKH	protein_coding
ENSTGUG00000013281	ENSTGUG00000013281.2	3	4281641	4301845	1	TRAM2	protein_coding
ENSTGUG00000003133	ENSTGUG00000003133.2	1A	12802753	12826769	1	SLC26A4	protein_coding
ENSTGUG00000004691	ENSTGUG00000004691.2	1A	21431937	21693585	-1	KCND2	protein_coding
ENSTGUG00000013278	ENSTGUG00000013278.2	3	4303086	4319233	-1	EFHC1	protein_coding
ENSTGUG00000008483	ENSTGUG00000008483.2	4	24237181	24341867	-1	ATP8A1	protein_coding
ENSTGUG00000015459	ENSTGUG00000015459.2	4	658966	753811	1		protein_coding
ENSTGUG00000012006	ENSTGUG00000012006.2	5	37270331	37285230	-1	MBIP	protein_coding
ENSTGUG00000012025	ENSTGUG00000012025.2	1A	61714185	61746882	1	TTLL12	protein_coding
ENSTGUG00000019694	ENSTGUG00000019694.1	1A	22302914	22331132	1		protein_coding
ENSTGUG00000003173	ENSTGUG00000003173.2	1A	12827727	12835470	1		protein_coding
ENSTGUG00000003329	ENSTGUG00000003329.2	4A	8741817	8746401	-1	STEEP1	protein_coding
ENSTGUG00000019652	ENSTGUG00000019652.1	3	975608	984530	-1		protein_coding
ENSTGUG00000024799	ENSTGUG00000024799.1	4	761908	773415	-1		protein_coding
ENSTGUG00000020284	ENSTGUG00000020284.1	3	4323601	4338026	-1	PAQR8	protein_coding
ENSTGUG00000002401	ENSTGUG00000002401.2	3	109806494	109823653	-1	BFSP1	protein_coding
ENSTGUG00000022247	ENSTGUG00000022247.1	4	787634	791802	-1		protein_coding
ENSTGUG00000003356	ENSTGUG00000003356.2	4A	8757216	8766528	-1	NKRF	protein_coding
ENSTGUG00000003120	ENSTGUG00000003120.2	3	100928489	100953600	-1	INTS7	protein_coding
ENSTGUG00000018872	ENSTGUG00000018872.1	1	56582503	56627018	1	AKAP11	protein_coding
ENSTGUG00000011763	ENSTGUG00000011763.2	1	64416933	64451369	-1	BRCA2	protein_coding
ENSTGUG00000012033	ENSTGUG00000012033.2	1A	61739709	61748804	-1	TSPO	protein_coding
ENSTGUG00000002577	ENSTGUG00000002577.2	4	58312912	58502749	-1	NR3C2	protein_coding
ENSTGUG00000013328	ENSTGUG00000013328.2	1	26245724	26247157	-1	LPAR5	protein_coding
ENSTGUG00000028972	ENSTGUG00000028972.1	1A	22352079	22362408	-1	LSM8	protein_coding
ENSTGUG00000013275	ENSTGUG00000013275.2	3	4345013	4356538	1	MCM3	protein_coding
ENSTGUG00000024354	ENSTGUG00000024354.1	1A	45189240	45196744	-1	PDE6H	protein_coding
ENSTGUG00000003181	ENSTGUG00000003181.2	1A	12840287	12857825	-1	SLC26A3	protein_coding
ENSTGUG00000020253	ENSTGUG00000020253.1	3	997197	1017918	-1		protein_coding
ENSTGUG00000011130	ENSTGUG00000011130.2	5	25827856	25892432	1		protein_coding
ENSTGUG00000001899	ENSTGUG00000001899.2	4	64653816	64759480	1	PDE5A	protein_coding
ENSTGUG00000002397	ENSTGUG00000002397.2	3	109855825	109861863	-1		protein_coding
ENSTGUG00000012758	ENSTGUG00000012758.2	3	27336104	27492858	-1		protein_coding
ENSTGUG00000013274	ENSTGUG00000013274.2	3	4361215	4364029	1		protein_coding
ENSTGUG00000011576	ENSTGUG00000011576.2	2	120300911	120328179	1	PI15	protein_coding
ENSTGUG00000013326	ENSTGUG00000013326.2	1	26260111	26271330	-1	ACRBP	protein_coding
ENSTGUG00000021072	ENSTGUG00000021072.1	1A	61748641	61752537	1	MCAT	protein_coding
ENSTGUG00000013272	ENSTGUG00000013272.2	3	4371254	4372749	-1		protein_coding
ENSTGUG00000003361	ENSTGUG00000003361.2	4A	8767586	8794592	-1	SEPTIN6	protein_coding
ENSTGUG00000011880	ENSTGUG00000011880.2	2	127840915	127902484	-1	RAD54B	protein_coding
ENSTGUG00000011579	ENSTGUG00000011579.2	2	120390426	120426922	1	CRISPLD1	protein_coding
ENSTGUG00000012890	ENSTGUG00000012890.2	3	23664690	23792454	1	MCPH1	protein_coding
ENSTGUG00000003229	ENSTGUG00000003229.2	1A	12873431	12899122	1	DLD	protein_coding
ENSTGUG00000011113	ENSTGUG00000011113.2	3	60192452	60515971	1	ARID1B	protein_coding
ENSTGUG00000028491	ENSTGUG00000028491.1	3	109887846	109895338	1		protein_coding
ENSTGUG00000015491	ENSTGUG00000015491.2	4	796109	998571	1		protein_coding
ENSTGUG00000025888	ENSTGUG00000025888.1	1	56697934	56720138	1	TNFSF11	protein_coding
ENSTGUG00000013323	ENSTGUG00000013323.2	1	26279065	26293677	-1	ING4	protein_coding
ENSTGUG00000022797	ENSTGUG00000022797.1	1A	61754821	61765673	-1		protein_coding
ENSTGUG00000011760	ENSTGUG00000011760.2	1	64453348	64455372	1	ZAR1L	protein_coding
ENSTGUG00000026292	ENSTGUG00000026292.1	2	127875202	127884998	-1	FSBP	protein_coding
ENSTGUG00000001945	ENSTGUG00000001945.2	1A	291985	353443	-1	NET1	protein_coding
ENSTGUG00000028592	ENSTGUG00000028592.1	3	109900381	109915917	-1		protein_coding
ENSTGUG00000022162	ENSTGUG00000022162.1	1	45364074	45384904	1	EDNRB	protein_coding
ENSTGUG00000014477	ENSTGUG00000014477.2	3	1018204	1051324	1		protein_coding
ENSTGUG00000011585	ENSTGUG00000011585.2	2	120639656	120661578	1	HNF4G	protein_coding
ENSTGUG00000004732	ENSTGUG00000004732.2	1A	22485867	22563904	1	CTTNBP2	protein_coding
ENSTGUG00000005106	ENSTGUG00000005106.2	2	46037949	46067995	-1	SLC6A20	protein_coding
ENSTGUG00000023408	ENSTGUG00000023408.1	4A	8788090	8813232	1		protein_coding
ENSTGUG00000026746	ENSTGUG00000026746.1	3	109915993	109918270	1	FBXO48	protein_coding
ENSTGUG00000003257	ENSTGUG00000003257.2	1A	12898301	12940494	-1	LAMB1	protein_coding
ENSTGUG00000012037	ENSTGUG00000012037.2	1A	61768584	61839025	1	TTLL1	protein_coding
ENSTGUG00000022986	ENSTGUG00000022986.1	5	25894889	25911973	1		protein_coding
ENSTGUG00000002380	ENSTGUG00000002380.2	3	109926168	109940951	-1	PLEK	protein_coding
ENSTGUG00000029657	ENSTGUG00000029657.1	1	70381239	70384103	1	SLITRK5	protein_coding
ENSTGUG00000012366	ENSTGUG00000012366.2	1	56840341	56889957	-1	EPSTI1	protein_coding
ENSTGUG00000029360	ENSTGUG00000029360.1	3	1051347	1052903	1		protein_coding
ENSTGUG00000003411	ENSTGUG00000003411.2	4A	8802145	8823362	-1	RPL39	protein_coding
ENSTGUG00000012572	ENSTGUG00000012572.2	1	45422387	45482951	-1	SLAIN1	protein_coding
ENSTGUG00000002559	ENSTGUG00000002559.2	4	58921266	59001315	1	DCLK2	protein_coding
ENSTGUG00000011605	ENSTGUG00000011605.2	2	121206552	121353935	1	ZFHX4	protein_coding
ENSTGUG00000021224	ENSTGUG00000021224.1	3	109949005	109958268	1	CNRIP1	protein_coding
ENSTGUG00000012892	ENSTGUG00000012892.2	3	23711620	23754390	-1	ANGPT2	protein_coding
ENSTGUG00000001896	ENSTGUG00000001896.2	4	64763557	64765508	1	FABP2	protein_coding
ENSTGUG00000020568	ENSTGUG00000020568.1	7	1049420	1142906	1		protein_coding
ENSTGUG00000028224	ENSTGUG00000028224.1	3	1053330	1064091	-1		protein_coding
ENSTGUG00000013319	ENSTGUG00000013319.2	1	26297314	26323452	-1	ZNF384	protein_coding
ENSTGUG00000029163	ENSTGUG00000029163.1	4	64766531	64767671	1		protein_coding
ENSTGUG00000019785	ENSTGUG00000019785.1	4	1003497	1012659	1		protein_coding
ENSTGUG00000021603	ENSTGUG00000021603.1	2	121299736	121300307	1		protein_coding
ENSTGUG00000012497	ENSTGUG00000012497.2	1A	357004	371850	1		protein_coding
ENSTGUG00000024533	ENSTGUG00000024533.1	1	56897177	56927769	1	DNAJC15	protein_coding
ENSTGUG00000023873	ENSTGUG00000023873.1	1A	12944822	12982945	-1	LAMB4	protein_coding
ENSTGUG00000005838	ENSTGUG00000005838.2	2	66346634	66677214	1	PHACTR1	protein_coding
ENSTGUG00000018231	ENSTGUG00000018231.2	3	109982308	110020360	1	PPP3R1	protein_coding
ENSTGUG00000025354	ENSTGUG00000025354.1	4	1019344	1020499	-1		protein_coding
ENSTGUG00000012038	ENSTGUG00000012038.2	1A	61794502	61845829	1	PACSIN2	protein_coding
ENSTGUG00000008477	ENSTGUG00000008477.2	4	24403954	24440259	1	GRXCR1	protein_coding
ENSTGUG00000018963	ENSTGUG00000018963.1	3	1070804	1113599	-1		protein_coding
ENSTGUG00000012889	ENSTGUG00000012889.2	3	23815472	23869314	1	AGPAT5	protein_coding
ENSTGUG00000020653	ENSTGUG00000020653.1	1A	379860	380312	-1	UCN3	protein_coding
ENSTGUG00000003413	ENSTGUG00000003413.2	4A	8804154	8811270	-1	UPF3B	protein_coding
ENSTGUG00000011735	ENSTGUG00000011735.2	1	64456030	64678544	-1	FRY	protein_coding
ENSTGUG00000011109	ENSTGUG00000011109.2	3	60571454	60592174	-1	TMEM242	protein_coding
ENSTGUG00000027344	ENSTGUG00000027344.1	2	121397518	121420770	-1	PEX2	protein_coding
ENSTGUG00000025586	ENSTGUG00000025586.1	4	1029103	1130042	1		protein_coding
ENSTGUG00000002369	ENSTGUG00000002369.2	3	110021766	110028195	-1	PNO1	protein_coding
ENSTGUG00000001892	ENSTGUG00000001892.2	4	64771800	64798361	-1	USP53	protein_coding
ENSTGUG00000009945	ENSTGUG00000009945.2	1	84323639	84345897	-1	RNF149	protein_coding
ENSTGUG00000028879	ENSTGUG00000028879.1	4	24727145	24825259	-1	KCTD8	protein_coding
ENSTGUG00000025070	ENSTGUG00000025070.1	3	1127174	1145178	1		protein_coding
ENSTGUG00000021645	ENSTGUG00000021645.1	4	1029149	1046805	1		protein_coding
ENSTGUG00000004828	ENSTGUG00000004828.2	1A	22568824	22656714	-1	CFTR	protein_coding
ENSTGUG00000003432	ENSTGUG00000003432.2	4A	8811410	8812374	1	NDUFA1	protein_coding
ENSTGUG00000005150	ENSTGUG00000005150.2	1	110436185	110483208	-1	PCP4	protein_coding
ENSTGUG00000012357	ENSTGUG00000012357.2	1	56951457	57309974	-1	ENOX1	protein_coding
ENSTGUG00000019090	ENSTGUG00000019090.1	4	1034224	1035189	1		protein_coding
ENSTGUG00000025013	ENSTGUG00000025013.1	1A	447223	461939	-1	SLC35B4	protein_coding
ENSTGUG00000018213	ENSTGUG00000018213.2	3	110028229	110035857	1	DNAAF10	protein_coding
ENSTGUG00000025587	ENSTGUG00000025587.1	2	122083789	122128258	1	PKIA	protein_coding
ENSTGUG00000011238	ENSTGUG00000011238.2	1	71733442	71848401	1	GPC5	protein_coding
ENSTGUG00000011105	ENSTGUG00000011105.2	3	60612860	60708874	1	ZDHHC14	protein_coding
ENSTGUG00000008462	ENSTGUG00000008462.2	4	24864393	24876802	-1	YIPF7	protein_coding
ENSTGUG00000003331	ENSTGUG00000003331.2	1A	12994765	13015026	1	ERGIC2	protein_coding
[truncated: 15,892 more rows]
