# Supplementary material for: Molecular insights into region-specific sexual dichromatism: Comparative transcriptome analysis of red cheek pigmentation in zebra finches
Source: PLoS Genet. 2025 May 12;21(5):e1011693. doi: 10.1371/journal.pgen.1011693 (PMC12068594; doi:10.1371/journal.pgen.1011693)
Supplement: S5 File — (CSV) [file pgen.1011693.s011.csv]

gene_id
ACAA2	cluster_1
ADAMTSL1	cluster_1
AK3	cluster_1
APTX	cluster_1
ARHGEF39	cluster_1
ARRDC3	cluster_1
ARSB	cluster_1
ARSK	cluster_1
ATP5ME	cluster_1
CBWD1	cluster_1
CKS2	cluster_1
CLTA	cluster_1
CREB3	cluster_1
CZH18orf32	cluster_1
CZH5orf34	cluster_1
DDX58	cluster_1
EXOSC5	cluster_1
FANCC	cluster_1
FANCG	cluster_1
FREM1	cluster_1
FUT10	cluster_1
GJA5	cluster_1
HAUS1	cluster_1
HINT2	cluster_1
HNRNPK	cluster_1
HSD17B4	cluster_1
IDUA	cluster_1
KCNN2	cluster_1
KIF27	cluster_1
MELK	cluster_1
MLANA	cluster_1
MOCS2	cluster_1
NOL6	cluster_1
PCSK1	cluster_1
PLPP1	cluster_1
POC5	cluster_1
POLR1E	cluster_1
PPIC	cluster_1
RAD17	cluster_1
RNF20	cluster_1
RPS23	cluster_1
SERF1A	cluster_1
SMC2	cluster_1
TENM4	cluster_1
TMEM171	cluster_1
TRMT10B	cluster_1
UBAP2	cluster_1
ZSWIM6	cluster_1
ACTG2	cluster_2
AMACR	cluster_2
ANK2	cluster_2
AQP5	cluster_2
ATP6V1C2	cluster_2
ATRNL1	cluster_2
C1H11orf87	cluster_2
C7H2orf88	cluster_2
CBLN1	cluster_2
CDH23	cluster_2
CDK15	cluster_2
COL11A1	cluster_2
CSDC2	cluster_2
DKK3	cluster_2
DNAJC6	cluster_2
DNASE1L3	cluster_2
EMC4	cluster_2
ESPN	cluster_2
FABP3	cluster_2
FBXO4	cluster_2
FLNC	cluster_2
FMN2	cluster_2
FRMPD2	cluster_2
FRMPD4	cluster_2
GABRB2	cluster_2
GABRG3	cluster_2
GALNTL6	cluster_2
GHR	cluster_2
GPR143	cluster_2
GPRC5B	cluster_2
GRM5	cluster_2
HSD3B1	cluster_2
IGSF11	cluster_2
KCNK13	cluster_2
KCNN3	cluster_2
KIT	cluster_2
LAMP3	cluster_2
MFSD12	cluster_2
MYO7B	cluster_2
NCEH1	cluster_2
NOL4	cluster_2
NTS	cluster_2
PAX6	cluster_2
PPDPF	cluster_2
PRLR	cluster_2
PSD2	cluster_2
PTH1R	cluster_2
RAB3C	cluster_2
RALYL	cluster_2
RETSAT	cluster_2
RNF222	cluster_2
SLC17A5	cluster_2
SLC26A11	cluster_2
SLC45A2	cluster_2
SLC6A17	cluster_2
SOX10	cluster_2
SOX5	cluster_2
SP5	cluster_2
STEAP3	cluster_2
SYNGR3	cluster_2
SYPL1	cluster_2
SYT4	cluster_2
TMEM163	cluster_2
TNNT1	cluster_2
TRPM1	cluster_2
TSPAN10	cluster_2
TTYH2	cluster_2
TYR	cluster_2
XK	cluster_2
ACTN2	cluster_3
C1QTNF3	cluster_3
DCT	cluster_3
HOXA3	cluster_3
HOXA4	cluster_3
HOXA5	cluster_3
HOXA6	cluster_3
HOXA7	cluster_3
HOXB2	cluster_3
HOXB3	cluster_3
HOXD4	cluster_3
KCNS3	cluster_3
MYL10	cluster_3
MYOM3	cluster_3
NID1	cluster_3
NPY4R2	cluster_3
NRSN1	cluster_3
OBSCN	cluster_3
OPN4	cluster_3
PHEX	cluster_3
RSPO4	cluster_3
SLC6A1	cluster_3
SPON2	cluster_3
TNNT3	cluster_3
WDFY4	cluster_3
ADAM23	cluster_4
AJM1	cluster_4
APOD	cluster_4
CFAP221	cluster_4
CLIC6	cluster_4
COL6A1	cluster_4
CXCL14	cluster_4
CYTL1	cluster_4
DAB2	cluster_4
DMRT1	cluster_4
DUSP8	cluster_4
FAM110B	cluster_4
GGA2	cluster_4
IL20RA	cluster_4
PRUNE2	cluster_4
SLC46A2	cluster_4
TRPA1	cluster_4
ALDH1A3	cluster_5
AMER2	cluster_5
APOLD1	cluster_5
CACNA1D	cluster_5
CPLX2	cluster_5
CPNE7	cluster_5
CRABP1	cluster_5
DCDC2	cluster_5
DLX6	cluster_5
DPYSL4	cluster_5
FCN2	cluster_5
FOSB	cluster_5
GHRH	cluster_5
HOXA2	cluster_5
HPGDS	cluster_5
HS3ST2	cluster_5
NINJ2	cluster_5
NMNAT2	cluster_5
NR4A1	cluster_5
OBSL1	cluster_5
OCA2	cluster_5
PMEL	cluster_5
SATB1	cluster_5
SLC24A5	cluster_5
TMEM63C	cluster_5
TYRP1	cluster_5
ZNF740	cluster_5
ALDH1L2	cluster_6
ASIP	cluster_6
CNN1	cluster_6
COL25A1	cluster_6
CORIN	cluster_6
CPLX1	cluster_6
CRHR1	cluster_6
DIO3	cluster_6
FAM149A	cluster_6
FBLN1	cluster_6
HPSE2	cluster_6
JPH3	cluster_6
MAB21L1	cluster_6
MAB21L2	cluster_6
MDFI	cluster_6
NBEA	cluster_6
PAX1	cluster_6
PDE4D	cluster_6
PITX1	cluster_6
POU3F3	cluster_6
RERGL	cluster_6
RGS9	cluster_6
SHANK2	cluster_6
SHOX	cluster_6
SHOX2	cluster_6
SPOCK1	cluster_6
TAFA2	cluster_6
ATP10D	cluster_7
CADPS2	cluster_7
CHD1W	cluster_7
CNTNAP2	cluster_7
EFCAB5	cluster_7
GNAZ	cluster_7
GNG4	cluster_7
HBE1	cluster_7
NOX3	cluster_7
RD3	cluster_7
RFWD3	cluster_7
RHOA	cluster_7
RNASET2	cluster_7
SCT	cluster_7
SELE	cluster_7
SLC35G1	cluster_7
STK17B	cluster_7
STX11	cluster_7
TDRD1	cluster_7
TEX30	cluster_7
